# Supplementary material for: Network-Based Predictors of Progression in Head and Neck Squamous Cell Carcinoma
Source: Front Genet. 2018 May 29;9:183. doi: 10.3389/fgene.2018.00183 (PMC5992410; doi:10.3389/fgene.2018.00183)
Supplement: Supplementary file 1 [file Data_Sheet_1.zip]

Archive with 25 entries (25 files):
- Supplementary_Data_Reduced/1-preservationCompositeStatisticScores.xlsx
- Supplementary_Data_Reduced/2-consensusModulesGenes/blue.txt
- Supplementary_Data_Reduced/2-consensusModulesGenes/black.txt
- Supplementary_Data_Reduced/2-consensusModulesGenes/cyan.txt
- Supplementary_Data_Reduced/2-consensusModulesGenes/brown.txt
- Supplementary_Data_Reduced/2-consensusModulesGenes/greenyellow.txt
- Supplementary_Data_Reduced/2-consensusModulesGenes/green.txt
- Supplementary_Data_Reduced/2-consensusModulesGenes/grey60.txt
- Supplementary_Data_Reduced/2-consensusModulesGenes/grey.txt
- Supplementary_Data_Reduced/2-consensusModulesGenes/lightcyan.txt
- Supplementary_Data_Reduced/2-consensusModulesGenes/lightgreen.txt
- Supplementary_Data_Reduced/2-consensusModulesGenes/magenta.txt
- Supplementary_Data_Reduced/2-consensusModulesGenes/midnightblue.txt
- Supplementary_Data_Reduced/2-consensusModulesGenes/pink.txt
- Supplementary_Data_Reduced/2-consensusModulesGenes/purple.txt
- Supplementary_Data_Reduced/2-consensusModulesGenes/red.txt
- Supplementary_Data_Reduced/2-consensusModulesGenes/tan.txt
- Supplementary_Data_Reduced/2-consensusModulesGenes/salmon.txt
- Supplementary_Data_Reduced/2-consensusModulesGenes/turquoise.txt
- Supplementary_Data_Reduced/3-differentialNetworkAnalysis_genes/dw.txt
- Supplementary_Data_Reduced/2-consensusModulesGenes/yellow.txt
- Supplementary_Data_Reduced/3-differentialNetworkAnalysis_genes/dv.txt
- Supplementary_Data_Reduced/5-cytoscape-pathwayEnrichment-summary/within-pathway-summary.csv
- Supplementary_Data_Reduced/4-pathwayEnrichmentAnalysis/allProgressorsConsensusGenes_pathwayEnrichmentAnalysis.xlsx
- Supplementary_Data_Reduced/3-differentialNetworkAnalysis_genes/de.txt
