# Supplementary material for: Network-Based Predictors of Progression in Head and Neck Squamous Cell Carcinoma
Source: Front Genet. 2018 May 29;9:183. doi: 10.3389/fgene.2018.00183 (PMC5992410; doi:10.3389/fgene.2018.00183)
Supplement: Supplementary file 1 [file Data_Sheet_1.zip › Supplementary_Data_Reduced/1-preservationCompositeStatisticScores.xlsx]

## Sheet: Sheet 1
rownames(mp$preservation$observed[[ref]][[test]])
