# Supplementary material for: Network-Based Predictors of Progression in Head and Neck Squamous Cell Carcinoma
Source: Front Genet. 2018 May 29;9:183. doi: 10.3389/fgene.2018.00183 (PMC5992410; doi:10.3389/fgene.2018.00183)
Supplement: Supplementary file 1 [file Data_Sheet_1.zip › Supplementary_Data_Reduced/2-consensusModulesGenes/blue.txt]

ABCC1
ABHD2
ACACA
ACAP2
ACBD3
ACER2
ACLY
ACOT8
ACVR1B
ADAT1
ADCY3
ADCY9
ADNP2
ADNP
AFF1
AFF4
AGAP1
AGL
AHCYL1
AHDC1
AIP
AK1
AKAP11
AKAP9
ALDH6A1
ALKBH6
ALKBH7
ALMS1
ALS2
ANAPC1
ANK3
ANKFY1
ANKHD1
ANKIB1
ANKRD11
ANKRD12
ANKRD17
ANKRD19
ANKRD36BP1
ANKRD50
ANKRD52
ANKRD54
ANKS1A
AP2S1
AP3B1
APC
APOOL
APRT
AQR
ARFGEF1
ARFGEF2
ARFRP1
ARHGAP12
ARHGAP32
ARHGAP5
ARHGEF11
ARHGEF12
ARID1A
ARID1B
ARID2
ARID4A
ARID4B
ARIH1
ARL10
ARL2
ARL5B
ARL6IP4
ARNT
ARPC3
ASAH2B
ASAP1
ASB7
ASCC3
ASH1L
ASPSCR1
ASXL2
ATAD2B
ATE1
ATF6
ATF7IP
ATF7
ATG2B
ATP11A
ATP13A3
ATP2A2
ATP2B1
ATP2B4
ATP5D
ATP5EP2
ATP5E
ATP5H
ATP6V0B
ATP6V1E1
ATP7A
ATP8B1
ATP8B5P
ATP9B
ATPIF1
ATRN
ATRX
ATR
ATXN1L
ATXN2L
ATXN2
ATXN7L3B
AUP1
AURKAIP1
B3GAT3
B4GALT7
BAD
BAG4
BAGE2
BANF1
BAT2L1
BAT2L2
BAT2
BAX
BAZ1B
BAZ2A
BAZ2B
BBX
BCL7C
BCL9
BCLAF1
BCORL1
BCOR
BDP1
BGLAP
BIRC6
BMP2K
BOD1L
BOLA2
BPTF
BRAF
BRCA2
BRD4
BRMS1
BRPF3
BRWD1
BRWD3
BTAF1
BTBD12
BTBD7
BTBD8
C10orf118
C10orf12
C10orf18
C10orf84
C11orf10
C11orf30
C11orf31
C11orf42
C11orf48
C11orf51
C11orf67
C11orf73
C11orf83
C12orf51
C13orf23
C14orf118
C14orf142
C14orf156
C14orf179
C14orf21
C14orf43
C15orf24
C15orf63
C16orf13
C16orf42
C16orf91
C17orf106
C17orf49
C17orf61
C17orf81
C17orf90
C18orf25
C19orf10
C19orf24
C19orf25
C19orf42
C19orf43
C19orf50
C19orf53
C19orf55
C19orf56
C19orf60
C19orf62
C19orf70
C1orf122
C1orf123
C1orf151
C1orf192
C1orf212
C1orf50
C1orf55
C1orf58
C1orf86
C1orf91
C20orf117
C20orf177
C20orf94
C22orf30
C22orf40
C4orf41
C4orf48
C5orf42
C6orf125
C6orf1
C6orf203
C6orf35
C7orf36
C7orf50
C8orf38
C8orf59
C8orf76
C9orf102
C9orf129
C9orf142
C9orf41
CAD
CALM2
CAMSAP1
CAPG
CASC5
CBLL1
CBL
CBX5
CBY1
CCDC107
CCDC124
CCDC75
CCDC85B
CCDC93
CCDC94
CCM2
CCNI
CCNT1
CCS
CD2BP2
CDC14B
CDC14C
CDC37
CDK12
CDK13
CDK19
CDK2AP2
CDKL5
CDKN2D
CELF1
CEP350
CEP97
CFL1
CHCHD1
CHCHD8
CHD2
CHD4
CHD6
CHD8
CHD9
CHMP2A
CHM
CIB1
CKAP5
CLASP1
CLASP2
CLCN3
CLOCK
CLPP
CLTA
CNNM4
CNOT1
COMMD1
COMMD3
COMMD4
COMMD5
COPA
COPE
COPS5
COX16
COX17
COX4I1
COX6C
COX8A
CRAMP1L
CREB1
CREBBP
CRYBG3
CSNK1G1
CSNK2A1P
CTCF
CTDSP2
CTNND1
CTR9
CTTNBP2NL
CUL4B
CWC15
CXorf23
CYFIP1
CYHR1
DAD1
DAG1
DCAF7
DCTN3
DDI2
DDX21
DDX3X
DDX46
DDX49
DDX6
DENND1B
DENND4A
DERL2
DGCR6L
DGKH
DHPS
DHX33
DHX57
DHX8
DIAPH1
DIAPH2
DICER1
DIDO1
DIP2A
DIP2B
DKFZp686O24166
DLG5
DMAP1
DNAJB14
DNAJC13
DNAJC16
DNAJC17
DNAJC8
DNLZ
DNMBP
DNTTIP1
DOCK5
DOCK7
DOCK9
DPP8
DPY19L3
DRAP1
DSTYK
DUSP16
DYM
DYNLRB1
DYNLT1
EAF1
EDEM3
EDF1
EEA1
EEF1D
EGFR
EIF2C1
EIF2C3
EIF2C4
EIF3A
EIF3G
EIF4E2
EIF4G3
EIF5A
ELF1
ELF4
ELK3
ELK4
ELOF1
EML4
ENTPD4
ENTPD5
ENY2
EP300
EP400
EPC1
EPC2
EPT1
ERC1
ERCC4
ERCC6
ERI3
ERN1
ETV3
EXOC6B
EXOC8
EXOSC1
EXOSC4
EYA3
FAM106C
FAM108A1
FAM114A1
FAM115A
FAM123B
FAM125A
FAM160A1
FAM168A
FAM173A
FAM179B
FAM190B
FAM195B
FAM20B
FAM32A
FAM3A
FAM50A
FAM63B
FAM73A
FAM86A
FAM89B
FAM96B
FASTK
FAU
FBXL15
FBXO11
FBXO21
FBXW8
FBXW9
FDX1L
FER
FGD6
FIBP
FKBP2
FKBP3
FKBP8
FNIP1
FNIP2
FOSL2
FOXJ2
FOXJ3
FOXK1
FOXO3B
FOXO3
FOXP2
FRK
FRMD4B
FRRS1
FUNDC2
FUT10
FUT11
GABARAPL2
GABARAP
GADD45GIP1
GALK1
GALNT4
GAN
GAPVD1
GAR1
GAS2L3
GATAD2B
GATSL1
GATSL2
GBAP1
GBF1
GCC2
GCN1L1
GCNT4
GFER
GIGYF2
GIYD2
GLRX2
GLUD2
GLYR1
GMCL1
GMPPA
GNA11
GNG5
GNL3L
GNPTAB
GOLGA4
GOLGB1
GON4L
GPATCH8
GPR75
GPS2
GRLF1
GSTCD
GSTO1
GSTZ1
GTF2A1
GTF2H5
GTF2I
GTF3C4
GTF3C6
GUK1
HCFC1R1
HCFC1
HEATR1
HEATR5A
HEATR5B
HECTD1
HECTD2
HELZ
HERC1
HERC2
HES4
HEXIM2
HIAT1
HIP1
HIPK1
HIPK2
HIPK3
HIVEP1
HIVEP2
HLCS
HM13
HMBOX1
HMG20B
HN1
HOOK3
HRSP12
HUWE1
ICK
IDE
IFI27L1
IFI27L2
IFT20
IGF2R
IL6R
IL6ST
ILKAP
ILVBL
INCENP
INO80B
INO80D
INO80E
INO80
INTS2
IPMK
IPP
IQGAP1
IREB2
IRF3
ITCH
ITGA2
ITGB8
ITPA
ITPKB
ITPR3
ITSN2
JAGN1
JHDM1D
JMJD1C
JMJD8
JMY
JOSD2
KBTBD7
KCND3
KCTD20
KDM2B
KDM4A
KDM5A
KDM5C
KDM6A
KIAA0100
KIAA0182
KIAA0240
KIAA0430
KIAA0494
KIAA0556
KIAA0562
KIAA0564
KIAA0586
KIAA0754
KIAA0776
KIAA0947
KIAA1012
KIAA1109
KIAA1217
KIAA1267
KIAA1429
KIAA1632
KIAA1671
KIAA1958
KIAA2018
KIDINS220
KIF21A
KIF27
KIF5B
KLF11
KLHDC10
KLHL11
KLHL15
KLHL20
KLHL8
KPNA6
KPNB1
LARP4
LARS2
LASS6
LATS1
LCMT1
LCOR
LEMD3
LENG1
LIN37
LIN54
LMAN1
LMBR1
LMBRD2
LMTK2
LNPEP
LOC100271831
LOC100271836
LOC150381
LOC284441
LOC388789
LOC441208
LOC442454
LOC641298
LOC641367
LOC646214
LOC650623
LOC653653
LOC728758
LOC729991
LONP2
LPP
LRBA
LRCH3
LRIG2
LRP6
LRRC37A4
LRRC58
LSM10
LSM7
LSMD1
MACROD1
MAD2L2
MAF1
MAGI3
MAGOH
MAN1A2
MAN2A1
MANF
MAP2K2
MAP3K13
MAP3K2
MAP3K9
MAPK8
MARCH8
MARVELD2
MAST4
MBNL3
MCM9
MCTS1
MDN1
MDP1
MEA1
MECP2
MED11
MED12L
MED12
MED13L
MED13
MED14
MED19
MED1
MED23
MED31
MEX3C
MFHAS1
MFSD10
MFSD3
MGAT5
MGA
MGST3
MIA3
MIB1
MID2
MIIP
MKL2
MKLN1
MLL2
MLL3
MLL5
MLLT4
MLL
MLST8
MLXIP
MON1B
MON2
MORN2
MOSPD2
MPG
MPHOSPH9
MPST
MRPL14
MRPL15
MRPL16
MRPL18
MRPL20
MRPL27
MRPL28
MRPL40
MRPL52
MRPL54
MRPS15
MRPS18C
MRPS28
MRPS34
MRPS6
MSRB2
MTCP1NB
MTF1
MTIF3
MTMR3
MTOR
MTR
MYCBP2
MYEOV2
MYL6
MYO9A
MYSM1
MYST2
MYST3
MYST4
N4BP2
NAA10
NANS
NAT14
NBAS
NBEAL1
NBPF10
NBPF14
NBPF16
NBPF9
NCOA1
NCOA2
NCOA3
NCOA6
NCOR1
NCRNA00182
NCSTN
NDUFA11
NDUFA12
NDUFA13
NDUFA5
NDUFA6
NDUFA7
NDUFAB1
NDUFB10
NDUFB1
NDUFB3
NDUFB7
NDUFB8
NDUFC1
NDUFC2
NDUFS3
NDUFS7
NDUFS8
NDUFV2
NEDD8
NEK4
NEK9
NF1
NFAT5
NFATC3
NFIC
NFKB1
NFU1
NGDN
NHLRC2
NHSL1
NIN
NIPAL2
NIPBL
NME3
NMRAL1
NOMO2
NOP10
NOSIP
NOTCH2
NOTCH3
NPAT
NPC2
NR2C2
NR3C1
NSF
NSMCE1
NSMCE2
NSUN5
NTHL1
NUBP2
NUDC
NUDT22
NUFIP2
NUP153
NUP205
NUP98
OAZ1
OCEL1
OCIAD2
OPA1
OPHN1
OSBPL11
OSBPL8
OTUB1
OTUD4
OTUD7B
OVCA2
P2RY1
PACSIN2
PAK2
PANK3
PARG
PARK7
PBRM1
PCYOX1
PDE12
PDF
PDP2
PDPK1
PDPR
PDS5A
PDXDC1
PDZD8
PEX16
PEX26
PFDN4
PGLS
PGP
PHACTR2
PHC3
PHF20L1
PHF20
PHF2
PHF3
PHF8
PHIP
PHPT1
PIAS1
PIGN
PIK3C2A
PIK3C2B
PIK3CA
PIK3CB
PIK3R4
PIKFYVE
PIN1
PIN4
PIP5K1P1
PJA2
PKN2
PLEKHA5
PLEKHJ1
PLEKHM3
PMF1
PMM1
POLD4
POLE4
POLR1A
POLR2A
POLR2B
POLR2E
POLR2G
POLR2K
POLR2L
POLR3A
POM121C
POM121
POMP
POP4
PPARA
PPARGC1B
PPIB
PPIE
PPM1L
PPP1R12A
PPP1R14B
PPP1R15B
PPP1R7
PPP4R2
PPTC7
PRDM10
PRDM2
PRDX5
PRKAR2A
PRKDC
PRPF31
PRPF8
PRR13
PRR24
PRRC1
PSD3
PSENEN
PSMA2
PSMA3
PSMA4
PSMA6
PSMB1
PSMB6
PSMC1
PSMC3
PSMC5
PSMD13
PSMD9
PSMG2
PSMG3
PTAR1
PTMS
PTOV1
PTPN11
PTPN13
PTPN14
PTPN23
PUF60
PUM1
PUM2
PUS7L
QSER1
QTRT1
R3HDM2
RAB3GAP1
RAB3GAP2
RABAC1
RABGAP1L
RABGGTB
RAD23A
RAD50
RAD54L2
RAI1
RALGAPA2
RALGAPB
RANBP2
RANGRF
RAPGEF5
RAPGEF6
RAPH1
RASA2
RASSF3
RASSF6
RB1CC1
RBBP5
RBL2
RBM12
RBM15
RBM16
RBM27
RBM42
RBX1
RC3H1
RC3H2
REL
RER1
REST
REV3L
RFX7
RFXANK
RGP1
RGPD3
RGPD4
RGPD5
RGPD6
RHBDD1
RIF1
RNASEH2C
RNASEK
RNF111
RNF126
RNF138P1
RNF160
RNF168
RNF169
RNF181
RNF25
RNF5
RNF6
ROBLD3
ROCK1
ROCK2
ROMO1
RORA
RP9P
RPF1
RPL22L1
RPL36AL
RPRD2
RPS15
RPS20
RPS27L
RPS6KA3
RQCD1
RRAS
RREB1
RSBN1L
RSBN1
RSC1A1
RSF1
RTN4IP1
RUNDC2A
RWDD1
S100A13
S100A3
SAC3D1
SAMD8
SAP130
SAP30BP
SASH1
SAT2
SBF2
SBNO1
SCAND1
SCRN2
SCYL2
SDCCAG1
SDF2L1
SDF2
SDHAF2
SDHB
SEC11A
SEC24A
SEC24B
SEC61B
SECISBP2L
SELS
SENP1
SEPW1
SERF2
SERINC5
SERTAD2
SETBP1
SETD1B
SETD2
SETD5
SETX
SF3A1
SF3B5
SFRS2IP
SFT2D1
SGK196
SGPL1
SGPP2
SGTA
SHARPIN
SHPRH
SIK2
SIN3A
SIPA1L3
SIRT1
SIRT3
SIRT6
SKIL
SLC12A6
SLC23A2
SLC25A11
SLC25A39
SLC25A40
SLC30A4
SLC30A6
SLC35A3
SLC5A3
SLC9A7
SLK
SLMAP
SMAD5
SMARCA5
SMARCC1
SMC1A
SMCHD1
SMCR8
SMEK2
SMG1
SMG7
SNAPC2
SNRK
SNRNP200
SNRPB2
SNTB2
SNX12
SNX27
SNX30
SOCS7
SON
SOS1
SP1
SP2
SP3
SPAG7
SPAG9
SPATA2L
SPEN
SPG11
SPTBN1
SPTLC2
SRM
SRP14
SRRM2
SSH1
SSH2
SSSCA1
STAG1
STAG2
STK19
STOX2
STRN
STT3B
STUB1
STX8
STXBP4
STXBP5
STYXL1
SUGT1
SWAP70
SYNE2
SYNJ1
SYNJ2
TAB3
TAF10
TAF1L
TAF1
TAF2
TANC1
TAOK1
TBC1D12
TBCB
TCEB1
TCEB2
TCF20
TCP11L2
TEAD1
TET1
TET2
TET3
TFCP2
TFPT
TGFBRAP1
TGOLN2
THAP3
THAP7
THOC2
THOC6
THRAP3
TIAF1
TIMM13
TIMM16
TIMM22
TJP1
TMED1
TMEM11
TMEM126A
TMEM126B
TMEM131
TMEM160
TMEM186
TMEM208
TMEM219
TMEM222
TMEM223
TMEM42
TMEM48
TMEM60
TMEM93
TMEM9
TMPPE
TMSB10
TMTC2
TMTC3
TNKS2
TNKS
TNPO3
TNRC18
TNRC6A
TNRC6B
TOR1AIP2
TP53BP1
TP53BP2
TP53I13
TP53TG1
TPR
TRADD
TRAF6
TRAP1
TRAPPC1
TRAPPC2L
TRAPPC2P1
TRAPPC3
TRAPPC5
TRIM33
TRIM44
TRIM56
TRIO
TRIP11
TRIP12
TRMT112
TRNAU1AP
TRPM7
TRPT1
TRRAP
TSC2
TSHZ2
TSPO
TSSC4
TTBK2
TTC17
TTC37
TUBGCP4
TUFM
TULP4
TUSC2
TXLNG
TXN2
TXNDC17
UBAP2L
UBE2H
UBE2I
UBE2J2
UBE2L3
UBE2M
UBE3B
UBE4B
UBL5
UBN1
UBN2
UBR2
UBR3
UBR4
UBR5
UBXN1
UBXN7
UFD1L
UGCG
UGGT1
UHMK1
UHRF1BP1L
UHRF1BP1
UQCR10
UQCR11
UQCRB
URB1
URB2
UROD
USE1
USMG5
USP12
USP24
USP32
USP34
USP42
USP46
USP49
USP53
USP7
USP8
USP9X
UTP11L
UTP20
VAMP8
VCL
VCPIP1
VEGFB
VPRBP
VPS13A
VPS13B
VPS13D
VPS28
VPS29
VPS41
VPS54
WAPAL
WASF2
WDFY3
WDR11
WDR13
WDR18
WDR31
WDR46
WDR74
WDR7
WDR83
WHSC1L1
WIPF2
WNK1
WWC3
WWP1
XIAP
XPO4
XPO7
XRN2
YIF1A
YIF1B
YIPF2
YIPF6
YLPM1
YY2
ZBED4
ZBTB24
ZBTB33
ZBTB34
ZBTB37
ZBTB38
ZBTB39
ZBTB40
ZBTB41
ZBTB8OS
ZC3H13
ZC3HAV1L
ZCCHC11
ZDBF2
ZDHHC20
ZFAND2B
ZFHX3
ZFP91
ZFR
ZFX
ZKSCAN1
ZMAT3
ZMAT5
ZMIZ1
ZMYM4
ZMYND11
ZNF121
ZNF142
ZNF148
ZNF192
ZNF217
ZNF236
ZNF264
ZNF280C
ZNF292
ZNF295
ZNF318
ZNF407
ZNF41
ZNF430
ZNF436
ZNF445
ZNF460
ZNF462
ZNF516
ZNF532
ZNF551
ZNF587
ZNF593
ZNF609
ZNF611
ZNF623
ZNF641
ZNF644
ZNF646
ZNF678
ZNF687
ZNF688
ZNF710
ZNF776
ZNF791
ZNF800
ZNF81
ZNF827
ZNF828
ZNHIT2
ZSCAN20
ZSCAN29
ZSWIM6
ZSWIM7
ZXDA
ZXDB
ZZEF1
ZZZ3
C11orf59
CKLF
FLOT1
