# Supplementary material for: Network-Based Predictors of Progression in Head and Neck Squamous Cell Carcinoma
Source: Front Genet. 2018 May 29;9:183. doi: 10.3389/fgene.2018.00183 (PMC5992410; doi:10.3389/fgene.2018.00183)
Supplement: Supplementary file 1 [file Data_Sheet_1.zip › Supplementary_Data_Reduced/2-consensusModulesGenes/black.txt]

AAK1
AARSD1
ACBD6
ACD
ADAM10
ADSL
AHNAK
AIMP2
AKAP13
ALKBH2
AMBRA1
ANAPC11
ANKRD13C
APOA1BP
ARF5
ATF4
ATP5G1
ATP5G2
ATP5I
ATP5J2
ATP5J
ATP5L
ATP5O
ATP6V1F
ATP9A
B3GNTL1
B9D1
BACH1
BCCIP
BCS1L
BLOC1S1
BMPR2
BOD1
BOLA3
BRI3
BUD31
C12orf10
C12orf45
C12orf47
C12orf57
C12orf62
C12orf73
C14orf166
C14orf2
C15orf40
C15orf61
C16orf61
C17orf42
C17orf79
C17orf89
C17orf95
C19orf52
C19orf73
C1QBP
C1orf31
C1orf57
C20orf199
C21orf33
C21orf70
C2orf28
C2orf79
C3orf10
C3orf75
C6orf108
C6orf129
C7orf47
C7orf55
C7orf59
CACYBP
CBX3
CCDC23
CCDC56
CCDC58
CCDC72
CCNB1IP1
CCT7
CDC42BPB
CELSR2
CHCHD2
CHCHD5
CHCHD6
CHCHD7
CISD3
CMC1
CNIH4
CNPY2
COMMD6
COPS6
COPZ1
COX5A
COX5B
COX6A1
COX6B1
COX7A2L
COX7A2
COX7B
CPEB4
CPSF3
CRIPT
CUTA
CYC1
DAP3
DCTPP1
DCXR
DDT
DDX39
DDX56
DGUOK
DIABLO
DNAJC19
DOPEY1
DPCD
DPH5
DPM3
DPY30
DRG2
DTYMK
ECH1
ECHS1
ECSIT
EEF1B2
EEF1E1
EEF1G
EFNA4
EIF1
EIF3F
EIF3H
EIF3I
EIF3K
EIF4A3
EMG1
EPAS1
ERAL1
ERCC1
ERP29
ETV2
EXOSC5
EXOSC7
EXOSC8
EXOSC9
FAHD2A
FAM104B
FAM120B
FAM128A
FAM128B
FAM136A
FAM195A
FAM40A
FAM96A
FBL
FH
FIS1
FLAD1
FMN1
FRYL
GAPDH
GAS5
GEMIN6
GLI4
GNB2L1
GPR107
GPR157
GPS1
GTF3A
HAUS7
HAX1
HBXIP
HDDC3
HIST2H2AC
HMGB3
HNRNPA1
HSCB
HSPBP1
HSPD1
HSPE1
HTRA2
HTT
ICT1
IFRD2
ILF2
IMPDH2
ISOC2
JAK1
JMJD4
JMJD6
JTB
KARS
KDM6B
KIAA0355
KIAA0913
KIF13A
KIF1B
KLF13
KRTCAP2
LAGE3
LOC100130932
LOC152217
LOC388796
LOC440957
LOC650368
LSM12
LSM2
LSM3
LSM4
LSM5
LSM6
LYAR
LYRM4
LYST
MACF1
MAGOHB
MCAT
MCC
MDH1
MECR
MED30
MEF2A
METTL1
MGC72080
MIF
MORC3
MRP63
MRPL11
MRPL12
MRPL24
MRPL2
MRPL32
MRPL33
MRPL34
MRPL37
MRPL38
MRPL43
MRPL45
MRPL46
MRPL47
MRPL48
MRPL4
MRPL51
MRPL53
MRPL55
MRPL9
MRPS11
MRPS12
MRPS14
MRPS16
MRPS18A
MRPS21
MRPS23
MRPS24
MRPS26
MRPS33
MRPS5
MRPS7
MRPS9
MRTO4
MTERFD1
MTG1
MTP18
MTX1
MYO18A
NAA38
NACA2
NACAP1
NACA
NARF
NAT9
NCRNA00188
NDST1
NDUFA10
NDUFA1
NDUFA3
NDUFA4
NDUFA9
NDUFAF4
NDUFB11
NDUFB2
NDUFB5
NDUFB9
NDUFS5
NDUFS6
NDUFV1
NENF
NHP2L1
NLE1
NME1
NME2P1
NME2
NOL11
NOL7
NOP16
NOP58
NPM3
NT5C
NUDT1
NUP85
NXT1
OSBP
OST4
PARL
PDCD2L
PDCD2
PDCD5
PDCL3
PDRG1
PEMT
PFDN2
PFDN5
PHB2
PHB
PHF5A
PIH1D1
PIPSL
PMS2L1
POLDIP2
POLR1C
POLR2F
POLR2H
POLR2I
POLR2J
POP5
POP7
PPAN
PPCDC
PPIH
PQBP1
PRMT1
PRR5
PSMB3
PSMB4
PSMD4
PTPLB
PTRH2
PYCRL
QPCTL
RAB13
RAB34
RAB43
RAG1AP1
RALY
RANBP1
RAPGEF2
RBM34
RBMX2
RP9
RPA3
RPL10A
RPL10
RPL11
RPL12
RPL13AP20
RPL13AP3
RPL13A
RPL13
RPL14
RPL15
RPL17
RPL18A
RPL18
RPL19P12
RPL19
RPL22
RPL23A
RPL23P8
RPL23
RPL24
RPL26
RPL27A
RPL27
RPL28
RPL29
RPL30
RPL31
RPL32
RPL34
RPL35A
RPL35
RPL36
RPL37A
RPL37
RPL38
RPL39
RPL3
RPL41
RPL4
RPL5
RPL6
RPL7A
RPL8
RPLP0
RPLP1
RPLP2
RPS10
RPS11
RPS12
RPS13
RPS14
RPS15A
RPS16
RPS17
RPS18
RPS19BP1
RPS19
RPS21
RPS23
RPS24
RPS25
RPS26
RPS27A
RPS27
RPS29
RPS2
RPS3A
RPS3
RPS4X
RPS5
RPS6
RPS7
RPS8
RPS9
RPSAP58
RPSAP9
RPSA
RPUSD3
RRP1
RRP8
RRP9
RSL1D1
RSL24D1
RUVBL2
SARNP
SCNM1
SDHAF1
SEC16A
SELK
SERF1A
SF3B14
SFXN4
SH3PXD2A
SHFM1
SIK3
SIVA1
SLC25A26
SLC25A3
SLC35D1
SLC4A5
SNF8
SNHG11
SNHG6
SNHG8
SNHG9
SNRPA1
SNRPC
SNRPD1
SNRPD2
SNRPD3
SNRPE
SNRPF
SNRPG
SNUPN
SNX22
SNX29
SOD1
SPCS1
SPTAN1
SRP9
SS18L2
SSBP1
SSR2
STK16
STRA13
SUMO1
SUMO2
SUPT4H1
TACO1
TAOK3
TARBP2
TATDN1
TEX264
THOC1
THOC4
THYN1
TIMM10
TIMM44
TIMM50
TIMM8A
TIMM8B
TIMM9
TLCD1
TMEM101
TMEM147
TMEM14B
TMEM183A
TMEM199
TMEM205
TOMM22
TOMM5
TOMM7
TPI1
TPRKB
TPT1
TRIAP1
TRMT1
TRMU
TSFM
TXNRD2
U2AF1
UBA52
UBL7
UCK2
UQCRC1
UQCRFS1
UQCRHL
UQCRH
USP38
USP47
UTP18
UXT
VPS13C
VPS25
VPS72
WBSCR22
WDR44
WDR61
WDYHV1
YBX1
YDJC
YTHDF3
ZFYVE26
ZHX1
ZHX3
ZMYND17
ZNF511
ZNF580
ZNF581
ZNF90
ZNHIT1
ZNHIT3
ZNRD1
ZYG11B
C1orf43
TMEM14C
