# Supplementary material for: Network-Based Predictors of Progression in Head and Neck Squamous Cell Carcinoma
Source: Front Genet. 2018 May 29;9:183. doi: 10.3389/fgene.2018.00183 (PMC5992410; doi:10.3389/fgene.2018.00183)
Supplement: Supplementary file 1 [file Data_Sheet_1.zip › Supplementary_Data_Reduced/2-consensusModulesGenes/cyan.txt]

ABCA13
ACTR3B
ADAR
AGBL5
AGPHD1
AIM2
APOL2
APOL3
APOL6
B2M
BAK1
BATF2
BST2
C11orf9
C17orf100
C19orf66
C20orf141
C2orf86
C3orf58
CASP1
CASP4
CD9
CERK
CMPK2
COCH
CXCL10
CXCL11
DDX58
DDX60L
DDX60
DHX40
DHX58
DLG1
DNAJB3
DSCAM
DTX3L
EIF2AK2
EIF2AK3
EPSTI1
FADS1
FAM168B
FAM172A
FBXO6
FKBP15
FXYD5
GBP1
GBP5
GGT7
GLB1L2
GMCL1L
GRIP2
GSDMD
GSTA1
HERC6
HLA.A
HLA.B
HLA.C
HLA.E
HLA.F
HLA.H
IFI27
IFI35
IFI44L
IFI44
IFI6
IFIH1
IFIT1
IFIT2
IFIT3
IFIT5
IFITM1
IFITM3
IL15RA
IRF7
ISG15
ISG20
ISM2
KIAA0114
KIAA1244
KRT19
KRTCAP3
LARP1B
LGALS3BP
LGI3
LOC339290
LOC400696
LOC92659
LY6E
MAST1
MLKL
MRAP2
MT2A
MTMR12
MX1
MX2
NAPA
NLRC5
NMI
NT5C3
NTS
OAS1
OAS2
OAS3
OASL
ODF3B
OGFR
OPTN
OTX1
PARP10
PARP12
PARP14
PARP9
PIAS2
PIR
PLLP
PLS1
PML
PPP1R1B
PPPDE1
PRIC285
PRKRA
PSMB10
PSMB8
PSMB9
PSME1
PSME2
PYCR1
RASSF9
RCOR2
RFWD2
RHOG
RIMKLA
RMND5A
RND2
RPP25
RSAD2
RTP4
SAMD12
SAMD9L
SCO2
SEPX1
SGEF
SIL1
SLC15A3
SLC25A28
SLC25A33
SLC31A2
SLC9A2
SLC9A4
SP100
SP110
STARD5
STAT1
STAT2
TAP1
TAP2
TBL1X
TFR2
TFRC
TMEM168
TMEM20
TMEM229B
TMEM50A
TRIM21
TRIM22
TRIM5
TRPV4
TTLL11
TYMP
UBE2L6
UGT1A6
UGT1A8
UGT1A9
UNC119B
UPK1B
WARS
WDR25
XAF1
ZBTB7C
ZFP64
ZNFX1
ABCD1
