# Supplementary material for: Network-Based Predictors of Progression in Head and Neck Squamous Cell Carcinoma
Source: Front Genet. 2018 May 29;9:183. doi: 10.3389/fgene.2018.00183 (PMC5992410; doi:10.3389/fgene.2018.00183)
Supplement: Supplementary file 1 [file Data_Sheet_1.zip › Supplementary_Data_Reduced/2-consensusModulesGenes/brown.txt]

ABCB10
ABCC5
ABHD10
ABHD3
ABHD8
ACAA1
ACAD11
ACBD4
ACBD7
ACCN3
ACP6
ACSS1
ACTB
ACTR2
ADAMTS17
ADAT2
ADCY10
ADRA2B
ADSS
AFG3L1
AFMID
AGAP4
AGAP5
AGAP6
AGAP7
AGAP8
AGER
AHI1
AHSA2
AKAP8L
AKR7L
ALS2CR8
AMFR
AMT
AMY1A
AMY2B
ANGEL2
ANKAR
ANKLE1
ANKMY1
ANKRA2
ANKRD10
ANKRD13B
ANKRD16
ANKRD20A3
ANKRD24
ANKRD36B
ANKRD36
ANKS3
ANO10
ANO8
APBB3
ARGLU1
ARHGAP33
ARHGEF19
ARL16
AS3MT
ATG16L2
ATHL1
ATL3
ATXN7L2
B4GALNT4
BBC3
BBS1
BCL11A
BCL6
BDNFOS
BEX2
BMS1P4
BMS1P5
BOLA1
BRD2
BTBD18
BZRAP1
C10orf75
C11orf16
C11orf61
C12orf41
C12orf76
C14orf101
C14orf138
C14orf162
C14orf181
C14orf93
C15orf28
C16orf57
C16orf79
C16orf93
C17orf104
C17orf56
C17orf65
C17orf69
C17orf75
C17orf86
C18orf18
C19orf44
C19orf46
C19orf54
C19orf57
C1orf101
C1orf104
C1orf131
C1orf152
C1orf156
C1orf175
C1orf213
C1orf220
C1orf27
C1orf35
C1orf51
C1orf63
C1orf66
C1orf77
C20orf165
C20orf203
C20orf96
C21orf81
C21orf88
C22orf31
C22orf39
C2orf15
C2orf18
C2orf56
C2orf64
C2orf67
C2orf68
C3orf17
C3orf34
C3orf47
C3orf71
C4orf10
C5orf34
C5orf45
C6orf130
C6orf134
C6orf147
C6orf168
C6orf26
C6orf48
C6orf52
C7orf23
C7orf44
C7orf46
C7orf63
C8G
C8orf39
C8orf77
C9orf152
C9orf24
C9orf3
C9orf45
C9orf96
C9orf98
CACNA1B
CAP1
CAPN10
CAPS
CATSPER2
CATSPER3
CCAR1
CCBL1
CCDC101
CCDC114
CCDC130
CCDC142
CCDC146
CCDC14
CCDC150
CCDC154
CCDC157
CCDC159
CCDC28A
CCDC30
CCDC39
CCDC45
CCDC52
CCDC57
CCDC66
CCDC78
CCDC7
CCNL1
CCNL2
CCNO
CCNT2
CCT6B
CCT6P1
CDCP1
CDH3
CDHR3
CDK10
CDK3
CDK5RAP3
CELF6
CENPC1
CEP192
CEP290
CEP63
CEP70
CES3
CG030
CHAD
CHKB.CPT1B
CHST5
CIDECP
CLCN2
CLDN15
CLDN20
CLDN3
CLGN
CLK1
CLK2P
CLK2
CLK4
CLTC
CNNM3
CNTD1
COL6A4P2
COL9A2
COMMD2
COQ10A
COQ7
CORT
COX19
CPT1B
CREB3L4
CREBZF
CRIP3
CROCCL1
CROCCL2
CROCC
CRTC1
CRTC2
CRYBB3
CSAD
CYP26C1
CYP2D6
CYP2D7P1
D2HGDH
DBNL
DCAKD
DCST2
DCTN1
DCUN1D2
DDIT3
DDX11
DDX12
DDX17
DDX26B
DDX51
DDX55
DDX59
DEPDC5
DFFB
DFNB59
DGKE
DHX34
DIS3L
DKFZP686I15217
DLEC1
DMTF1
DNAJC27
DNHD1
DNM1P35
DOC2A
DOM3Z
DSCR9
DTX3
DUSP12
DUSP18
DUSP19
DUSP28
E2F6
E4F1
ECHDC2
EFCAB4A
EFCAB6
EFHC1
EGFL8
EHD1
EHD4
EIF4A2
EIF4G2
ELAVL3
ELMOD3
ELP2P
ENGASE
ENTPD7
ERCC3
ERN2
ESCO1
ESPNP
ETNK1
EZH1
FAIM
FAM113A
FAM118A
FAM122B
FAM133B
FAM13AOS
FAM153A
FAM156A
FAM157A
FAM157B
FAM164C
FAM165B
FAM186A
FAM193B
FAM200B
FAM3B
FAM45B
FAM47E
FAM53A
FAM60A
FAM71E1
FAM71E2
FAM76B
FAM83A
FAM95B1
FAM98A
FANCL
FASTKD3
FBF1
FBLIM1
FBN3
FDPSL2A
FER1L4
FGF17
FGFBP3
FGFR2
FIZ1
FLJ10038
FLJ10213
FLJ13197
FLJ37453
FLJ40852
FLJ42289
FLJ45244
FLJ45340
FLJ45445
FLNB
FLRT1
FMR1
FNBP4
FRS3
GABBR1
GALNT12
GATAD1
GCFC1
GDF9
GDPD1
GFOD1
GGNBP2
GIGYF1
GK5
GKAP1
GLTSCR1
GNB3
GNG12
GNRH1
GNRHR2
GOLGA2B
GOLGA6L10
GOLGA6L9
GOLGA8A
GOLGA8B
GORAB
GPC2
GPR172B
GPR179
GPR19
GRHL2
GRTP1
GTF2IP1
GTF2IRD2B
GTPBP3
HCN3
HDAC6
HERC2P2
HEXDC
HHAT
HIF3A
HKR1
HLTF
HOOK2
HSF2
HSF4
HSPC157
IFT140
IFT80
IFT81
IGSF9B
IGSF9
IKBKB
IL13RA1
IL24
INA
INE1
ING3
ING4
ING5
INPP5F
INTS3
IQCB1
IQCC
IRAK4
ISL1
KATNAL2
KCNAB3
KCNE2
KCNH8
KCNIP2
KCNJ14
KCNMB2
KCNMB3
KCTD10
KCTD13
KCTD18
KCTD19
KCTD6
KDM3A
KIAA0146
KIAA0195
KIAA0528
KIAA0664P3
KIAA0753
KIAA0892
KIAA0895L
KIAA0907
KIAA1009
KIAA1310
KIAA1324
KIAA1407
KIAA1683
KIAA1712
KIAA1731
KIAA1875
KIF1C
KLC4
KLHDC9
KLHL12
KLHL17
KLHL18
KLHL26
KLRA1
KRI1
KRIT1
KTELC1
L3MBTL
LCN12
LEAP2
LENG8
LEPROT
LETMD1
LIPT1
LMAN1L
LOC100128288
LOC100128640
LOC100128842
LOC100129387
LOC100129534
LOC100129637
LOC100129726
LOC100130015
LOC100130331
LOC100130557
LOC100131434
LOC100132215
LOC100132247
LOC100132287
LOC100132832
LOC100133161
LOC100133331
LOC100170939
LOC100190986
LOC100216545
LOC100270804
LOC100272146
LOC100272228
LOC100286844
LOC100288778
LOC100303728
LOC143666
LOC144438
LOC146880
LOC147727
LOC149134
LOC150776
LOC150786
LOC158572
LOC200030
LOC202181
LOC202781
LOC221442
LOC253039
LOC256880
LOC283174
LOC283314
LOC283922
LOC284023
LOC284233
LOC284440
LOC284578
LOC284837
LOC284900
LOC285074
LOC286367
LOC338799
LOC339047
LOC349114
LOC389791
LOC400027
LOC400657
LOC401052
LOC440354
LOC440896
LOC440944
LOC441869
LOC442421
LOC619207
LOC642826
LOC642846
LOC646471
LOC646851
LOC648740
LOC678655
LOC728640
LOC729234
LOC729375
LOC730101
LOC90834
LOC91316
LOC93622
LOH12CR2
LONRF1
LRDD
LRP2BP
LRP5L
LRRC34
LRRC37A3
LRRC37A
LRRC37B2
LRRC37B
LRRC48
LRRC56
LRRC59
LRRFIP1
LUC7L3
LUC7L
LUZP6
LY6G5B
LYG1
MAMDC4
MAP4
MAP7D1
MAP7D2
MAPKAPK3
MARCH9
MASP2
MBD4
MBD6
MBTD1
MCCC1
MCM3APAS
MCTP1
MDM4
MED9
MESP1
MFSD4
MGC16384
MGC3771
MICALCL
MIR17HG
MLH3
MLLT6
MORN1
MORN3
MPP3
MSH5
MSL2
MST1P2
MST1P9
MST1
MTERFD3
MTERF
MTMR9L
MUTYH
MYB
MYL5
MYNN
MYO15A
MYO15B
MYO3A
MYST1
MZF1
NAA16
NAA40
NAPEPLD
NBPF15
NCAPD3
NCK1
NCRNA00105
NCRNA00115
NCRNA00171
NCRNA00176
NCRNA00201
NCRNA00204B
NCRNA00219
NEAT1
NEIL1
NEK8
NEUROD2
NFE2L3
NFYB
NINL
NKTR
NMNAT3
NOL8
NPFF
NPHP3
NPHS1
NPIPL3
NPIP
NRG1
NRIP1
NSMCE4A
NSUN5P1
NSUN5P2
NTRK2
NUDT17
NUPR1
OFD1
OGDH
OGT
OSBPL7
OTUD3
OVGP1
P704P
PABPC1L
PAN2
PARD6A
PARP16
PAX6
PBX4
PCF11
PCMTD2
PCP2
PCSK4
PDCD7
PDE4C
PDLIM5
PDXDC2
PDXP
PEX1
PGAP1
PGBD2
PHF10
PHF1
PHOSPHO2
PHYHD1
PI4KAP1
PIF1
PILRB
PKM2
PLA2G6
PLEKHG4
PLEKHG6
PLEKHH2
PLGLB2
PLSCR3
PLXNB1
PM20D2
PMS2L11
PMS2L2
PMS2L3
PMS2L5
PNCK
PNN
POGZ
POLG2
POU4F1
POU5F1
PPIEL
PPIL6
PPM1N
PPOX
PPP1R16A
PPP1R3E
PRCD
PRDXDD1P
PRICKLE4
PRKRIP1
PRKX
PROCA1
PRPF38B
PRPF39
PRPF4B
PRR19
PRR22
PRR3
PRRG1
PRRT2
PTBP2
PTCH2
PTPRVP
PYCR2
PYGO2
QRICH2
RAB28
RAB40B
RABL2A
RABL2B
RAD9A
RAET1K
RALB
RALGPS1
RBBP6
RBM11
RBM25
RBM33
RBM39
RBM6
RBP3
RCOR3
REC8
REEP3
REM2
REV1
RFPL3S
RG9MTD3
RGS20
RHBDD3
RHOT1
RHOXF1
RHPN1
RIBC1
RIC8B
RNF165
RNF183
RNF207
RNF32
RPAIN
RPL32P3
RPS10P7
RPS6KA4
RRN3P1
RRN3P3
RSRC2
RUNDC2C
RWDD3
SAMD1
SARS
SBK1
SCAND2
SCARNA12
SCGB2A1
SCYL3
SDHAP1
SDHAP3
SDR39U1
SEC31B
SENP6
SENP7
SEPT7P2
SERINC2
SERINC4
SESN2
SETD4
SF3B1
SF4
SFI1
SFRS11
SFRS12
SFRS14
SFRS16
SFRS17A
SFRS18
SFRS8
SFT2D3
SGK494
SGMS2
SH2B1
SH3BGRL3
SHC1
SLC16A11
SLC16A8
SLC25A14
SLC25A29
SLC25A36
SLC25A42
SLC26A11
SLC26A1
SLC26A5
SLC29A2
SLC6A16
SLC7A1
SLC9A1
SLTM
SMTN
SNAPIN
SNHG10
SNHG12
SNHG1
SNHG3
SNHG4
SNORA39
SNORD1C
SNRNP70
SOX2OT
SOX2
SPDYA
SPDYE1
SPDYE5
SPDYE6
SPDYE7P
SPDYE8P
SPIN3
SPIRE2
SPPL2B
SPRN
SPRYD3
SQRDL
SR140
SRRD
SRRM5
SS18L1
SSBP2
ST20
STAG3L1
STAG3L3
STK36
STRC
SUGT1L1
SULT1A3
SUSD4
SUV420H2
SUZ12P
SYNGAP1
SYP
SYT2
TADA1
TADA2A
TAF1A
TAF1C
TAF7L
TAF8
TARBP1
TAS2R14
TAS2R20
TBC1D3B
TBC1D8
TBX19
TBX6
TCEA3
TCERG1
TCTE1
TCTE3
TCTN2
TDH
TFB2M
TGDS
THAP5
THAP9
THUMPD2
TIA1
TIGD1
TIGD7
TJAP1
TMCC3
TMEM116
TMEM151B
TMEM161B
TMEM211
TMEM84
TMTC4
TNFRSF25
TOMM20
TRIM2
TRIM45
TRIM52
TRIM74
TRMT2A
TRPV1
TSC22D2
TSEN15
TSGA10
TSNARE1
TSPYL2
TSSK3
TSSK4
TSSK6
TTC13
TTC14
TTC18
TTC23L
TTC32
TTLL10
TTLL3
TUBB6
TUBE1
TUBGCP6
TXNDC6
U2AF1L4
UBXN11
UBXN4
UCN
UEVLD
UNC119
UNKL
UPF3B
USF1
USH2A
USP15
USP21
USP30
USPL1
VAMP1
VANGL1
VDR
VMAC
VWA5B2
WASH2P
WASH3P
WASH5P
WASH7P
WBP1
WDR27
WDR52
WDR5B
WDR60
WDR8
WDR90
WDSUB1
WFIKKN1
WNK2
XDH
YEATS2
YJEFN3
YTHDC1
YWHAB
ZBED2
ZBED5
ZBTB26
ZBTB48
ZBTB49
ZC3H11A
ZC3H6
ZC3H8
ZCCHC3
ZCCHC8
ZCWPW1
ZDHHC11
ZDHHC17
ZDHHC23
ZFC3H1
ZFP14
ZFP161
ZFP30
ZFP3
ZFP62
ZGLP1
ZMIZ2
ZNF10
ZNF131
ZNF137
ZNF140
ZNF146
ZNF14
ZNF169
ZNF177
ZNF181
ZNF182
ZNF184
ZNF189
ZNF195
ZNF224
ZNF226
ZNF227
ZNF230
ZNF233
ZNF235
ZNF248
ZNF251
ZNF266
ZNF26
ZNF276
ZNF280D
ZNF302
ZNF322A
ZNF32
ZNF333
ZNF337
ZNF33B
ZNF345
ZNF354B
ZNF37B
ZNF396
ZNF397OS
ZNF397
ZNF432
ZNF434
ZNF449
ZNF497
ZNF500
ZNF512
ZNF514
ZNF517
ZNF518A
ZNF519
ZNF527
ZNF540
ZNF541
ZNF550
ZNF554
ZNF557
ZNF558
ZNF564
ZNF565
ZNF567
ZNF571
ZNF577
ZNF589
ZNF594
ZNF599
ZNF605
ZNF606
ZNF621
ZNF638
ZNF639
ZNF653
ZNF673
ZNF674
ZNF691
ZNF692
ZNF700
ZNF708
ZNF711
ZNF74
ZNF75A
ZNF75D
ZNF764
ZNF766
ZNF767
ZNF768
ZNF76
ZNF775
ZNF77
ZNF780B
ZNF782
ZNF785
ZNF789
ZNF830
ZNF84
ZNF862
ZSCAN12
ZSCAN16
ZXDC
ZYG11A
A4GNT
AACSL
ABCA10
ABCA11P
ABCA5
ABCB9
ABLIM3
NCRNA00110
