# Supplementary material for: Network-Based Predictors of Progression in Head and Neck Squamous Cell Carcinoma
Source: Front Genet. 2018 May 29;9:183. doi: 10.3389/fgene.2018.00183 (PMC5992410; doi:10.3389/fgene.2018.00183)
Supplement: Supplementary file 1 [file Data_Sheet_1.zip › Supplementary_Data_Reduced/2-consensusModulesGenes/greenyellow.txt]

ABCA1
ABCC4
ABL1
ACP1
ADAM19
ADAM22
ADCK5
ADD1
ADK
ADPRH
AFAP1
AIMP1
AKAP10
AKAP2
AKR1B15
ALDH1B1
ALS2CL
ANXA2P1
ANXA6
ARHGAP28
ARHGAP31
ARHGEF2
ARL4D
ARSB
ASXL1
ATG4B
ATP6V1G1
B4GALT6
BACH2
BMPER
BRIX1
C10orf25
C10orf26
C14orf119
C14orf143
C14orf49
C14orf4
C19orf33
C1orf113
C1orf128
C1orf170
C2CD3
C3orf64
C5orf4
C6orf155
C6orf204
CACNA2D1
CARHSP1
CASD1
CBLC
CBWD2
CBX6
CCDC158
CCDC51
CCPG1
CD200
CD302
CD99L2
CDC123
CDK17
CENPT
CEP170
CHD3
CHST10
CMTM1
COQ3
CPEB1
CSNK2B
CSRNP2
CXCL12
CYCS
CYP1B1
CYP2U1
CYSLTR2
DCHS2
DDAH1
DDX28
DENND5A
DHRS4L2
DHRS4
DISP1
DKK2
DNAL1
DOCK1
DPYSL2
DSCAML1
DUS2L
DUSP7
DYNLL1
EFCAB2
EGR2
EIF3M
EIF6
ELMO2
EMID1
ENTPD1
EPS15
EPS8L2
ERH
ERP44
ETV1
FAM103A1
FAM131B
FAM158A
FAM161B
FAM162A
FAM65C
FAT3
FBXO22OS
FDXR
FGF2
FKBPL
FMNL3
FOXN3
FOXO1
FRMD3
FRS2
FUT4
FUT8
FYN
FZD8
GALE
GGCT
GIPC1
GJB5
GLB1
GLI3
GNA13
GNS
GPR133
GRAMD1A
GRIN2A
GRPEL1
GTF2A2
GUCY1B3
GXYLT1
H2AFJ
H3F3B
H6PD
HCFC2
HEBP2
HGS
HPRT1
HRH2
HS2ST1
HSBP1
HSD11B1
HSD17B11
HSD17B8
HSPB1
HUNK
IFNAR2
IGFBPL1
IMMP1L
IMP3
INPP4A
INSRR
IQSEC1
ITGA4
ITPRIPL2
KBTBD4
KCND1
KCNQ1
KCNT2
KIAA1107
KITLG
KLHL5
KPTN
KRBA2
LARGE
LIFR
LLPH
LOC400043
LRRK1
LY6K
LYSMD4
MAP3K3
MAPK13
MBD5
MEGF8
MGC2752
MITF
MNAT1
MOB2
MOBKL1A
MPHOSPH6
MPP2
MRPL13
MRPL17
MSMP
MT1X
MTMR6
MVK
MYCBP
NAGA
NAPRT1
NCKAP5L
NCOR2
NDUFB4
NECAB1
NEDD9
NEO1
NPAS3
NR5A2
NSDHL
NSFL1C
NUDT5
NUP37
PACSIN3
PALM2.AKAP2
PAPSS1
PAPSS2
PARD3B
PCDHGB3
PDE10A
PDE1B
PDE4B
PGM5P2
PHACTR1
PHC1
PHLDA2
PHLPP2
PHTF1
PHTF2
PI4KA
PIGY
PIP4K2B
PKN1
PLCL1
PLEKHG2
PLSCR4
PLXNC1
PLXND1
PMVK
PNMAL2
PPA2
PPDPF
PPIAL4G
PPP1R13L
PPP4C
PRDM6
PRDX1
PRKD3
PRR16
PRR7
PRSS8
PSMG1
PTAFR
PTP4A3
PUSL1
PVRL3
PVT1
PXK
QKI
RBM17
RBMS3
RCBTB1
RDBP
RDH13
RECQL
REEP2
RG9MTD1
RGMB
RGS16
RHOBTB2
RNF150
RNF175
RNF216
ROR2
RP2
RPL36A
RPP21
RPP40
RPS6KB2
RSPO3
S100A11
S100A14
S100A16
SBF1
SCARF1
SDK1
SEMA6A
SERP2
SERPINB1
SESTD1
SFRS9
SH2B3
SHISA2
SIRT7
SKI
SLC12A7
SLC27A1
SLC30A5
SLC7A2
SMAD7
SP4
SPA17
SPATA13
SRBD1
SRGAP2
SSH3
SSU72
STAT5B
SUCLG1
SUCNR1
SUN2
SVIL
SYNE1
SYT11
TALDO1
TBC1D2B
TIAM2
TIRAP
TMEM134
TMEM200A
TMEM200C
TMEM54
TMEM91
TMF1
TNS3
TRIB2
TSSC1
TTLL7
TUBB2B
TUBB4
TXNDC15
TXN
UBE2V2
UBL3
USP11
UTRN
VASH1
VDAC2
VSNL1
WDR35
XKR5
XYLT1
ZBED1
ZBTB46
ZCCHC17
ZHX2
ZNF175
ZNF354C
ZNF385A
ZNF471
ZNF496
ZNF689
ZNF843
ZSWIM4
MRS2
