# Supplementary material for: Network-Based Predictors of Progression in Head and Neck Squamous Cell Carcinoma
Source: Front Genet. 2018 May 29;9:183. doi: 10.3389/fgene.2018.00183 (PMC5992410; doi:10.3389/fgene.2018.00183)
Supplement: Supplementary file 1 [file Data_Sheet_1.zip › Supplementary_Data_Reduced/2-consensusModulesGenes/green.txt]

ACSL4
ACTA2
ACVR1
ADAM12
ADAMTS12
ADAMTS14
ADAMTS16
ADAMTS2
ADAMTS3
ADAMTS4
ADAMTS5
ADAMTS7
ADORA1
AEBP1
AG2
AGTR1
AK5
AKAP12
AKT3
ALDH1L2
ALPK2
AMPD2
AMPH
ANGPT2
ANGPTL2
ANKRD40
ANPEP
ANTXR1
ANTXR2
AP2B1
APBA2
APBB1
APOM
ARHGAP29
ARHGAP42
ARHGEF17
ARL4C
ARMC9
ARMCX1
ARMCX2
ARSE
ASPN
ATP10A
ATP6V1G2
ATP8B2
AXIN2
BACE1
BAHCC1
BAI2
BGN
BICC1
BICD1
BMP8A
BNC2
BRSK1
BTBD19
C10orf72
C12orf53
C12orf68
C13orf15
C13orf33
C14orf37
C16orf45
C19orf36
C1QTNF3
C1orf159
C1orf216
C1orf70
C20orf103
C20orf112
C3orf18
C4orf31
C5orf13
C6orf136
C6orf174
C6orf225
C8orf31
CACNA1C
CACNA1G
CACNA1H
CADPS
CALD1
CASC4
CAT
CBLB
CCDC80
CCIN
CD248
CDH11
CDH23
CDH2
CDK14
CDK15
CDR1
CDR2
CHN1
CHPF2
CHRD
CHST14
CHST15
CHSY3
CLEC11A
CLIP2
CLIP3
CLSTN2
CMTM3
CNIH3
CNN1
CNN3
CNPY4
CNRIP1
CNTNAP1
COL10A1
COL11A1
COL12A1
COL16A1
COL18A1
COL1A1
COL1A2
COL24A1
COL25A1
COL3A1
COL4A1
COL5A1
COL5A2
COL5A3
COL6A1
COL6A2
COL6A3
COL8A1
COL8A2
COLEC12
COMP
CORIN
CORO2B
CPN2
CPXM1
CPZ
CRB3
CREB3L1
CRISPLD2
CRTAP
CRYGN
CSGALNACT2
CSMD2
CTGF
CTHRC1
CTNNB1
CTSF
CTSK
CYBRD1
CYGB
CYP46A1
CYR61
CYS1
DAAM2
DACT1
DACT3
DBI
DCHS1
DCI
DCLK1
DCLK2
DCLK3
DCN
DDR2
DENND2A
DGKI
DIO2
DIRC1
DIXDC1
DLC1
DLG4
DNAJC18
DNAJC3
DOK5
DOK6
DPYSL3
DRP2
DSEL
DYNC2H1
EBF2
ECM2
EDA2R
EDIL3
EDNRA
EFEMP2
EID1
EIF2AK4
ELFN1
EMILIN1
EML1
ENC1
ENOX1
ENPEP
ENPP1
ENSA
EPDR1
EPHX4
EPYC
ERLEC1
ETV5
EVC
EXTL2
F2RL2
F2R
FAM101A
FAM110B
FAM171B
FAM176B
FAM180A
FAM189A1
FAM196B
FAM198B
FAM19A5
FAM26E
FAM70B
FAM98C
FAP
FARP1
FBLN1
FBLN2
FBLN5
FBLN7
FBN1
FBXL7
FBXO46
FERMT2
FGF14
FGFR1
FIBIN
FILIP1L
FKBP10
FKBP7
FLJ10357
FLJ22536
FLJ42709
FLNA
FMOD
FN1
FNDC1
FNDC3B
FOXS1
FSTL1
FTO
FXYD6
FZD1
FZD7
GALNTL2
GANAB
GAP43
GAS1
GDF11
GDPD5
GEFT
GEM
GFPT2
GGT5
GLIPR1
GLIS2
GLIS3
GLRB
GLT8D1
GLT8D2
GPC4
GPC6
GPM6B
GPR124
GPR162
GPR173
GPR176
GPR85
GPX7
GPX8
GRASP
GRB10
GREB1
GREM1
GRIA3
GRID1
GSC
GSPT2
GUCY1A2
GXYLT2
GYG2
H3F3A
HDHD3
HECW1
HEG1
HEPH
HEY2
HEYL
HHIPL1
HHIP
HIC1
HMCN1
HTR1B
HTRA3
HYOU1
IGDCC4
IGF2
IGFBP4
IGFBP7
IL1R1
IQSEC3
ISLR2
ISLR
ITGA11
ITGA1
ITGAV
ITGB3
ITGBL1
ITM2C
JAM3
KAL1
KANK2
KCNA1
KCNA6
KCND2
KCNE4
KCNJ8
KCNK2
KCTD17
KDELC2
KERA
KIAA0196
KIAA1024
KIAA1210
KIAA1462
KIAA1549
KIAA1614
KIAA1755
KIF26B
KIF5A
KIF7
KLHL4
L3MBTL3
LAMA2
LAMA4
LAMB1
LAMB2
LARP6
LATS2
LDLRAD2
LDLRAD3
LEPREL2
LGR5
LHFP
LHX8
LIMS1
LIMS2
LLGL2
LMCD1
LMOD1
LOC283731
LOC285548
LOC399959
LOC728264
LOXL1
LOXL3
LOXL4
LPAR1
LRCH1
LRCH2
LRFN5
LRP12
LRP3
LRRC15
LRRC17
LRRC32
LSAMP
LTBP2
LTBP3
LUM
LZTS1
MAGED1
MAGED2
MAGED4B
MAGEH1
MAGEL2
MAP1A
MAP1B
MAP3K12
MAP6
MAPK8IP1
MBTPS1
MCAM
MCFD2
MEGF10
MEGF6
MEIS3P1
MEIS3
METTL11B
MEX3B
MFAP2
MFAP5
MFRP
MMAB
MMD
MME
MMP11
MMP16
MMP2
MOCS1
MRAS
MRC2
MRGPRF
MSC
MSI1
MSRB3
MTMR2
MXRA5
MXRA8
MYH9
MYL9
NALCN
NAP1L3
NCAM2
NEDD4
NEGR1
NFATC4
NID1
NID2
NKD1
NKX3.2
NLGN2
NOX4
NOXA1
NPR2
NR2F6
NRK
NRP2
NRXN2
NSUN6
NTM
NTNG2
NUAK1
NUDT10
NUDT8
OAF
OGN
OLFML1
OLFML2B
OLFML3
OMD
P4HA3
PAFAH1B2
PALLD
PALM2
PALM
PAPPA
PCDH18
PCDHA3
PCDHB18
PCDHB5
PCDHGA6
PCDHGB6
PCOLCE
PCSK5
PCYT1B
PDE3A
PDE4A
PDGFRA
PDGFRB
PDGFRL
PDZRN3
PDZRN4
PELI2
PGCP
PGM2L1
PHC2
PKD2
PKIG
PLCB1
PLXDC1
PLXDC2
PMP22
PNMA2
PNMA6A
PODNL1
PODN
POM121L9P
POSTN
PPAPDC1A
PPAPDC3
PPEF1
PPFIA2
PPFIBP1
PRAF2
PRDM16
PRICKLE1
PRKCA
PRKD1
PRKG1
PRR5L
PRRX1
PSD
PTGER3
PTGIR
PTH1R
PTPN21
PTPN9
PTPRG
PTPRK
PTPRN
PTX3
PURG
PXDN
QPCT
RAB23
RAB24
RAB3IL1
RAI14
RAPGEF4
RARRES2
RASA3
RASGRF2
RASL10B
RASL12
RASSF8
RBPMS2
RBPMS
RCAN2
RCN3
RECK
REEP4
RFTN2
RGS4
RHOBTB1
RHOBTB3
RHOQ
RHOV
RNASE4
RPGRIP1L
RPP38
RSPO2
RSPRY1
RUNX2
RUSC2
S1PR3
SALL1
SALL4
SAMD14
SATB2
SCARA5
SCARB2
SCARF2
SCG2
SDC2
SEC24D
SEC31A
SEMA3D
SEMA6D
SEPT11
SEPT4
SERINC1
SERPINA5
SERPINF1
SFRP2
SFRP4
SGCB
SGCD
SGCE
SGIP1
SH3RF3
SHANK1
SIDT2
SLC17A5
SLC17A9
SLC22A17
SLC24A2
SLC25A10
SLC2A10
SLC2A11
SLC2A14
SLC2A3
SLC39A10
SLC43A1
SLC45A1
SMARCA1
SMARCD3
SMPD1
SMURF2
SNAI1
SNPH
SNTB1
SNX9
SOAT1
SOBP
SOCS5
SOX11
SPARC
SPOCD1
SPON1
SPRED1
SPRED3
SRPR
SRPX2
SSC5D
SSPN
ST3GAL2
ST6GAL2
ST6GALNAC5
ST8SIA2
STAP2
STARD13
STK32B
STON1
SULF1
SV2A
SYDE1
SYTL1
TAGLN
TBC1D16
TBX2
TBX3
TBXA2R
TCEAL7
TCF12
TECR
TGFB2
TGFB3
TGFBR2
THBS2
THBS3
THPO
THY1
TIMM17B
TIMP1
TIMP2
TM6SF2
TMCO3
TMEM119
TMEM121
TMEM136
TMEM169
TMEM184B
TMEM204
TMEM231
TMEM26
TMEM2
TMEM35
TMEM47
TMEM55A
TMEM59L
TMEM90B
TNFAIP6
TNFRSF19
TNN
TP53I11
TPP1
TRIM11
TRO
TRPC1
TRPC3
TRPC4
TSPAN18
TSPAN2
TSPYL4
TTYH2
TUBA1A
TUB
TWIST1
TWIST2
UGGT2
UNC5C
VASH2
VCAN
VEPH1
VGLL3
VIM
VPS37D
WDR86
WIBG
WISP1
WISP2
WNT2
WNT5A
ZCCHC24
ZEB1
ZFP92
ZNF167
ZNF423
ZNF469
ZNF521
ZNF524
KIAA1377
PLCXD1
