# Supplementary material for: Network-Based Predictors of Progression in Head and Neck Squamous Cell Carcinoma
Source: Front Genet. 2018 May 29;9:183. doi: 10.3389/fgene.2018.00183 (PMC5992410; doi:10.3389/fgene.2018.00183)
Supplement: Supplementary file 1 [file Data_Sheet_1.zip › Supplementary_Data_Reduced/2-consensusModulesGenes/grey60.txt]

AGPAT2
ANP32B
APTX
ARPC5L
ARRDC1
C14orf80
C9orf114
C9orf16
C9orf37
C9orf69
C9orf86
CCDC137
CDK9
CKS2
COBRA1
COQ4
DPM2
DPP7
DUS1L
ENDOG
EXD3
EXOSC2
FAM73B
FBXW5
FPGS
GTF3C5
KLHDC4
LRSAM1
MED27
METTL11A
MRPL41
MRPL50
MRPS2
NDOR1
NDUFA8
NOC4L
NOP56
PMPCA
POLE3
PSMB7
PTGES2
PTRH1
RABEPK
REXO4
SDCCAG3
SET
SHOC2
SNAPC4
SNHG7
SSNA1
STAM2
SURF1
SURF2
SURF6
TAB2
TMEM141
TMEM203
TOMM40
TPRN
TRAF2
TRUB2
TSEN54
TTF1
TUBB2C
UBAC1
URM1
WDR34
WDR5
WDR85
ZDHHC12
ZMYND19
