# Supplementary material for: Network-Based Predictors of Progression in Head and Neck Squamous Cell Carcinoma
Source: Front Genet. 2018 May 29;9:183. doi: 10.3389/fgene.2018.00183 (PMC5992410; doi:10.3389/fgene.2018.00183)
Supplement: Supplementary file 1 [file Data_Sheet_1.zip › Supplementary_Data_Reduced/2-consensusModulesGenes/grey.txt]

AADAC
AADAT
AATF
ABCC6
ABHD1
ACTL6A
ACTL9
ACVR2A
ADAM17
ADAM30
ADAP2
ADCY7
ADD3
ADH7
ADM2
AES
AFTPH
AGAP3
AGPAT4
AGR3
AJAP1
AKR1A1
ALDH1A1
ALDH5A1
ALX3
ANAPC16
AP3M1
AP4E1
APOBEC4
APOO
APPBP2
ARFGAP1
ARGFX
ARHGAP1
ARHGDIA
ARHGEF38
ARL13B
ARL3
ARL6IP6
ARMC5
ARMCX5
ARMCX6
ARPC4
ARRDC3
ARSG
ASB3
ATAD3A
ATAD3B
ATF1
ATG2A
ATN1
ATP13A5
ATP2C1
ATP5L2
AUTS2
AZIN1
B3GALNT1
B3GALT6
B4GALT5
B9D2
BAHD1
BAIAP2L2
BBS10
BBS9
BCAS3
BCL9L
BHLHB9
BIRC8
BMI1
BMPR1A
BRD1
BRD3
BRP44
C12orf27
C13orf30
C14orf135
C14orf167
C15orf33
C17orf44
C17orf46
C17orf71
C19orf28
C1orf107
C1orf124
C1orf194
C1orf26
C1orf87
C20orf114
C20orf85
C21orf119
C21orf2
C21orf49
C21orf57
C2orf53
C2orf57
C2orf7
C4orf19
C4orf29
C5orf24
C5orf25
C5orf51
C6orf145
C6orf153
C7orf13
C8orf40
C8orf51
C9orf167
C9orf4
C9orf5
C9orf64
CABP5
CABYR
CACNA2D3
CALHM1
CALR
CANX
CAPN13
CAPN9
CAPZB
CARD10
CASZ1
CCDC104
CCDC105
CCDC108
CCDC109B
CCDC117
CCDC132
CCDC67
CCDC83
CCT8L2
CD2AP
CDC23
CDC40
CDC42
CDC73
CDH7
CDK20
CDK8
CDKN2AIP
CEP76
CETN1
CFTR
CGN
CHCHD10
CHIC1
CHML
CHMP6
CHRNB2
CHST4
CHST7
CHST9
CITED4
CLDN16
CLDN8
CLU
CMIP
CMTM8
CNNM1
COG6
COL9A1
COLEC10
COLEC11
COMMD8
COPB1
CRKL
CRLF3
CRX
CRYGA
CTAGE1
CTF1
CTNNBL1
CTSE
CTU1
CUEDC2
CUL5
CXADRP2
CXADRP3
CXorf41
CYP26A1
CYP27B1
CYP27C1
CYP2F1
DBP
DBT
DCAF17
DCUN1D1
DDX18
DDX25
DGCR6
DGKB
DHFRL1
DHX36
DLGAP1
DMRT3
DMRTC2
DNAH6
DNAJC14
DNAJC5
DOHH
DPY19L1
DRGX
DSG2
DULLARD
DUSP21
DUSP6
DVL3
DYNC1LI2
EEF2K
EGLN2
EGOT
EIF3C
EIF4A1
EIF4ENIF1
ELF2
EPB41L1
EPB41L5
EPHA6
EPHX1
EPHX3
EPM2AIP1
EPN1
ESYT2
ETNK2
EXOC5
EXOC6
F2RL1
F3
FA2H
FADS2
FADS3
FAF2
FAM102A
FAM114A2
FAM117B
FAM126A
FAM184B
FAM186B
FAM38A
FAM47B
FAM55B
FAM66A
FAM69C
FAM81B
FAM83F
FAM98B
FBXO34
FCAMR
FEM1C
FERMT1
FLJ39653
FLJ43859
FLJ45079
FMO6P
FOLR4
FOXA3
FOXD3
FOXE1
FOXN2
FRAS1
FRG1B
FRMD6
FUBP1
FUBP3
FUZ
FZD9
GABRG3
GAL3ST2
GCDH
GCK
GFM1
GFPT1
GJA10
GJB1
GLI2
GLOD5
GLTSCR2
GLYATL2
GNAZ
GOLGA5
GOLPH3
GPATCH3
GPBP1
GPLD1
GPR148
GPR32
GPR63
GPRASP2
GRID2IP
GRINL1A
GSR
GTF2H3
GTF3C2
GTF3C3
HACE1
HBP1
HCN4
HDGFRP2
HEMK1
HERC3
HIST1H2AA
HMG20A
HNF4G
HNRNPA0
HOXA6
HSFYL1
HTR7P1
HYDIN
IARS
ICAM4
IGFBP6
IL17RE
IL4R
IMPACT
INTS4L1
INTS4L2
IPO11
IPO7
IRF2BP1
IRS4
IRX6
ISG20L2
ITPRIPL1
IVD
JAKMIP3
JKAMP
KAZALD1
KCNG4
KCNH1
KCNH4
KCNJ15
KCNJ16
KCTD11
KEAP1
KIAA0284
KIAA0319
KIAA0495
KIAA1033
KIAA1147
KIAA1430
KIAA1715
KIAA2013
KIF16B
KIF2B
KIFC3
KLB
KLC1
KLF16
KLF6
KLHDC5
KLHL13
KLHL24
KLHL28
KLHL35
KRAS
KRTAP1.3
KRTAP10.10
KRTAP10.11
KRTAP10.12
KRTAP12.2
KRTAP12.3
KRTAP26.1
LIG3
LNX1
LOC100128675
LOC100130776
LOC100287718
LOC148709
LOC255025
LOC255167
LOC285033
LOC286135
LOC401010
LOC402377
LOC642852
LOC648691
LOC728024
LOC728323
LOC729020
LRIG3
LRP10
LRP4
LRPPRC
LRRC23
LRRC40
LRRC4
LRRC8B
LTK
LYPD6
LYPLA2P1
LYPLA2
MAK
MANEA
MANSC1
MAP2K4
MAP3K15
MAP4K3
MARCH6
MBD3
MBLAC2
METTL14
MFSD5
MFSD6
MGC70857
MIB2
MIER1
MINK1
MN1
MORN5
MPND
MPPED1
MRM1
MRPL42
MRPS25
MS4A8B
MSH3
MSI2
MSMB
MT1E
MTDH
MTM1
MTMR1
MTRR
MTUS1
MTX3
MUC4
MUC5B
MYADML
MYH14
MYL6B
MYO1D
MYO1E
MYO5B
MYOF
NAA25
NAF1
NANOS2
NAP1L1
NARFL
NAV1
NBPF3
NCLN
NCRNA00029
NEDD1
NEK7
NFE2L2
NFKBIB
NFYA
NLRP13
NLRP8
NNT
NOC2L
NOS1AP
NOXO1
NPPC
NPRL2
NR5A1
NRCAM
NT5DC1
NUMB
NUP160
OTUD6A
OXGR1
OXR1
P4HB
PAF1
PAK7
PAN3
PAPOLG
PATL1
PCCB
PCDP1
PCP4L1
PDIA2
PDLIM2
PFN1
PHF16
PHF23
PHLDA3
PHLPP1
PHYHIP
PIGK
PIGM
PIGR
PIP5K1A
PIP
PISRT1
PKD1
PLCD3
PLCH1
PLD5
PNKP
PNP
POGK
POLR1B
POTEC
POU5F2
PP14571
PPAT
PPFIBP2
PPM1B
PPM1G
PPP1R2P3
PPP1R3D
PPP1R9B
PPP2R1A
PPP2R5E
PPP4R1
PRAMEF22
PRDM11
PRDM4
PRKAA1
PRKCE
PRKCI
PRM1
PRMT10
PROCR
PROM1
PROP1
PRPF40A
PRPSAP1
PRR15L
PRR18
PRR21
PRR23A
PRR23B
PRR23C
PRR25
PSMB11
PTENP1
PTER
PTPN1
PTPRF
PTX4
PYCARD
PYDC1
RAB15
RAB1B
RAB36
RAB6B
RANGAP1
RAP2A
RAPGEF3
RBAK
RBMXL3
RBPJL
RCAN3
REPS2
RESP18
RFC1
RGMA
RIC8A
RICTOR
RLF
RNASEH2B
RNF103
RNF217
RNF219
RNFT1
RPAP3
RPH3AL
RPL13P5
RPRD1A
RPRM
RPS2P32
RPS6KA5
RRN3
RSRC1
RTF1
RUFY2
RYK
SCGB3A1
SEC24C
SELO
SENP2
SERHL2
SERTAD4
SETD1A
SFRS13B
SGK3
SH3BGRL2
SH3BP4
SH3D19
SH3GL2
SHH
SKIV2L2
SLC10A7
SLC11A2
SLC13A2
SLC16A14
SLC22A8
SLC25A24
SLC33A1
SLC34A2
SLC38A5
SLC44A4
SLC45A4
SLC46A1
SLC5A8
SMAD1
SMAD2
SMARCAD1
SMC1B
SMYD3
SNAP47
SNAPC5
SNTN
SNX13
SNX25
SNX6
SOCS4
SOS2
SOX21
SPAST
SPDYC
SPEF2
SPIN1
SPOP
SPTY2D1
SSBP4
SSR4
ST6GALNAC1
STAU2
STK35
STX12
STX4
SUDS3
SUOX
SVOPL
SYNGR1
TAB1
TACR2
TAF13
TAF4B
TAPT1
TAS2R39
TAS2R9
TATDN3
TAX1BP3
TBL3
TCEAL2
TCTN1
TEKT1
TESK2
TEX13A
TEX15
TFDP2
TFF3
TG
THSD7B
THUMPD1
TIFA
TMED10P1
TMED3
TMED4
TMED5
TMED7
TMEM106B
TMEM111
TMEM139
TMEM178
TMEM30A
TMEM38B
TMEM39A
TMEM52
TMEM56
TMEM67
TMEM87B
TMEM92
TMOD3
TMSB15A
TMSB15B
TMUB1
TNP2
TOP1P1
TOP1
TOX3
TPRA1
TPRX1
TPTE2P1
TRABD
TRAF3IP1
TRAPPC6A
TRIM24
TRIM42
TRIM62
TRIM68
TRIML2
TRMT11
TRUB1
TSGA10IP
TSPAN8
TSTA3
TTC25
TTC33
TTLL5
TTTY5
TUBB3
TXNL4A
TXNRD1
UBASH3B
UBC
UBE3A
UBXN2B
UGT1A3
UGT1A7
UGT2B28
UGT8
UMODL1
UPF1
USO1
USP27X
USP28
USP29
USP31
UXS1
VAMP3
VENTXP7
VHLL
VKORC1
VPS4A
VPS8
VSIG2
VTCN1
VWDE
WDR26
WDR3
WDR49
WFDC2
WNT8A
WSCD2
XAB2
ZBBX
ZBTB11
ZBTB1
ZBTB43
ZBTB44
ZBTB6
ZBTB8B
ZCCHC13
ZDHHC24
ZDHHC5
ZFYVE9
ZG16B
ZKSCAN4
ZMYM2
ZMYM3
ZMYM5
ZNF100
ZNF107
ZNF124
ZNF12
ZNF136
ZNF143
ZNF225
ZNF239
ZNF260
ZNF284
ZNF286A
ZNF28
ZNF319
ZNF362
ZNF420
ZNF428
ZNF444
ZNF446
ZNF461
ZNF484
ZNF498
ZNF501
ZNF543
ZNF569
ZNF570
ZNF573
ZNF576
ZNF579
ZNF585B
ZNF615
ZNF616
ZNF627
ZNF664
ZNF668
ZNF669
ZNF670
ZNF682
ZNF709
ZNF718
ZNF720
ZNF771
ZNF787
ZNF793
ZNF813
ZNF836
ZNRF3
ZNRF4
ZSCAN22
ZYX
A1BG
A1CF
A2LD1
A4GALT
AAA1
AADACL3
AADACL4
AANAT
AARS2
AARS
AASDHPPT
AASDH
AATK
ABAT
ABCA4
ABCB5
ABCB6
ABCB7
ABCB8
ABCC10
ABCC11
ABCC13
ABCC3
ABCC6P1
ABCC6P2
ABCC8
ABCD3
ABCD4
ABCF1
ABCF2
ABCF3
ABCG5
ABHD12
ABHD13
ABHD14A
ABHD14B
ABHD4
ABHD6
ABI1
ABO
ACTL8
ALB
ARMC1
ASNSD1
BIRC2
BTBD17
C11orf70
C1GALT1
C7orf70
CA5A
EPHA8
FAM49B
FAM86C
FGA
FGB
FGG
FSIP1
FZD6
GALR2
GBAS
GC
HIBADH
HTR3C
IL8
LEP
LHX3
LRTOMT
MGC14436
OLIG1
PAGE4
PAGE5
PCDHGB8P
PEX2
PKD1L2
PPP2R3C
PSG9
SLC26A3
SLC38A6
SPANXC
SUV420H1
TIPRL
TMEM88
TPCN2
TUBA4B
UGT2B11
ZFAND1
