# Supplementary material for: Network-Based Predictors of Progression in Head and Neck Squamous Cell Carcinoma
Source: Front Genet. 2018 May 29;9:183. doi: 10.3389/fgene.2018.00183 (PMC5992410; doi:10.3389/fgene.2018.00183)
Supplement: Supplementary file 1 [file Data_Sheet_1.zip › Supplementary_Data_Reduced/2-consensusModulesGenes/lightcyan.txt]

ABCA3
ADAMTS8
ADCY5
AFF3
AMIGO1
AOX1
ARNT2
ATRNL1
AVPR2
BEND5
BMP6
BSN
C16orf89
C1orf95
C20orf160
C8orf4
CACNA1D
CACNB2
CACNB4
CCDC48
CCDC85A
CCL14
CDC14A
CLDN5
CLEC3B
CNKSR2
CTTNBP2
DARC
DEPDC6
DHH
DMGDH
EEPD1
ENO1
EPHA7
FAM107A
FAM162B
FAM171A1
FAM190A
FOXF1
FREM1
FRY
FRZB
GFRA1
GJA5
GJB3
GNA14
GPIHBP1
GPRASP1
GRRP1
HTR2B
IGSF10
INMT
KLF15
KL
LDHA
LOC100190938
LOC145820
LOC284276
LOC728723
LRIG1
LRRC4B
MAGI2
MCF2L
MPPED2
MYH11
MYRIP
NAALADL2
NLGN3
NOSTRIN
NR3C2
NRXN3
NTRK3
NYNRIN
OSR1
PACRG
PBX1
PDGFD
PECAM1
PLCE1
PPAP2B
PPP1R9A
PRELP
PTPRT
RAB3C
RAI2
RAMP2
RGS5
RIN1
ROBO2
RSPO1
SCUBE2
SELENBP1
SELE
SELP
SEMA3E
SEMA3G
SGSM1
SHE
SLC1A2
SLC4A4
SLCO1C1
SLITRK5
SNORD116.28
STXBP6
TACR1
TGFBR3
TLE2
TMEM132C
TMEM150C
TNXB
TTC28
USHBP1
VWCE
ZDHHC2
ZNF417
ZNF439
ZNF470
ZNF652
ZNF665
AQP4
