# Supplementary material for: Network-Based Predictors of Progression in Head and Neck Squamous Cell Carcinoma
Source: Front Genet. 2018 May 29;9:183. doi: 10.3389/fgene.2018.00183 (PMC5992410; doi:10.3389/fgene.2018.00183)
Supplement: Supplementary file 1 [file Data_Sheet_1.zip › Supplementary_Data_Reduced/2-consensusModulesGenes/lightgreen.txt]

ATOX1
ATP5F1
ATP6V0E1
BNIP1
BTF3
C4orf27
CCNH
CDK7
CELSR1
CETN3
CLEC2D
CLTB
CNOT8
COX7C
DDX41
EIF2B3
F12
FRG1
GIN1
HARS
HIGD2A
HINT1
HMGN1
HNRNPAB
IGF1R
LMAN2
LOC388955
MED7
MRPL1
MRPL22
MRPS36
MXD3
NDUFA2
NDUFAF2
NDUFB6
NDUFS4
NHP2
NPM1
NSA2
NUDCD2
OXSM
PFDN1
POC5
PPP2CA
PRELID1
PSMA5
PSMD6
PTCH1
PTPRS
PTTG1
PTTG3P
RARS
RASAL2
REEP5
RPL26L1
SAMD4B
SFRS12IP1
SMURF1
SRA1
SRP19
TAF9
TBCA
TMED9
TTC1
TUBA1C
UBE2D2
UQCRQ
VDAC1
ZCCHC14
ZNF507
COMMD10
