# Supplementary material for: Network-Based Predictors of Progression in Head and Neck Squamous Cell Carcinoma
Source: Front Genet. 2018 May 29;9:183. doi: 10.3389/fgene.2018.00183 (PMC5992410; doi:10.3389/fgene.2018.00183)
Supplement: Supplementary file 1 [file Data_Sheet_1.zip › Supplementary_Data_Reduced/2-consensusModulesGenes/magenta.txt]

ACE
ACP2
ACP5
ACRBP
ACSM5
ADAMDEC1
ADC
ADORA3
AIF1
AKR7A3
ALDH1A2
ALOX5AP
ALOX5
AOAH
APOB48R
APOC1
APOC2
APOE
AQP9
ARHGAP18
ARID5A
ARL15
ARL6IP5
ARRB2
ASGR2
ATP8B4
B4GALNT3
BAIAP2
BATF3
BBS12
BCL2A1
BEST1
BST1
BTN3A1
BTN3A3
C10orf10
C10orf128
C11orf75
C14orf1
C17orf60
C19orf35
C19orf38
C1QA
C1QB
C1QC
C1QTNF2
C1R
C1S
C1orf127
C1orf162
C1orf38
C1orf54
C2
C3AR1
C3
C5AR1
C6orf97
C9orf109
C9orf110
C9orf173
CADM1
CADM3
CAMK1
CAPN12
CARD16
CASP5
CASS4
CBX8
CCL13
CCL18
CCL23
CCL2
CCL3
CCL4L2
CCL4
CCL8
CCR1
CCRL2
CD14
CD163L1
CD163
CD1B
CD1D
CD209
CD300A
CD300C
CD300E
CD300LB
CD300LF
CD33
CD4
CD53
CD63
CD68
CD72
CD80
CD84
CD86
CD97
CDH1
CEACAM4
CECR6
CFH
CH25H
CHI3L1
CHIT1
CHN2
CHST13
CLEC4A
CLEC4D
CLEC4E
CLEC5A
CMKLR1
CMTM6
COTL1
CPVL
CREBL2
CRYBB1
CSF1R
CSF1
CSF3R
CTSL1
CTSS
CTSZ
CXCL16
CXorf21
CYBA
CYBB
CYTH4
DAPK1
DDO
DET1
DMXL2
DNAJC5B
DNASE2B
DOCK11
DOK1
DOK2
DPEP2
DPYD
DRAM1
DUSP4
EFCAB10
ELMO1
EMILIN2
EMR2
EMR4P
ENPP2
EPB41L3
ETS1
EVI2A
FAM23A
FAM49A
FAR2
FBP1
FBRSL1
FCAR
FCER1G
FCGR1A
FCGR1B
FCGR1C
FCGR2A
FCGR2B
FCGR2C
FCGR3A
FCGRT
FCN1
FERMT3
FES
FGR
FLJ36031
FOLR2
FOXH1
FPR1
FPR2
FPR3
FXYD2
GADD45G
GALM
GBGT1
GFRA2
GGTA1
GIMAP6
GIMAP8
GIT2
GLIPR2
GLRX
GLT1D1
GNAI2
GNLY
GOLM1
GPBAR1
GPR137B
GPR183
GPR34
GPR84
GPSM3
GRAMD1B
HAVCR2
HCK
HCST
HK3
HLA.DQA1
HLX
HMGA1
HNMT
HPS5
HS3ST2
HSD17B14
HTRA4
ICAM1
IFFO1
IFI30
IGSF21
IGSF6
IL10
IL18BP
IL27
IL2RA
IL4I1
IL7R
IQGAP2
ITGAM
ITGAX
ITGB2
ITPR2
JAKMIP2
JAZF1
KAT2A
KCNE3
KCNJ5
KCNK13
KCNMA1
KCTD12
KIAA0247
KIAA1804
KMO
L2HGDH
LAIR1
LAPTM5
LAT2
LGMN
LHFPL2
LILRA1
LILRA2
LILRA5
LILRA6
LILRB1
LILRB2
LILRB3
LILRB4
LILRB5
LIPA
LIX1L
LOC100129034
LOC144571
LOC389634
LONRF3
LRRC25
LST1
LY86
LYZ
MARCH1
MEFV
MFAP3
MFSD2B
MFSD7
MGAT1
MGRN1
MICAL1
MMP12
MMP19
MMP9
MNDA
MPEG1
MPP1
MRC1
MRO
MRPS35
MS4A14
MS4A4A
MS4A6A
MS4A7
MSR1
MYO9B
NECAP2
NFAM1
NHLRC3
NLRC4
NLRP3
NOBOX
NR1H3
NR4A3
OLR1
OPRL1
OSCAR
OTOA
P2RX4
P2RX5
P2RX7
PAG1
PAK3
PARVG
PDCD1LG2
PDE6G
PIGU
PIK3AP1
PIK3CD
PIK3R6
PILRA
PLA2G7
PLEKHA1
PLEKHO1
PLEKHO2
POLK
POLR2D
PRAM1
PRDM8
PREX1
PRKACB
PRKCZ
PRPSAP2
PSAP
PTGER2
PTGER4
PTPRO
RAB39
RAB8B
RAC2
RAPGEF1
RARRES1
RASA4
RASGRP3
RASGRP4
RASSF4
RBM43
RENBP
RFTN1
RGS18
RGS19
RHBDL1
RIN3
RNASE1
RNASE2
RNASE6
RNF166
ROR1
RTN1
S100A4
S1PR2
SDC3
SDSL
SDS
SERPINA1
SERPING1
SGTB
SH3KBP1
SIGLEC14
SIGLEC15
SIGLEC1
SIGLEC5
SIGLEC7
SIGLEC9
SIRPB1
SIRPB2
SIRPD
SLAMF8
SLC25A46
SLC29A3
SLC2A5
SLC30A7
SLC39A8
SLC40A1
SLC41A2
SLC46A3
SLC6A12
SLC7A7
SLC8A1
SLCO2B1
SLFN11
SPATA21
SPATC1
SPI1
SRGN
SSTR2
STAB1
STK10
STK17B
SULT1C2
SYNPO
SYT6
TBC1D1
TBC1D7
TBPL1
TBXAS1
TCN2
TDRD6
TEP1
TFEC
TGM2
TICAM2
TLN1
TLR4
TLR7
TLR8
TM6SF1
TM7SF4
TMEM106A
TMEM130
TMEM140
TMEM14A
TMEM150B
TMEM176A
TMEM176B
TMOD2
TNFAIP8L2
TNFSF11
TNFSF12.TNFSF13
TNFSF12
TNFSF13B
TNFSF13
TNFSF4
TOM1L1
TPK1
TRIL
TRPV2
TSPAN4
TWF2
TYROBP
VAMP5
VSIG4
WDR81
WIPF1
ZMYND15
ZNF22
ZNF438
ZNF608
ZNF826
AACS
ABCG1
ABCG8
BPHL
CREB3
HMOX1
HRH4
TESK1
VTN
