# Supplementary material for: Network-Based Predictors of Progression in Head and Neck Squamous Cell Carcinoma
Source: Front Genet. 2018 May 29;9:183. doi: 10.3389/fgene.2018.00183 (PMC5992410; doi:10.3389/fgene.2018.00183)
Supplement: Supplementary file 1 [file Data_Sheet_1.zip › Supplementary_Data_Reduced/2-consensusModulesGenes/midnightblue.txt]

A2ML1
ABLIM1
AIM1L
ANKRD56
ARAP2
ARHGAP27
ASPG
ATG9B
ATP10B
ATP11B
ATP13A4
B3GNT8
BNIPL
BSPRY
C15orf62
C1orf177
C2orf54
C6orf132
C9orf169
CAPNS2
CARD14
CCDC120
CCDC64B
CEACAM5
CEACAM6
CEACAM7
CLIP1
CSTA
CSTB
CXCL17
CYP2C18
CYP2C19
DEFB1
DUOX1
DUOXA1
EHF
EPN3
EPS8L1
ERBB3
ESRP2
EVPL
FAM129B
FAM135A
FAM3D
FAM83C
FUT3
FUT6
GDPD3
GGT6
GLTP
GPR78
GRHL1
GRHL3
HES5
HNRPLL
IL1F6
IL1RN
JMJD7.PLA2G4B
KIAA1370
KIAA1468
KLF3
KRT13
KRT78
LASS3
LIPH
LOC643008
MGC16703
MPZL2
MUC15
MYO1H
NBEAL2
NCCRP1
OCLN
PGLYRP3
PHLDB3
PLEKHN1
PNKD
PPL
PRSS27
PSORS1C2
PVRL4
RAB11A
RAB25
RASAL1
RNF208
SCAPER
SCEL
SCNN1A
SERPINB13
SERPINB3
SERPINB4
SLC13A4
SPINK5
SPNS2
SPRR2C
SPRR3
STX19
TGM3
TJP2
TM7SF2
TMEM184A
TMPRSS11A
TMPRSS11BNL
TMPRSS11B
TMPRSS11D
TMPRSS11F
TRIM29
TTC22
TTC39A
TTC9
USP6NL
VSIG10L
YOD1
ZBTB7B
ZDHHC21
ZNF185
ZNF750
ZNF770
ABHD5
CMBL
