# Supplementary material for: Network-Based Predictors of Progression in Head and Neck Squamous Cell Carcinoma
Source: Front Genet. 2018 May 29;9:183. doi: 10.3389/fgene.2018.00183 (PMC5992410; doi:10.3389/fgene.2018.00183)
Supplement: Supplementary file 1 [file Data_Sheet_1.zip › Supplementary_Data_Reduced/2-consensusModulesGenes/pink.txt]

ABCA12
ABCA17P
ABCG4
ABHD11
ABI2
ACER1
ACPL2
ACTR1A
ACTR1B
ACVR2B
ADH1C
ADH6
ADPGK
AHNAK2
AIM1
AKAP1
ALDH3B2
ALOX12B
ALOXE3
AMZ2P1
ANKMY2
ANKRD57
ANKRD6
ANXA1
AP1G1
AP3B2
AP3M2
APCDD1
AQP3
ARFGAP3
ARG1
ARHGEF37
ARL14
ASB9
ASPRV1
ATP10D
ATP6V0A1
ATP6V0D1
ATP6V1D
BBOX1
BCKDHB
BDKRB1
BDKRB2
BICD2
BLZF1
BNC1
BPIL2
BTBD11
BTRC
C10orf76
C10orf99
C11orf92
C11orf93
C14orf129
C16orf72
C19orf61
C1orf115
C1orf116
C1orf190
C1orf203
C1orf65
C1orf68
C4orf3
C5orf33
C8orf73
C9orf116
CA2
CAB39
CALM1
CARD18
CARD6
CASP14
CBS
CCBP2
CCDC106
CCDC121
CCDC28B
CCDC74A
CCDC74B
CCDC85C
CD320
CD46
CDA
CDC20B
CDK5R1
CDKN1A
CDS1
CDSN
CEACAM19
CEL
CENPV
CEP68
CHADL
CHKA
CLCA2
CLDN17
CLIC3
CLPX
CLUAP1
CLUL1
CNFN
CNGB1
CNPY3
CPEB2
CRABP2
CRCT1
CSMD1
CSNK1A1L
CSNK1A1
CST6
CTNNBIP1
CUEDC1
CWH43
CXCL14
CXCR1
CXCR2
CYB5R1
CYP26B1
CYP39A1
CYP4F22
D4S234E
DAAM1
DCUN1D3
DDHD2
DEFB103B
DEFB4A
DENND2C
DHRS1
DHRS9
DKKL1
DLX3
DMKN
DMRTA2
DNAH7
DNAJB13
DNAJC22
DNASE2
DNMT3A
DOK4
DSC1
DSC2
DSG1
DSG3
DSP
DUSP14
E2F5
EBF4
ECE1
ECM1
EIF2B2
ELK1
ELL2
ENAH
ENDOU
EPGN
EPHB3
EREG
FABP5L3
FABP5
FAM119A
FAM150B
FAM25A
FAM25B
FAM46B
FAM71F1
FAM83B
FAM83G
FLG2
FLJ46111
FLRT3
FN3K
FNDC8
FOXA1
GAB1
GALNT6
GCHFR
GCNT2
GCOM1
GFOD2
GJA1
GJB2
GJB6
GLTPD1
GM2A
GNA15
GNAI1
GNAI3
GNRHR
GOLGA7B
GPR115
GPR1
GPX4
GSDMA
GSDMC
GTF2IRD2
H2BFXP
HAL
HDGFRP3
HEPHL1
HES2
HEY1
HIF1A
HIGD1A
HK2
HMGCR
HMOX2
HOMER1
HOMER2
HOPX
HOXC13
HPS3
HSPC159
ICA1L
IFFO2
IGFL1
IL1F10
IL1F5
IL1F8
IL1F9
IL20
IL22RA1
IMPA2
ING1
IPPK
IRAK1BP1
ISYNA1
ITPKA
ITPRIP
IVL
JUP
KANK1
KCNK6
KCNK7
KCNS3
KCTD7
KDM5B
KIAA1239
KIAA1529
KIAA1609
KLK10
KLK11
KLK12
KLK13
KLK14
KLK6
KLK7
KLK8
KLK9
KPRP
KRT10
KRT14
KRT16
KRT17
KRT1
KRT23
KRT37
KRT5
KRT6A
KRT6B
KRT6C
KRT75
KRT80
KRT8
KRTDAP
LAD1
LAMB2L
LASS4
LCE1A
LCE1D
LCE2A
LCE2B
LCE2C
LCE2D
LCE3A
LCE3D
LCE3E
LCE6A
LGALS7B
LGALS7
LIPK
LIPM
LIPN
LOC100130093
LOC100131726
LOC100133991
LOC100134229
LOC253724
LOC554202
LOC646762
LOC651250
LPAR5
LPPR2
LRRC49
LTB4R2
LTB4R
LY6G6C
LYNX1
LYPD3
LYPD5
MAFB
MALL
MAN2A2
MAP1S
MAPK3
MAPK6
MBOAT2
MDK
MECOM
MED8
MEST
METRNL
MEX3A
MFI2
MFSD2A
MICALL1
MIOX
MOSC2
MUCL1
MXD1
N4BP1
NCEH1
NCRNA00086
NDEL1
NEU2
NFE2
NIPAL1
NIPAL4
NLRP10
NLRX1
NOD2
NOX5
NPEPPS
NPM2
NPTXR
NRBF2
NT5DC3
NT5M
NTN3
OGG1
OTUB2
OVOL1
P4HTM
PAPD5
PAPL
PAQR5
PATZ1
PCCA
PCDHGC5
PCLO
PDCD6IP
PDZK1IP1
PERP
PGAM1
PGAM4
PGLYRP4
PGM2
PHF12
PHF21A
PHGDH
PI3
PIM1
PIWIL4
PKP1
PKP3
PLA2G2F
PLA2G4D
PLA2G4E
PLA2G4F
PLD2
PLEKHA3
PLEKHG5
PLEKHM1
PLIN3
PLK2
PNLIPRP3
PNPLA1
POFUT2
POLI
POU3F1
PPAPDC1B
PPARD
PPIF
PPP2R2C
PPP2R3A
PRDM1
PRKAB1
PRNP
PROM2
PTGS1
PTK6
PTN
RAB10
RAB3D
RABGEF1
RABGGTA
RABL5
RAD1
RAET1E
RAET1G
RAET1L
RANBP10
RCOR1
RDH12
RFX1
RHEBL1
RNF11
RNF149
RNF222
RNF39
RNFT2
RPTN
RRAGC
RTDR1
RUNDC3A
S100A12
S100A7A
S100A7
S100A8
S100A9
SAMD9
SBSN
SCARA3
SCNN1D
SCPEP1
SDCBP2
SDR9C7
SERPINB5
SERPINF2
SETMAR
SFN
SHMT2
SIX1
SIX4
SLC10A6
SLC19A1
SLC22A23
SLC22A3
SLC25A38
SLC27A4
SLC28A3
SLC39A2
SLC5A10
SLC5A1
SLC6A11
SLC6A14
SLPI
SLURP1
SNX31
SNX33
SOX4
SPDYE3
SPINK6
SPINK7
SPRR1A
SPRR1B
SPRR2A
SPRR2B
SPRR2D
SPRR2E
SPRR2F
SPRR2G
SPRR4
SPRY2
SPTLC3
STAM
STK33
STON2
SULT2B1
SYDE2
SYNGR3
TCEA2
TEAD2
TFAP2A
TFAP2C
TGIF2
TGM1
TGM5
THBD
THEM5
TH
TLX2
TMC4
TMEM154
TMEM216
TMEM40
TMEM45A
TMEM79
TMEM86A
TMEM8B
TMPRSS13
TNFAIP1
TOLLIP
TOR3A
TRAF3IP2
TREX2
TRIM59
TRIML1
TRPV3
TSPAN10
TTC19
TTC21B
TUBA4A
TUBB2A
ULBP2
UNC93A
VEZF1
VSIG8
WBSCR28
WDFY2
WFDC12
WFDC5
WRN
ZBTB12
ZCCHC6
ZFP37
ZNF187
ZNF193
ZNF286B
ZNF358
ZNF3
ZNF488
ZNF48
ZNF529
ZNF566
ZNF620
ZNF713
ZNF774
ZNF92
ZSCAN2
AADACL2
ABCB11
FBXO4
NKPD1
