# Supplementary material for: Network-Based Predictors of Progression in Head and Neck Squamous Cell Carcinoma
Source: Front Genet. 2018 May 29;9:183. doi: 10.3389/fgene.2018.00183 (PMC5992410; doi:10.3389/fgene.2018.00183)
Supplement: Supplementary file 1 [file Data_Sheet_1.zip › Supplementary_Data_Reduced/2-consensusModulesGenes/purple.txt]

A2BP1
ABCC12
ABRA
ACACB
ACADL
ACHE
ACTA1
ACTC1
ACTN2
ADCY2
ADH1B
ADPRHL1
AGBL1
AGT
AKAP6
ALPK3
AMOT
AMPD1
ANGPTL1
ANGPTL7
ANKRD1
ANKRD23
ANKRD2
ANO5
AP1S2
APOBEC2
ARPP21
ART1
ART3
ART5
ARX
ASB10
ASB11
ASB12
ASB14
ASB15
ASB16
ASB5
ASPA
ATOH8
ATP1A2
ATP1B4
ATP2A1
ATP2B2
B3GALT1
BEST3
BIN1
BVES
C10orf71
C1orf105
C20orf166
C20orf200
C20orf26
C21orf62
C21orf7
C2orf40
C3orf43
C6orf142
C7
C8orf22
CA3
CABC1
CACNA1S
CACNB1
CACNG1
CACNG6
CADM2
CAMK2A
CAMK2B
CAND2
CAP2
CAPN3
CAPN6
CARNS1
CASQ1
CASQ2
CAV3
CDH15
CDH20
CFL2
CHGB
CHRDL2
CHRNA1
CHRND
CHRNG
CILP
CKMT2
CKM
CMYA5
CORO6
COX6A2
COX7A1
CRB1
CRYAB
CSDC2
CSRP3
CTNNA3
CXorf64
DDIT4L
DDN
DES
DGKD
DHRS7C
DLK1
DMPK
DPF3
DTNA
DUPD1
DUSP13
DUSP26
DUSP27
DUSP3
DYSFIP1
EDN3
EEF1A2
ELMOD1
EMX2OS
EMX2
ENAM
ENO3
ERBB4
ESRRG
EXTL1
FABP3
FAM134B
FAM57B
FBP2
FBXO10
FBXO40
FGF6
FGF9
FHL1
FHL3
FIGF
FITM1
FLNC
FNDC5
FREM2
FRMD1
FSD2
FXYD1
GADL1
GALNTL1
GATS
GPD1
HFE2
HHATL
HMGCLL1
HRC
HSPB2
HSPB3
HSPB6
HSPB7
IGFN1
IL17D
IP6K3
ITGA7
ITGB1BP2
ITGB1BP3
ITIH4
JPH2
KBTBD10
KBTBD12
KBTBD5
KCNA7
KCNB1
KCNJ11
KCNQ4
KCNT1
KIAA0408
KLHL30
KLHL31
KLHL33
KLHL34
KLHL38
LBX1
LDB3
LGI1
LIMCH1
LMOD2
LMOD3
LOC100128164
LOC121952
LOC92973
LRRC14B
LRRC2
LRRC30
LRRC39
LRTM1
MAPK4
MAPT
MB
MEF2C
METTL7B
MURC
MUSK
MUSTN1
MYADML2
MYBPC1
MYBPC2
MYBPH
MYF5
MYF6
MYH13
MYH1
MYH2
MYH3
MYH4
MYH6
MYH7B
MYH7
MYH8
MYL1
MYL2
MYL3
MYL4
MYLK2
MYLK3
MYLPF
MYO18B
MYOD1
MYOG
MYOM1
MYOM2
MYOM3
MYOT
MYOZ1
MYOZ2
MYOZ3
MYPN
MYT1L
NCAM1
NEB
NES
NEXN
NIPSNAP3B
NOG
NPY6R
NRAP
NT5C1A
OBSCN
P2RX6
PADI2
PARK2
PAX7
PDE4DIP
PDK4
PDLIM3
PEBP4
PGAM2
PGM5
PHKG1
PHOSPHO1
PI16
PITX3
PKNOX2
PLA2G15
PLCXD3
PLIN4
PLN
PPP1R1A
PPP1R3A
PRG4
PRKAA2
PRKAG3
PRUNE2
PYGM
RAB9B
RAPSN
RBM24
RDH5
RNF115
RPL3L
RTN2
RYR1
S100A1
SBK2
SCN1B
SCN4A
SCN5A
SCT
SEMA6C
SGCA
SGCG
SH3BGR
SHD
SHISA3
SHISA4
SLC2A4
SLC30A2
SLC36A2
SLC8A3
SLCO5A1
SLITRK4
SLN
SMPX
SMTNL1
SMTNL2
SMYD1
SNX21
SORBS1
SORCS1
SPTB
SRL
SRPK3
ST8SIA5
STAC3
SYN1
SYNC
SYNM
SYNPO2L
SYNPO2
SYPL2
TBX15
TCAP
TECRL
THBS4
TIMP4
TMEM100
TMEM182
TMEM233
TMEM38A
TMEM8C
TMOD1
TMOD4
TNNC1
TNNC2
TNNI1
TNNI2
TNNT1
TNNT3
TPM2
TRDN
TRIM54
TRIM55
TRIM63
TRIM72
TTN
TUBA8
TXLNB
UCP3
UNC45B
USP13
UTS2R
VGLL2
WBSCR17
WIPF3
WSCD1
XIRP1
XIRP2
YIPF7
ZBTB16
ZFP106
ABLIM2
