# Supplementary material for: Network-Based Predictors of Progression in Head and Neck Squamous Cell Carcinoma
Source: Front Genet. 2018 May 29;9:183. doi: 10.3389/fgene.2018.00183 (PMC5992410; doi:10.3389/fgene.2018.00183)
Supplement: Supplementary file 1 [file Data_Sheet_1.zip › Supplementary_Data_Reduced/2-consensusModulesGenes/red.txt]

A2M
ABCA6
ABCA8
ABCA9
ABCB4
ABCC9
ABHD15
ACOT7
ACSS3
ACVRL1
ACYP1
ADAM33
ADAMTS10
ADAMTS18
ADAMTS9
ADAMTSL1
ADAMTSL2
ADCY4
ADCYAP1R1
ADPRHL2
ADRM1
AK2
ALPL
ANGPT1
ANK2
ANKRD13D
ANKRD9
AOC3
APLNR
APOD
APOLD1
AQP1
ARHGAP24
ARHGAP6
ARHGEF15
ARMCX3
AR
ASXL3
ATF2
ATM
ATP1B2
ATP5C1
ATP6V0A2
ATXN1
AVPR1A
BAI3
BCL6B
BEND7
BEX4
BHMT2
BIN3
BMP4
BMP8B
BOC
BPI
BTF3L4
BUB3
C10orf4
C13orf27
C17orf103
C17orf37
C17orf72
C1QTNF7
C1orf150
C1orf172
C1orf198
C1orf52
C21orf59
C3orf54
C6orf123
C6orf162
C6orf186
C7orf40
C7orf58
C9orf23
CA8
CACHD1
CACNA1E
CACNA2D2
CALCRL
CALHM2
CAMTA1
CASKIN2
CCDC102B
CCDC110
CCDC12
CCDC136
CCDC149
CCDC24
CCDC36
CCDC46
CCDC59
CCDC61
CCDC88A
CD34
CD93
CDC42BPA
CDH5
CDH6
CDO1
CDON
CDYL2
CENPP
CHMP4A
CHST6
CISD2
CLDN11
CLEC14A
CNST
CNTN3
CNTN4
COL14A1
COL15A1
COMTD1
CPA3
CPD
CPE
CPSF3L
CPXM2
CREB3L2
CRTAC1
CRTC3
CSGALNACT1
CSRNP3
CTNND2
CUBN
CUL7
CXorf36
CYTL1
CYTSA
CYYR1
DAB2
DACH1
DAZAP1
DENND5B
DIP2C
DISC1
DLL4
DNAJC10
DNAJC7
DNALI1
DOCK4
DPT
DSCR3
DYNC1H1
DYRK2
DYSF
EBF1
EBF3
EBP
ECSCR
EDNRB
EFHA2
EFHD1
EFR3A
EGFLAM
EHD3
ELN
ELOVL2
ELOVL5
ELTD1
EMCN
EMD
ENG
EPHA3
EPHB1
EPM2A
EPS8
ERG
ESAM
EVC2
EVI5
EXOC3L2
EYA1
F10
F13A1
FAM100B
FAM110A
FAM124A
FAM124B
FAM13A
FAM13C
FAM155A
FAM160B1
FAM163A
FAM167B
FAM174B
FAM175A
FAM198A
FAM38B
FAM55C
FAM66C
FAT4
FBXL6
FBXL8
FBXO30
FGD5
FGF10
FGF18
FGF7
FHL5
FIGNL2
FILIP1
FLT1
FLT4
FNDC3A
FXYD3
FZD4
G3BP2
GAB2
GALNT5
GAS7
GATC
GEMIN7
GIPC3
GJA4
GLT25D2
GNG11
GOLIM4
GPC3
GPR116
GPR20
GPR21
GPR4
GPR64
GPR88
GPRC5B
GREM2
GRIK4
GRM2
GUCY1A3
GULP1
H1FX
HAND2
HDX
HECW2
HFE
HGF
HNRNPC
HNRNPD
HOXB2
HOXB3
HOXB4
HRAS
HSD17B10
HSPA12B
HSPA13
HSPB11
HSPG2
HTR1F
HTR2A
IBTK
IDS
IGF1
IGFBP5
IL20RB
ILDR2
INSR
IPW
ISM1
ITGA10
ITGA8
ITGA9
ITIH3
ITSN1
JAM2
KBTBD11
KCNH2
KCNN2
KCNQ3
KDR
KIAA1211
KIT
KLF12
KLF9
KLHDC8A
KLHL3
KSR2
LCA5
LDB2
LDOC1L
LDOC1
LEF1
LIN7A
LIN7B
LINGO1
LOC149837
LOC151162
LOC284232
LOC339524
LOC389333
LOC441204
LOC642587
LOC643387
LOC644538
LONRF2
LPAR2
LPAR4
LPHN2
LPL
LPPR4
LRP1B
LRP1
LRRC4C
LRRC55
LRRC70
LRRN1
LRRN2
LRRN4CL
LXN
LYVE1
MAGI1
MAML2
MAN1A1
MAP9
MAPK1
MAPRE2
MBTPS2
ME3
MEF2D
MEOX2
METT11D1
MFAP4
MGP
MITD1
MLF2
MMRN1
MMRN2
MOBKL1B
MPDZ
MRPL23
MRVI1
MYCT1
MYOCD
NBEA
NBLA00301
NBPF1
NBR1
NEK1
NEU3
NFIX
NFKBIL1
NHSL2
NIT2
NKAPL
NLGN1
NLRP12
NME5
NOL12
NOS3
NOTCH4
NOVA1
NOVA2
NR2F1
NR2F2
NRP1
NXPH3
OGFOD2
OIT3
PA2G4P4
PA2G4
PABPC5
PABPN1
PAMR1
PAR.SN
PAR5
PCDH12
PCDH17
PCDH19
PCDH9
PCDHAC2
PCDHB4
PCDHGA12
PCDHGA2
PCDHGA4
PCDHGA5
PCDHGA9
PCDHGB7
PCNX
PDE1A
PDE1C
PDE2A
PDE5A
PDE7B
PDE8B
PEG3
PEX14
PFDN6
PGR
PHKG2
PI15
PKD1L1
PLA2G2A
PLA2G5
PLAC9
PLAGL1
PLBD2
PLCB4
PLEKHB2
PLEKHG1
PLP1
PLVAP
PLXNA4
PODXL
POLR1D
PPA1
PPIAL4D
PPM1E
PPM1H
PREPL
PREX2
PRKAR1A
PRND
PROX1
PRPH2
PRRG3
PRSS35
PRTG
PSMB2
PSMG4
PTGDR
PTGES3
PTGFR
PTGIS
PTPN5
PTPRB
PTPRM
PTPRN2
PYGO1
RAB11FIP2
RAB30
RADIL
RANBP3L
RARB
RASSF7
RELN
RERG
RGN
RGS7BP
RHOJ
RHOT2
RICH2
RIMS4
RNF144A
RNF180
RNF41
RNPS1
ROBO4
RPP30
RPS6KA2
RPS6KA6
RPUSD1
RUNX1T1
RUNX1
S1PR1
SACS
SALL2
SAMD5
SARM1
SCN3A
SCN7A
SCUBE3
SDPR
SEC14L1
SEC23IP
SEL1L
SEMA5A
SEMA5B
SEMA6B
SEPN1
SETD7
SEZ6L
SGK269
SH3GLB2
SH3PXD2B
SHANK3
SHROOM4
SLC14A2
SLC16A4
SLC16A7
SLC18A2
SLC1A7
SLC24A1
SLC2A13
SLC30A1
SLC35B4
SLC35F1
SLC36A1
SLC41A1
SLC4A7
SLC6A6
SLIT2
SLIT3
SMAD9
SMCR7L
SMOC2
SMUG1
SNED1
SNORD116.20
SNORD116.4
SNRNP35
SNRPB
SNRPN
SNURF
SNX19
SOD3
SORBS2
SOX17
SOX5
SPARCL1
SPATA6
SPRED2
SPRY1
SPSB3
SSTR1
ST3GAL1
ST6GALNAC3
STAB2
STARD8
STEAP2
STS
SUB1
SULT1C4
SUSD2
SUSD5
SVEP1
SYF2
SYN2
SYTL2
SYTL4
TAL1
TARDBP
TAZ
TBC1D24
TBC1D8B
TBCEL
TCF4
TCTEX1D1
TECTA
TEK
TENC1
TFPI
THOC7
THSD7A
TIE1
TM4SF18
TMEM108
TMEM127
TMEM132B
TMEM132E
TMEM184C
TMX4
TNFRSF11B
TNPO1
TNS1
TOR1AIP1
TPP2
TRAK2
TRAM2
TRIM61
TRPC6
TSEN34
TSPAN11
TSPAN12
TSPYL3
TSPYL5
TTC3
UBFD1
UBR1
USP44
USP51
UTP14C
VAT1L
VWF
WWTR1
XPNPEP2
YPEL2
ZBTB10
ZBTB20
ZBTB47
ZC3H12B
ZC3H12C
ZC3H7B
ZCCHC5
ZDHHC15
ZEB2
ZFP28
ZFP82
ZFPM2
ZFYVE19
ZGPAT
ZKSCAN2
ZNF135
ZNF205
ZNF208
ZNF221
ZNF275
ZNF281
ZNF347
ZNF366
ZNF385D
ZNF415
ZNF454
ZNF486
ZNF491
ZNF542
ZNF568
ZNF578
ZNF582
ZNF583
ZNF610
ZNF625
ZNF626
ZNF660
ZNF677
ZNF699
ZNF701
ZNF702P
ZNF703
ZNF704
ZNF70
ZNF717
ZNF727
ZNF781
ZNF792
ZNF829
ZNF835
ZNF844
ZNF853
ZNF880
ZSCAN18
ABCG2
ABT1
CLC
