# Supplementary material for: Network-Based Predictors of Progression in Head and Neck Squamous Cell Carcinoma
Source: Front Genet. 2018 May 29;9:183. doi: 10.3389/fgene.2018.00183 (PMC5992410; doi:10.3389/fgene.2018.00183)
Supplement: Supplementary file 1 [file Data_Sheet_1.zip › Supplementary_Data_Reduced/2-consensusModulesGenes/tan.txt]

ABL2
ACTN1
ADAMTS15
ADAMTS6
ADI1
ALDH3A1
AMIGO2
AMN
ANAPC7
ANO6
ANXA5
APBB2
APCDD1L
APLN
APP
ARCN1
ARSI
ARSJ
ASAM
ATG4D
ATPAF1
AXL
BASP1
BEND6
BMP1
C12orf23
C1QTNF6
C20orf151
C21orf63
C22orf32
C3orf37
C5orf62
CALU
CAMK2N1
CAMSAP1L1
CAV1
CCBE1
CCDC64
CD151
CD276
CD44
CDC27
CDH13
CDK6
CERCAM
CHPF
CHST11
CHSY1
CLDN4
CLDN7
CLIC4
COL17A1
COL4A2
CRIM1
CSPG4
CYP4F12
CYTH3
CYTSB
DCBLD1
DKK3
DLG3
DLX1
DSE
EFNB2
EFS
EHD2
EIF4EBP3
ELF3
EMP2
EMP3
EXT2
FAAH2
FAM101B
FAM176A
FAM65A
FAM83E
FAT1
FGF5
FHL2
FHOD1
FKBP14
FKBP9L
FKBP9
FLII
FLRT2
FRAT2
FSTL3
FZD2
GALNT10
GALNT2
GJC1
GLG1
GLIS1
GNA12
HADH
HAS2
HLF
HMGN3
HSPA12A
HTRA1
IKBIP
IL11
ILDR1
ILK
INHBA
INPP4B
IRS1
ITGA3
ITGA5
ITGA6
ITGB1
KANK4
KATNAL1
KDELC1
KDELR3
KIAA1644
KIRREL
KLF10
KLF7
LAMA3
LAMB3
LAMC1
LAMC2
LASP1
LEPRE1
LGALS1
LHX1
LIMA1
LOC100130691
LOC100270710
LOC113230
LOC541471
LOXL2
LRRC8C
LTBP1
LUZP1
MAGIX
MAP4K4
MARVELD1
MATN3
MFGE8
MICAL2
MMP10
MMP13
MMP14
MMP1
MMP3
MSN
MSX2
MUC20
MYADM
MYO10
MYO1B
MYO1C
MYO5A
NAV3
NCRNA00152
NEK6
NGF
NNMT
NT5E
ODZ2
ODZ3
OSMR
OSTM1
P4HA2
PAEP
PANX1
PARVA
PCBD2
PCDH7
PDGFB
PDGFC
PDLIM7
PDPN
PEAR1
PGM3
PHLDB1
PICALM
PITX1
PLAU
PLEC
PLEKHH3
PLOD1
PLOD3
PMEPA1
PRKCDBP
PRSS23
PTGFRN
PTK7
PTPRE
PTRF
PXN
RAB11FIP5
RAB31
RAPGEFL1
RBM9
RMND5B
RPSAP52
RTN4
RXFP3
SAMD10
SAMD4A
SCG5
SEC23A
SEMA3C
SERINC3
SERPINE1
SERPINH1
SETD8
SFTA1P
SFXN3
SGPP1
SH2D4A
SH3RF1
SIRPA
SLC12A4
SLC16A2
SLC25A23
SLC27A5
SLC38A7
SLC39A13
SLC39A14
SNAI2
SORCS2
SPACA4
SPOCK1
SPON2
SPRY4
SRPX
STRBP
STX2
SULF2
SURF4
SYT7
TANC2
TGFB1I1
TGFB1
TGFBI
THBS1
TIMP3
TJP3
TLL1
TM9SF2
TMED10
TMED7.TICAM2
TMEFF1
TMPRSS4
TNC
TNFRSF12A
TPD52
TPM1
TSHZ3
TSPAN5
TTC7B
TTPAL
TTYH3
UBTD1
VEGFC
WWC2
YIPF5
ZAK
