# Supplementary material for: Network-Based Predictors of Progression in Head and Neck Squamous Cell Carcinoma
Source: Front Genet. 2018 May 29;9:183. doi: 10.3389/fgene.2018.00183 (PMC5992410; doi:10.3389/fgene.2018.00183)
Supplement: Supplementary file 1 [file Data_Sheet_1.zip › Supplementary_Data_Reduced/2-consensusModulesGenes/salmon.txt]

ACADSB
ACOXL
ADAM6
AFF2
AKNAD1
ANUBL1
ANXA2P2
ASRGL1
ATP2A3
B3GALT5
BANK1
BCAR1
BCL2L15
BHLHA15
BLK
BMP3
BTN1A1
C10orf81
C17orf28
C1orf130
C1orf168
C22orf45
C3orf15
C3orf70
C4orf7
C8orf80
CA5B
CACNA1I
CCDC160
CCDC60
CCDC65
CCL19
CD19
CD22
CD79A
CD79B
CHDH
CHMP1A
CLCC1
CLDN10
CLIC6
CLINT1
CNR1
CNR2
CPNE5
CP
CR2
CTSL2
CXCR5
CXXC4
CYB5RL
CYP20A1
CYP4B1
CYP4X1
CYP4Z1
DERL3
DFNA5
DOC2B
ENPP3
ENPP5
EPB41L4A
EPB41
EYA2
FAM117A
FAM120C
FAM164A
FAM177B
FAM46C
FCER2
FCRL1
FCRL2
FCRL4
FCRL5
FCRLA
FECH
FLJ11235
FLJ40330
GABRP
GATM
GGA2
GNG7
GOSR1
GP1BA
GPR137C
GPR160
GRM7
HOMER3
HS3ST4
HSF1
HTATIP2
IGJ
IKZF2
IL5RA
IRF4
ISOC1
KCNA3
KCNC3
KIAA0125
KIAA2022
KLHL14
KLHL32
KREMEN1
KSR1
LAX1
LIPE
LOC283663
LOC284100
LOC96610
LPCAT1
LRP11
LTF
MAN1B1
MDFI
MEF2B
MEI1
MGAT3
MGC29506
MIXL1
MMP17
MS4A1
MYLIP
NLRP14
NOS2
NUTF2
OGFRL1
P2RY8
PDIK1L
PIK3R3
PIM2
PKHD1L1
PLEK2
PLEKHA7
PNOC
POU2AF1
PPM1D
PRRT3
PTPLA
PVR
PYGL
RAB11FIP1
RAB38
RBP5
REPIN1
RFFL
RHOD
RSPH4A
SCAMP5
SCIN
SEC11C
SEC14L5
SEL1L3
SEMA4A
SEPT3
SERPINI1
SLC1A1
SLC27A6
SLCO4C1
SMPDL3B
SPIB
ST6GAL1
STAP1
SVIP
TLR9
TMEM220
TMPRSS2
TNFAIP2
TNFRSF13B
TNFRSF13C
TNFRSF17
TNRC6C
TP53INP1
TRPV6
TSG101
TSHR
TSHZ1
TXNDC5
TXNDC9
UBE2V1
UBP1
USP54
VPREB3
WNK3
ZADH2
ZBED3
ZMAT1
ZNF132
ZNF141
ZNF214
ZNF238
ZNF253
ZNF546
AASS
ZNF410
