# Supplementary material for: Network-Based Predictors of Progression in Head and Neck Squamous Cell Carcinoma
Source: Front Genet. 2018 May 29;9:183. doi: 10.3389/fgene.2018.00183 (PMC5992410; doi:10.3389/fgene.2018.00183)
Supplement: Supplementary file 1 [file Data_Sheet_1.zip › Supplementary_Data_Reduced/2-consensusModulesGenes/turquoise.txt]

ABCA2
ABCB1
ABCD2
ABI3BP
ABI3
ABR
ACAP1
ACBD5
ACSL5
ACSL6
ACSM3
ACTG1
ACTR10
ADAM28
ADAMTSL3
ADARB2
ADCY6
ADORA2A
ADRA2A
AGAP2
AGGF1
AHSA1
AK3L1
AKAP5
AKAP7
AKNA
AKR7A2
ALPK1
AMICA1
AMZ2
ANKHD1.EIF4EBP3
ANKRD28
ANKRD44
ANKRD55
ANKRD58
ANKS1B
ANXA2
APAF1
APBA1
APBB1IP
APOBEC3C
APOBEC3D
APOBEC3F
APOBEC3G
APOBEC3H
APOL4
APPL1
ARHGAP15
ARHGAP20
ARHGAP25
ARHGAP26
ARHGAP30
ARHGAP4
ARHGAP9
ARHGDIB
ARHGEF10L
ARHGEF4
ARHGEF6
ARID5B
ARRB1
ARRDC2
ARRDC5
ART4
ARTN
ASAH1
ASCL4
ATF5
ATMIN
ATP11C
ATP1A3
ATP1A4
ATP6V0E2
ATP8A1
ATXN7L1
ATXN7
AVEN
B3GALT2
B3GAT1
B3GNT4
B4GALT2
BARX2
BATF
BCAP31
BCL2L11
BCL2L14
BCL2
BCORL2
BEND4
BFSP2
BHLHE22
BHLHE41
BIN2
BMF
BNIP3
BOK
BRD8
BRPF1
BSG
BTBD16
BTBD6
BTC
BTK
BTLA
BTN2A2
BTNL9
BYSL
BZW1
C10orf105
C11orf21
C11orf85
C12orf35
C12orf44
C12orf63
C12orf74
C13orf18
C13orf1
C13orf31
C14orf109
C14orf139
C14orf153
C14orf39
C14orf79
C15orf51
C15orf53
C16orf54
C16orf55
C16orf74
C17orf108
C17orf76
C17orf87
C18orf1
C1orf200
C1orf228
C1orf56
C20orf132
C20orf20
C20orf24
C20orf27
C21orf34
C2orf58
C2orf88
C3orf26
C3orf63
C4A
C4orf42
C4orf50
C5orf20
C5orf36
C5orf41
C5orf53
C5orf56
C6orf218
C7orf11
C7orf30
C7orf34
C8orf79
C9orf119
C9orf139
C9orf172
C9orf72
C9orf91
CA11
CA12
CABIN1
CACNA1F
CACNA2D4
CADPS2
CALCOCO1
CAMK4
CAPN7
CARD11
CARD8
CARD9
CAV2
CBLN2
CBLN3
CBX7
CCDC125
CCDC141
CCDC69
CCDC86
CCDC97
CCKAR
CCL21
CCL22
CCL25
CCL5
CCR2
CCR4
CCR5
CCR6
CCR7
CCR8
CCT3
CCT4
CCT5
CD101
CD160
CD180
CD1C
CD1E
CD200R1
CD226
CD244
CD247
CD274
CD27
CD28
CD2
CD300LG
CD37
CD3D
CD3E
CD3G
CD40LG
CD40
CD48
CD52
CD5
CD69
CD6
CD74
CD7
CD83
CD8A
CD8B
CD96
CDC34
CDC42SE2
CDH16
CDH17
CDKN1B
CDKN2C
CEACAM21
CECR1
CECR5
CELF2
CELF4
CEP120
CEP135
CERKL
CETN2
CFDP1
CFP
CGGBP1
CGNL1
CHD1
CHI3L2
CHPT1
CHRDL1
CHRFAM7A
CHRNA6
CHRNA7
CIAPIN1
CIC
CIITA
CINP
CIRH1A
CISH
CLCN4
CLEC10A
CLEC1A
CLEC4C
CLEC6A
CLEC9A
CLECL1
CLIC1
CLIC2
CLIC5
CLNK
CLSTN3
CMAH
CMTM7
CNOT6L
CNOT6
CNTLN
COL19A1
COL29A1
COL4A3BP
COL4A3
COL4A4
COL4A6
COL6A6
COLQ
CORO1A
CORO1C
COX4NB
CPEB3
CR1L
CR1
CRB2
CRBN
CRHBP
CRLF2
CRTAM
CSF2RA
CSF2RB
CSNK1G3
CSNK2A2
CST7
CSTF2T
CTLA4
CTNNA1
CTSO
CTSW
CTU2
CUL9
CX3CL1
CX3CR1
CXCL13
CXCL9
CXCR2P1
CXCR3
CXCR4
CXCR6
CXXC5
CXorf65
CYB5B
CYFIP2
CYLD
CYP27A1
CYP4V2
CYP7B1
CYSLTR1
CYTIP
DAGLA
DBH
DCAF13
DCK
DCP1A
DCP2
DCUN1D5
DENND1C
DENND2D
DENND3
DENND4B
DENND4C
DENR
DEXI
DHODH
DHX30
DLG2
DLX2
DMD
DMXL1
DNAH1
DNAH8
DNAJA2
DNAJB2
DOCK10
DOCK2
DOCK8
DOK3
DOPEY2
DPF1
DPH3B
DPM1
DPY19L2P2
DRD1
DRG1
DSTN
DTHD1
DVL1
DYNC1I2
DYRK1A
DYRK1B
DZIP3
E2F4
EBI3
EBNA1BP2
EBPL
ECE2
ECEL1
EDEM1
EFNA3
EFNB1
EI24
EID2B
EID3
EIF2B4
EIF2S1
EIF2S2
EIF3B
EIF3D
EIF4E3
EIF4EBP1
EIF4E
EIF5AL1
ELAC1
ELAVL4
ELMO3
EMB
ENPP4
ENPP6
ENTHD1
EOMES
EPB41L2
ERAP1
ERBB2IP
ERMAP
ERO1LB
ESR1
ETV6
ETV7
EVI2B
EVL
EXOG
EXOSC6
F5
F8
FAIM2
FAIM3
FAM102B
FAM105A
FAM107B
FAM125B
FAM127A
FAM129C
FAM13B
FAM149A
FAM159A
FAM177A1
FAM178A
FAM179A
FAM184A
FAM189A2
FAM18A
FAM193A
FAM21A
FAM21C
FAM26F
FAM53B
FAM53C
FAM58A
FAM65B
FAM70A
FAM78A
FAM83H
FAM89A
FARSB
FASLG
FAS
FBXL14
FBXL17
FBXO38
FBXW11
FCHO1
FCHO2
FCRL3
FCRL6
FEZ1
FGD2
FGD3
FGFBP1
FGL2
FHIT
FICD
FLI1
FLJ23867
FLT3LG
FLT3
FMNL1
FMO2
FMO3
FNBP1
FOLR3
FOSL1
FOXO4
FOXP3
FRAT1
FRMD4A
FSCN1
FUCA1
FUT7
FYB
FYCO1
GAB3
GABPA
GALNS
GAPT
GARS
GAST
GATA3
GBP2
GBP4
GBP7
GCAT
GCA
GCET2
GDF10
GDPD2
GEMIN5
GET4
GFI1B
GFI1
GHRL
GIMAP1
GIMAP2
GIMAP4
GIMAP5
GIMAP7
GJD3
GK3P
GLCCI1
GLO1
GLRX3
GLRX5
GLUL
GMFG
GMIP
GNE
GNG2
GNGT2
GP5
GPA33
GPD1L
GPR114
GPR120
GPR132
GPR141
GPR153
GPR15
GPR171
GPR172A
GPR174
GPR18
GPR25
GPR31
GPR35
GPR55
GPR65
GPR82
GPRIN3
GPX1
GPX2
GRAMD1C
GRAP2
GRAP
GRIN3A
GRIPAP1
GSTP1
GTF2F2
GTF2IRD2P1
GTPBP1
GTSF1L
GVIN1
GYPC
GYPE
GZMA
GZMB
GZMH
GZMK
GZMM
HAAO
HACL1
HAPLN3
HCG27
HCLS1
HDDC2
HELB
HESX1
HGSNAT
HHEX
HIVEP3
HLA.DMA
HLA.DMB
HLA.DOA
HLA.DOB
HLA.DPA1
HLA.DPB1
HLA.DPB2
HLA.DQA2
HLA.DQB1
HLA.DQB2
HLA.DRA
HLA.DRB1
HLA.DRB5
HLA.DRB6
HMBS
HMHA1
HNRNPUL1
HS3ST3B1
HSD17B1
HSD17B4
HSF5
HSH2D
HVCN1
ICA1
ICAM2
ICAM3
ICOSLG
ICOS
ID2B
ID2
IDO1
IDO2
IDUA
IFNG
IGF2BP2
IKBKE
IKZF1
IKZF3
IKZF4
IL10RA
IL11RA
IL12A
IL12B
IL12RB1
IL15
IL16
IL17REL
IL18R1
IL18RAP
IL18
IL1A
IL21R
IL21
IL27RA
IL2RB
IL2RG
IL32
IL34
IL3RA
IL7
IL9R
IMP4
IMPDH1
INF2
INPP5D
INSL3
INSM1
IP6K1
IPCEF1
IRAK3
IRF1
IRF2
IRF8
ISCA2
ISCU
ITGAD
ITGAE
ITGAL
ITGB1BP1
ITGB7
ITK
ITM2A
ITPR1
JAK2
JAK3
JAKMIP1
JMJD5
JSRP1
KANK3
KAT2B
KCMF1
KCNA2
KCNA5
KCNAB2
KCNB2
KCNJ10
KCNJ2
KCNMB1
KCNN3
KDM3B
KDM4C
KEL
KHDC1L
KIAA0141
KIAA0232
KIAA0467
KIAA0748
KIAA1274
KIAA1328
KIAA1432
KIAA1908
KIAA2026
KIF13B
KIF21B
KIF25
KIF2A
KIF3C
KIF5C
KIFC2
KIR2DL4
KIR3DL2
KLC3
KLF2
KLHDC1
KLHL6
KLRB1
KLRC1
KLRC2
KLRC3
KLRC4
KLRD1
KLRF1
KLRG1
KLRK1
KRT9
L3MBTL4
LAG3
LAIR2
LAP3
LARP1
LAT
LBH
LCK
LCN10
LCP1
LCP2
LGALS2
LGALS9
LGI2
LHFPL1
LILRA4
LIMD1
LIMD2
LIME1
LINGO4
LITAF
LMNA
LMO2
LMO4
LOC100129066
LOC100132707
LOC100144603
LOC100188949
LOC100216001
LOC100233209
LOC100240735
LOC100272216
LOC115110
LOC153684
LOC283404
LOC284749
LOC342346
LOC374443
LOC400759
LOC401431
LOC401463
LOC606724
LOC645431
LOC653501
LOC728743
LOC728989
LOC729678
LPIN1
LPIN2
LPXN
LRMP
LRRC27
LRRC33
LRRC42
LRRK2
LSM11
LSP1
LTA
LTB
LTC4S
LY6G5C
LY75
LY9
LYL1
LYN
LYSMD3
MAD1L1
MADD
MAML1
MAML3
MAN1C1
MAN2B1
MAN2B2
MAP1LC3C
MAP2K6
MAP3K14
MAP3K1
MAP4K1
MARK3
MAST3
MAT2B
MATR3
MBNL1
MBP
MCART6
MCOLN2
MDFIC
MDM2
ME2
MED10
MED6
MEMO1
MERTK
METRN
METTL5
METTL7A
MET
MFNG
MGAT4A
MIAT
MIER3
MIR155HG
MKI67IP
MKRN2
MLH1
MLL4
MMP25
MPHOSPH8
MRPL36
MRPS10
MRPS17
MS4A2
MTHFD1L
MTHFR
MTMR10
MTMR14
MTMR8
MTTP
MVD
MYCN
MYD88
MYEF2
MYL12B
MYO1F
N4BP2L1
NAA20
NAAA
NAALADL1
NAE1
NAIP
NAPSB
NBN
NCF1B
NCF1C
NCF1
NCF4
NCKAP1L
NCKAP1
NCOA4
NCR1
NCR3
NCRNA00092
NCRNA00162
NDFIP2
NDST2
NEFH
NELF
NEURL1B
NFATC2
NFKB2
NFKBID
NFKBIE
NICN1
NINJ1
NIP7
NKG7
NLRC3
NLRP6
NMB
NME1.NME2
NMUR1
NOB1
NOL3
NOTCH1
NR1D2
NRIP2
NRXN1
NSD1
NT5C3L
NTN1
NTN4
NUB1
NUDT14
NUP210
NWD1
OGFOD1
OSTC
OXER1
OXNAD1
P2RX1
P2RY10
P2RY12
P2RY13
P2RY14
PABPC4L
PACSIN1
PAK1IP1
PAPD4
PAQR3
PAQR8
PARM1
PARP15
PARP4
PARP8
PATL2
PAX5
PBXIP1
PCGF1
PCGF5
PCM1
PCMT1
PCNT
PCYT2
PDCD1
PDCD6
PDE3B
PDE4D
PDE6B
PDS5B
PES1
PFKFB2
PGPEP1
PHACTR4
PHF17
PHLDB2
PIGF
PIK3CG
PIK3IP1
PIK3R1
PIK3R5
PION
PIP4K2A
PIP5K1B
PKDCC
PKIA
PLA1A
PLA2G2D
PLA2G4C
PLAC8
PLCB2
PLCB3
PLCL2
PLD4
PLEKHB1
PLEKHG7
PLEK
PLS3
PMM2
PNMA3
PNO1
POLD2
POLH
POPDC2
POU2F2
POU6F1
PPARG
PPIA
PPIL1
PPIP5K2
PPM1K
PPM1M
PPP1CA
PPP1R12B
PPP1R14C
PPP1R16B
PPP1R3F
PPP2R2D
PRF1
PRKAR2B
PRKCB
PRR12
PRSS36
PSMA7
PSMB5
PSMC6
PSMD14
PSMD7
PSTPIP1
PTCRA
PTDSS2
PTGDS
PTHLH
PTP4A1
PTPN18
PTPN22
PTPN6
PTPN7
PTPRCAP
PTPRC
PTPRJ
PTS
PURA
PUS1
PVRIG
PWP1
PWWP2A
PYHIN1
QRICH1
RAB19
RAB1A
RAB22A
RAB27A
RAB27B
RAB33A
RAB37
RAB39B
RAB42
RAB4B
RAC3
RAD9B
RAE1
RAF1
RAMP3
RAN
RARRES3
RASA1
RASAL3
RASEF
RASGEF1B
RASGRP1
RASGRP2
RASSF2
RASSF5
RBM15B
RBM47
RBM4
RCE1
RCSD1
RDH11
REEP6
RELB
REM1
RERE
REXO2
RFNG
RFPL1S
RFX3
RFX5
RGAG4
RGL1
RGL4
RGS13
RGS1
RGS9
RHOB
RHOH
RIC3
RILPL2
RINL
RLTPR
RNASEL
RNF123
RNF125
RNF130
RNF157
RNF19A
RNF213
RNF38
RNF44
RNF7
ROBO1
RORB
RPF2
RPL23AP82
RRAS2
RRN3P2
RRP7A
RTKN2
RTKN
RUFY4
RUNX3
RUVBL1
S100A10
S100A2
S100A6
S100B
S1PR4
SACM1L
SAMD3
SAMHD1
SAMSN1
SAP30L
SARDH
SASH3
SATB1
SBDS
SCML4
SCN11A
SCUBE1
SDC1
SEC61G
SECTM1
SELL
SELPLG
SEMA4D
SEPSECS
SEPT1
SEPT6
SEPT8
SERPINB9
SETD3
SETDB2
SFMBT1
SFMBT2
SH2B2
SH2D1A
SH2D3A
SH2D3C
SH2D5
SH3BP5
SH3GL1
SIDT1
SIGIRR
SIGLEC10
SIGLEC6
SIGLEC8
SIGLECP3
SIP1
SIRPG
SIT1
SKAP1
SLA2
SLAIN1
SLAMF1
SLAMF6
SLAMF7
SLA
SLC12A3
SLC14A1
SLC16A1
SLC16A6
SLC24A4
SLC25A17
SLC25A1
SLC25A20
SLC25A45
SLC26A2
SLC27A2
SLC2A1
SLC35E2
SLC35E2.1
SLC35E4
SLC37A1
SLC38A2
SLC39A4
SLC3A2
SLC6A2
SLC7A5
SLC9A8
SLC9A9
SLCO2A1
SLFN12L
SLFN14
SLFN5
SLIT1
SMAD4
SMAD6
SMAP2
SMARCA2
SMOX
SMS
SNAI3
SNX20
SNX2
SOX14
SOX15
SOX30
SOX8
SP140
SPHK2
SPIC
SPNS3
SPN
SPOCK2
SPRY3
SRFBP1
SRGAP3
SRPK2
SSB
SSFA2
SSTR3
ST18
ST8SIA1
ST8SIA4
STAG3
STAMBPL1
STARD10
STAT3
STAT4
STAT5A
STK17A
STK32C
STK4
STRN3
STX11
STX17
SUFU
SUSD3
SV2B
SYNRG
SYT15
SYTL3
TACC1
TAF1D
TAGAP
TAOK2
TARP
TATDN2
TBC1D10C
TBC1D5
TBC1D9B
TBC1D9
TBRG4
TBX21
TCEANC
TCF7
TCL1A
TDRD10
TECPR1
TESC
TGFA
THEMIS
TIFAB
TIGIT
TIMD4
TIMM17A
TLR10
TLR1
TLR3
TLR5
TLR6
TM4SF19
TMC7
TMC8
TMCO4
TMEM149
TMEM156
TMEM161A
TMEM163
TMEM170B
TMEM173
TMEM177
TMEM185B
TMEM63A
TMEM71
TMIGD2
TMPRSS3
TMX3
TNFRSF11A
TNFRSF14
TNFRSF1B
TNFRSF4
TNFRSF9
TNFSF14
TNFSF15
TNFSF8
TNIK
TNS4
TOMM6
TOP1MT
TOP2B
TOX
TP53
TPD52L1
TPD52L2
TRAF1
TRAF3IP3
TRAF5
TRAFD1
TRANK1
TRAPPC10
TRAT1
TREML2
TREX1
TRIM23
TRIM69
TRIM8
TRMT5
TRMT61A
TRPV5
TSPAN32
TSPAN33
TSTD2
TTBK1
TTC16
TTC21A
TTC24
TXK
TXNDC3
TXNL4B
TYK2
UBA7
UBAC2
UBASH3A
UBD
UBE2J1
UCHL3
UCP2
UPB1
UPK3A
UPP1
USP16
USP19
USP25
USP33
USP4
VAPA
VAV1
VCAM1
VHL
VIPR2
VNN2
VPS39
VTI1B
WAS
WBP2NL
WDFY1
WDFY4
WDR12
WDR19
WDR48
WDR54
WDR66
WDR6
WDR82
WDTC1
WNT1
XCL2
XCR1
XKR4
XPC
XRCC6
XRN1
YKT6
YPEL1
YTHDC2
YWHAE
YWHAZ
ZAP70
ZBP1
ZBTB32
ZC3H10
ZC3H12D
ZC3H4
ZC3H7A
ZCCHC18
ZCCHC2
ZDHHC9
ZFAND2A
ZFP2
ZFPL1
ZFR2
ZFYVE16
ZFYVE20
ZFYVE21
ZFYVE28
ZNF101
ZNF114
ZNF154
ZNF165
ZNF17
ZNF24
ZNF259
ZNF25
ZNF267
ZNF280B
ZNF324B
ZNF331
ZNF33A
ZNF37A
ZNF382
ZNF418
ZNF43
ZNF45
ZNF490
ZNF618
ZNF619
ZNF622
ZNF654
ZNF667
ZNF671
ZNF672
ZNF683
ZNF721
ZNF737
ZNF763
ZNF780A
ZNF804A
ZNF80
ZNF831
ZSWIM5
AAGAB
AAMP
ABCA7
ABCC2
ABCE1
ABHD12B
GBA2
GRIK5
KRT36
