# Supplementary material for: Network-Based Predictors of Progression in Head and Neck Squamous Cell Carcinoma
Source: Front Genet. 2018 May 29;9:183. doi: 10.3389/fgene.2018.00183 (PMC5992410; doi:10.3389/fgene.2018.00183)
Supplement: Supplementary file 1 [file Data_Sheet_1.zip › Supplementary_Data_Reduced/3-differentialNetworkAnalysis_genes/dw.txt]

ACTL9
AMICA1
APBB1IP
CELF2
CRYGA
DOK2
FERMT3
GIMAP6
HIST1H2AA
HSFYL1
IL10RA
KIF2B
KRTAP10.11
KRTAP12.3
LOC255025
MYO1F
NCKAP1L
PISRT1
POTEC
PRM1
PTPN22
RESP18
SASH3
SELPLG
SLA
TAS2R39
TAS2R9
TNFRSF1B
TNP2
TRAF3IP3
TRIM42
TTTY5
UBASH3A
WAS
WIPF1
