# Supplementary material for: Network-Based Predictors of Progression in Head and Neck Squamous Cell Carcinoma
Source: Front Genet. 2018 May 29;9:183. doi: 10.3389/fgene.2018.00183 (PMC5992410; doi:10.3389/fgene.2018.00183)
Supplement: Supplementary file 1 [file Data_Sheet_1.zip › Supplementary_Data_Reduced/2-consensusModulesGenes/yellow.txt]

ADAMTSL4
AGPAT5
AGTRAP
AHCTF1
ALG10
ALG6
ANKRD26
ANKRD32
ANKRD34B
ANKRD43
ANLN
ANP32E
ANXA3
APITD1
AREG
ARHGAP11A
ARHGAP11B
ARHGAP19
ARHGEF33
ARL6IP1
ARPC2
ARRDC4
ASF1B
ASPM
ASTE1
ATAD2
ATAD5
ATRIP
AURKAPS1
AURKA
AURKB
AZI1
BARD1
BAT1
BCAT2
BCL2L12
BEND3
BIRC5
BLM
BRCA1
BRIP1
BUB1B
BUB1
C10orf119
C10orf137
C11orf82
C12orf24
C12orf32
C12orf34
C12orf48
C12orf65
C13orf16
C14orf106
C14orf145
C15orf23
C15orf42
C15orf56
C16orf59
C16orf75
C17orf53
C17orf57
C17orf58
C17orf91
C18orf54
C18orf55
C18orf56
C19orf40
C19orf48
C1orf109
C1orf112
C1orf135
C1orf14
C1orf83
C1orf96
C20orf72
C21orf45
C21orf58
C22orf9
C2orf3
C2orf44
C2orf48
C2orf52
C2orf60
C2orf77
C4orf21
C4orf46
C5orf30
C5orf54
C5
C6orf167
C8orf37
C8orf41
C8orf45
C9orf140
C9orf80
CABLES2
CALML4
CASC1
CASC2
CASP2
CASP8AP2
CBFA2T2
CBX1
CCDC111
CCDC138
CCDC155
CCDC163P
CCDC18
CCDC21
CCDC34
CCDC41
CCDC76
CCDC77
CCDC99
CCHCR1
CCNA2
CCNB1
CCNB2
CCNE2
CCNF
CCNI2
CCRN4L
CD59
CDC20
CDC25A
CDC25C
CDC45
CDC6
CDC7
CDCA2
CDCA3
CDCA4
CDCA5
CDCA7L
CDCA7
CDCA8
CDK1
CDK2
CDK4
CDKAL1
CDKN3
CDT1
CEBPB
CENPA
CENPE
CENPF
CENPH
CENPI
CENPJ
CENPK
CENPL
CENPM
CENPN
CENPO
CENPQ
CENPW
CEP110
CEP152
CEP250
CEP55
CEP72
CEP78
CHAF1A
CHAF1B
CHCHD4
CHEK2
CHERP
CHTF18
CIT
CKAP2L
CKS1B
CLSPN
CNOT10
COIL
COPS3
CORO2A
CP110
CPA4
CPSF6
CSPP1
CST3
CTDSPL2
CTPS2
CTSA
CUZD1
CXorf56
DAPK3
DARS2
DBF4B
DBF4
DBR1
DCAF16
DCAF5
DCLRE1A
DCLRE1B
DCLRE1C
DEK
DEM1
DEPDC1B
DEPDC1
DEPDC4
DGCR8
DHFR
DHRS13
DHRS7
DHTKD1
DHX35
DHX9
DKC1
DKFZp779M0652
DLGAP4
DLGAP5
DMC1
DNA2
DNAH11
DNAJC9
DNMT1
DONSON
DPY19L4
DSCC1
DSCR6
DSN1
DTL
DTNB
DUT
DYDC2
E2F1
E2F2
E2F3
E2F7
E2F8
ECT2
EFCAB7
EFHC2
EHBP1L1
EHMT1
EHMT2
ELAVL1
ELOVL1
EME1
ENDOD1
EPCAM
ERCC6L
ESCO2
ESPL1
EXO1
EZH2
FAM110C
FAM111B
FAM116A
FAM153B
FAM161A
FAM24B
FAM54A
FAM64A
FAM72A
FAM72B
FAM72D
FAM81A
FAM83D
FANCA
FANCB
FANCC
FANCD2
FANCI
FANCM
FBXO43
FBXO5
FEN1
FIGNL1
FKBP6
FKTN
FLVCR1
FOXJ1
FOXM1
FOXRED2
FURIN
FXN
G2E3
GBX1
GEN1
GINS1
GINS2
GINS3
GINS4
GLS2
GMNN
GMPS
GPATCH1
GPD2
GPN3
GPR62
GPR68
GRIN2C
GRN
GSG2
GTSE1
GUSBL1
H2AFV
H2AFZ
HAUS1
HAUS5
HAUS8
HELLS
HIRIP3
HJURP
HMGB2
HMGN2
HMGXB4
HMMR
HMSD
HMX2
HNRNPA2B1
HNRNPA3
HNRNPH1
HNRNPL
HNRNPR
HNRNPU
HP1BP3
HPCA
HPDL
HSPA14
HTR7
IER3IP1
IFT122
IFT172
IGFL2
IL17RB
ILF3
INPP5B
INTS10
INTS7
IPO9
IQGAP3
ITGB3BP
JRK
KCNG3
KCTD3
KHDRBS1
KHK
KHSRP
KIAA0101
KIAA1143
KIAA1524
KIAA1539
KIAA1841
KIAA1967
KIF11
KIF14
KIF15
KIF18A
KIF18B
KIF20A
KIF20B
KIF22
KIF23
KIF24
KIF2C
KIF4A
KIF4B
KIFC1
KLHL23
KLK5
KNTC1
KPNA2
KRR1
LBR
LCA5L
LHX2
LIG1
LIN52
LIN9
LMNB1
LOC100128191
LOC144486
LOC254559
LOC339674
LOC399815
LOC440356
LOC541473
LOC81691
LRRC45
LRRCC1
LRRIQ1
LSG1
LUC7L2
LZTFL1
MAD2L1
MAP1LC3B2
MAP1LC3B
MAP2K3
MARK4
MARS2
MASTL
MBOAT1
MCCC2
MCM10
MCM2
MCM3
MCM4
MCM5
MCM6
MCM7
MCM8
MCPH1
MDC1
MDM1
MEIS1
MELK
METTL2A
METTL4
MKI67
MKS1
MLF1IP
MLLT10
MLLT1
MND1
MNS1
MORC4
MOSC1
MPZL3
MSH2
MSH6
MTBP
MTF2
MTMR15
MTMR4
MUL1
MVP
MYBL2
MYO5C
NARG2
NASP
NCAPD2
NCAPG2
NCAPG
NCAPH2
NCAPH
NCOA5
NDC80
NEIL3
NEK2
NFATC2IP
NFKBIL2
NFXL1
NIF3L1
NKX2.3
NONO
NR2C2AP
NRF1
NSL1
NSUN7
NUCKS1
NUDT6
NUF2
NUP107
NUP133
NUP155
NUP188
NUP214
NUP35
NUP43
NUP62CL
NUP62
NUSAP1
OBFC2A
OBFC2B
OCA2
OIP5
OLFM1
OSGEPL1
PAFAH1B3
PALB2
PAM
PARP1
PARP2
PASK
PAX9
PAXIP1
PBK
PCDHGC3
PCNA
PELP1
PFAS
PHF19
PHF6
PHKA2
PI4K2A
PINK1
PKMYT1
PKN3
PKP4
PLAGL2
PLEKHM2
PLK1
PLK3
PLK4
PMS1
POC1A
POC1B
PODXL2
POLA1
POLA2
POLD1
POLD3
POLE2
POLE
POLQ
POLR3K
PPIL5
PPP1R8
PPPDE2
PPWD1
PRC1
PRDM13
PRDM15
PRIM1
PRIM2
PRIMA1
PRPF38A
PRPS2
PRR11
PRUNE
PSIP1
PSMC3IP
PSPC1
PSRC1
PTCD3
PTMA
PTPLAD1
PXMP2
QSOX1
QTRTD1
R3HDM1
RACGAP1
RAD18
RAD21
RAD51AP1
RAD51C
RAD51L3
RAD51
RAD52
RAD54B
RAD54L
RANBP17
RAVER1
RAVER2
RBBP4
RBBP7
RBBP9
RBL1
RBM10
RBM12B
RBM14
RBMXL1
RBMX
RCC1
RCCD1
RDM1
RECQL4
RFC2
RFC3
RFC4
RFC5
RFWD3
RHBDL3
RIBC2
RMI1
RNASE7
RNASEH2A
RNF138
RNF20
RNH1
RPA1
RPA2
RPIA
RRM2
RUNDC1
S100PBP
SAFB2
SAFB
SAP30
SART3
SASS6
SCAI
SCLT1
SCLY
SCML2
SEPHS1
SERTAD1
SETDB1
SF3A3
SFPQ
SFRS13A
SFRS15
SFRS1
SFRS2
SFRS3
SFRS7
SFXN2
SGOL1
SGOL2
SIM2
SKA1
SKA3
SKP2
SLBP
SLC24A3
SLC25A19
SLC35F5
SLC37A2
SLFN13
SMARCC2
SMC2
SMC3
SMC4
SMC5
SMC6
SMPD4
SMYD4
SNRNP25
SNRNP40
SNRNP48
SNRPA
SOX13
SP9
SPAG5
SPATA5
SPC24
SPC25
SRRM1
SRRT
SSX2IP
STARD7
STAR
STIL
STIM1
STMN1
STOX1
SUV39H1
SUV39H2
SUZ12
SYCE2
SYCP2
SYT10
TACC3
TAF4
TAF5L
TAF5
TAF9B
TBCCD1
TBCD
TCAM1P
TCF19
TCF3
TCP11
TFAM
TFAP4
TGS1
THAP10
THOP1
THSD1
TIGD3
TIMELESS
TIPIN
TK1
TLX3
TM7SF3
TMBIM1
TMEM194A
TMEM201
TMEM39B
TMEM97
TMPO
TNFRSF1A
TNKS1BP1
TOM1
TOP2A
TOP3A
TOPBP1
TPX2
TRA2B
TRAIP
TRIM37
TRIP13
TRMT2B
TRMT61B
TROAP
TSEN2
TTC30B
TTF2
TTK
TTLL4
TUBA1B
TUBD1
TUBGCP3
TULP3
TXLNA
TXNDC16
TYMS
UBE2C
UBE2F
UBE2Q2
UBE2S
UBE2T
UHRF1
UNG
UPF2
USP1
USP2
USP37
USP39
VRK1
VRK2
VSIG10
WBP11P1
WBP11
WDHD1
WDR62
WDR67
WDR76
WDR92
WEE1
WHSC1
WNT7A
WRAP53
XPO1
XRCC1
XRCC2
XRCC3
XYLB
YBX2
ZBTB2
ZBTB8A
ZFYVE1
ZMYM1
ZMYND10
ZNF157
ZNF180
ZNF232
ZNF2
ZNF317
ZNF326
ZNF365
ZNF367
ZNF384
ZNF443
ZNF473
ZNF510
ZNF684
ZNF740
ZNF749
ZNF765
ZNF799
ZNF833
ZNF879
ZPBP2
ZRANB2
ZRANB3
ZWILCH
ZWINT
AAAS
GYG1
PSPH
TMEM194B
