# Supplementary material for: Network-Based Predictors of Progression in Head and Neck Squamous Cell Carcinoma
Source: Front Genet. 2018 May 29;9:183. doi: 10.3389/fgene.2018.00183 (PMC5992410; doi:10.3389/fgene.2018.00183)
Supplement: Supplementary file 1 [file Data_Sheet_1.zip › Supplementary_Data_Reduced/3-differentialNetworkAnalysis_genes/dv.txt]

A2BP1
AARSD1
AATF
ABCA17P
ABCA2
ABCC12
ABCC1
ABCC4
ABCC6
ABCG4
ABHD10
ABHD1
ABHD2
ABHD3
ABI3BP
ABI3
ACAA1
ACAD11
ACBD4
ACBD7
ACD
ACHE
ACOT8
ACP2
ACPL2
ACRBP
ACSM3
ACTA1
ACTA2
ACTC1
ACTL6A
ACTR10
ACTR1B
ACVR2A
ACVR2B
ADAM17
ADAM19
ADAM22
ADAM30
ADAMTS15
ADAMTS18
ADAMTS3
ADAMTS5
ADAMTS8
ADAMTSL1
ADAMTSL3
ADAP2
ADARB2
ADAT2
ADCY10
ADCY5
ADH1B
ADH1C
ADH6
ADH7
ADM2
ADORA1
ADORA3
ADRA2B
ADSL
ADSS
AFF2
AFF3
AFG3L1
AG2
AGAP6
AGAP8
AGBL1
AGER
AGPHD1
AGR3
AGTR1
AHNAK2
AIF1
AIMP1
AIMP2
AIP
AJAP1
AK1
AK5
AKAP12
AKAP5
AKAP6
AKAP7
AKNAD1
AKR7A3
AKR7L
AKT3
ALDH1A1
ALDH1A2
ALDH1B1
ALDH3B2
ALG10
ALKBH7
ALOX12B
ALOXE3
ALS2CL
ALX3
AMICA1
AMIGO2
AMN
AMOT
AMPD1
AMPH
AMT
AMY2B
AMZ2
ANAPC11
ANGPT1
ANGPTL7
ANK2
ANKAR
ANKLE1
ANKMY2
ANKRD11
ANKRD13D
ANKRD19
ANKRD1
ANKRD24
ANKRD2
ANKRD34B
ANKRD36
ANKRD50
ANKRD56
ANKRD58
ANKRD9
ANPEP
ANTXR2
ANXA5
AOAH
AOC3
AP2S1
AP3B2
AP3M2
AP4E1
APCDD1
APLNR
APOBEC2
APOC2
APOL3
APOL6
APP
AQP9
ARCN1
AREG
ARFGAP1
ARFRP1
ARHGAP18
ARHGAP28
ARHGAP31
ARHGAP33
ARHGAP42
ARHGAP4
ARHGAP9
ARHGEF17
ARHGEF38
ARID4A
ARID5A
ARL14
ARL2
ARL6IP4
ARL6IP6
ARMC5
ARMCX1
ARMCX2
ARMCX5
ARMCX6
ARNT2
ARPC2
ARPC3
ARPC5L
ARPP21
ARRDC1
ARRDC2
ARRDC5
ART4
ART5
AS3MT
ASAH2B
ASB10
ASB14
ASB15
ASB16
ASB9
ASCL4
ASPG
ASPN
ASPRV1
ASPSCR1
ASRGL1
ASTE1
ASXL3
ATAD3A
ATAD3B
ATF1
ATF4
ATG4D
ATG9B
ATHL1
ATOH8
ATOX1
ATP10B
ATP13A5
ATP1A3
ATP1A4
ATP1B2
ATP1B4
ATP2A2
ATP2B2
ATP2C1
ATP5D
ATP5EP2
ATP5E
ATP5F1
ATP5H
ATP5I
ATP5L2
ATP5L
ATP6V1G1
ATP8B4
ATP8B5P
ATRIP
ATRNL1
ATRN
ATXN2
ATXN7L2
AURKAIP1
AVPR1A
AVPR2
AXL
AZIN1
B3GALT1
B3GALT2
B3GALT6
B3GAT1
B4GALT7
BACH2
BAG4
BAI3
BANK1
BARX2
BAT2
BAX
BBOX1
BBS12
BBX
BCKDHB
BCL11A
BCL2L15
BCL2
BCL6B
BCL7C
BCORL1
BCORL2
BCS1L
BDNFOS
BEND4
BEND5
BEND7
BEST3
BEX4
BFSP2
BGLAP
BHLHB9
BHLHE41
BIN1
BIRC8
BLK
BLOC1S1
BMP6
BMP8A
BMPER
BNIP3
BOC
BOD1
BOK
BOLA2
BOLA3
BPI
BRD8
BRI3
BRIX1
BRMS1
BRPF1
BRPF3
BSN
BST2
BTBD7
BTC
BTF3L4
BTN1A1
BTNL9
BUD31
BZW1
C10orf25
C10orf4
C10orf71
C10orf72
C10orf81
C10orf84
C11orf16
C11orf30
C11orf31
C11orf48
C11orf67
C11orf75
C11orf82
C11orf83
C11orf85
C11orf9
C12orf23
C12orf24
C12orf32
C12orf41
C12orf44
C12orf47
C12orf48
C12orf53
C12orf57
C12orf62
C12orf63
C12orf68
C12orf74
C13orf27
C13orf30
C13orf31
C13orf33
C14orf109
C14orf119
C14orf129
C14orf142
C14orf143
C14orf156
C14orf162
C14orf166
C14orf2
C14orf43
C14orf79
C14orf80
C15orf23
C15orf24
C15orf40
C15orf42
C15orf56
C15orf61
C15orf63
C16orf13
C16orf42
C16orf61
C16orf75
C16orf89
C17orf104
C17orf106
C17orf108
C17orf28
C17orf42
C17orf49
C17orf75
C17orf76
C17orf81
C17orf89
C18orf1
C18orf56
C19orf24
C19orf33
C19orf35
C19orf44
C19orf48
C19orf55
C19orf57
C19orf60
C19orf62
C1QA
C1QBP
C1QB
C1QC
C1QTNF6
C1QTNF7
C1R
C1S
C1orf104
C1orf105
C1orf113
C1orf115
C1orf122
C1orf130
C1orf168
C1orf170
C1orf175
C1orf177
C1orf192
C1orf220
C1orf50
C1orf51
C1orf52
C1orf56
C1orf57
C1orf65
C1orf70
C1orf86
C1orf95
C20orf114
C20orf141
C20orf151
C20orf166
C20orf199
C20orf200
C20orf203
C20orf26
C20orf85
C21orf119
C21orf2
C21orf33
C21orf49
C21orf57
C21orf59
C21orf62
C21orf70
C21orf7
C21orf88
C22orf31
C22orf32
C22orf40
C22orf45
C22orf9
C2CD3
C2orf28
C2orf52
C2orf53
C2orf57
C2orf58
C2orf60
C2orf64
C3orf15
C3orf26
C3orf54
C3orf64
C3orf70
C4A
C4orf10
C4orf21
C4orf27
C4orf42
C4orf48
C4orf7
C5orf33
C5orf45
C5orf4
C6orf129
C6orf134
C6orf155
C6orf162
C6orf168
C6orf174
C6orf218
C6orf48
C7orf11
C7orf36
C7orf40
C7orf44
C7orf59
C7
C8G
C8orf22
C8orf31
C8orf40
C8orf4
C8orf51
C8orf76
C8orf77
C9orf109
C9orf110
C9orf119
C9orf139
C9orf142
C9orf152
C9orf169
C9orf16
C9orf172
C9orf24
C9orf37
C9orf45
C9orf86
C9orf96
C9orf98
CA2
CA3
CA5B
CA8
CABC1
CABP5
CACHD1
CACNA1B
CACNA1C
CACNA1E
CACNA1H
CACNA2D2
CACNB1
CACNG1
CADM1
CADM3
CADPS2
CADPS
CALHM1
CALHM2
CALM2
CALML4
CAMK1
CAMK2A
CAMK2B
CAPN12
CAPN13
CAPN3
CAPN6
CAPN9
CAPS
CARD14
CARD18
CARNS1
CASP14
CASP5
CASQ1
CASQ2
CATSPER2
CATSPER3
CAV1
CAV3
CBFA2T2
CBLC
CBLL1
CBLN2
CBLN3
CBS
CBX3
CCBE1
CCBP2
CCDC102B
CCDC107
CCDC109B
CCDC120
CCDC124
CCDC12
CCDC136
CCDC138
CCDC141
CCDC155
CCDC158
CCDC159
CCDC28A
CCDC28B
CCDC30
CCDC34
CCDC36
CCDC48
CCDC59
CCDC60
CCDC61
CCDC64B
CCDC67
CCDC74B
CCDC77
CCDC7
CCDC83
CCDC85A
CCDC85B
CCDC85C
CCDC86
CCDC94
CCHCR1
CCL14
CCL18
CCL19
CCL21
CCL25
CCL3
CCL4
CCL5
CCNA2
CCNB1
CCNE2
CCNF
CCNI2
CCNI
CCNO
CCR4
CCR6
CCR7
CCR8
CCS
CCT5
CCT6B
CCT8L2
CD101
CD14
CD160
CD163
CD19
CD1D
CD200R1
CD22
CD244
CD247
CD248
CD274
CD2BP2
CD300LG
CD33
CD37
CD40LG
CD40
CD48
CD52
CD72
CD79A
CD79B
CD7
CD96
CD9
CDA
CDC20B
CDC34
CDC37
CDC42BPB
CDC42
CDC45
CDC6
CDCA4
CDCA5
CDH13
CDH15
CDH20
CDHR3
CDK6
CDKN3
CDO1
CDON
CDSN
CDYL2
CEACAM21
CEACAM4
CEACAM6
CEACAM7
CEBPB
CECR6
CELF4
CELF6
CEL
CENPA
CENPH
CENPL
CENPN
CENPQ
CENPW
CEP120
CEP192
CEP76
CERKL
CETN1
CETN2
CFTR
CG030
CGNL1
CHCHD10
CHCHD1
CHCHD2
CHCHD4
CHCHD5
CHCHD6
CHCHD7
CHD4
CHDH
CHEK2
CHGB
CHI3L2
CHIT1
CHKB.CPT1B
CHMP2A
CHMP4A
CHMP6
CHPF
CHPT1
CHRDL2
CHRD
CHRNA1
CHRNA6
CHRNB2
CHRND
CHRNG
CHST13
CHST6
CHST9
CHSY3
CILP
CIRH1A
CISD2
CISD3
CISH
CITED4
CKMT2
CKM
CKS1B
CKS2
CLCN2
CLCN4
CLDN10
CLDN11
CLDN17
CLDN3
CLDN5
CLDN8
CLEC1A
CLEC2D
CLEC3B
CLEC4A
CLEC4D
CLECL1
CLGN
CLIC1
CLIC3
CLIC6
CLIP2
CLK1
CLK4
CLPP
CLSTN2
CLSTN3
CLTB
CLUL1
CMAH
CMC1
CMKLR1
CMTM7
CNFN
CNGB1
CNIH4
CNN1
CNN3
CNNM3
CNNM4
CNPY2
CNR1
CNR2
CNTD1
CNTLN
CNTN4
CNTNAP1
COG6
COL10A1
COL3A1
COL4A1
COL4A2
COL5A2
COL6A2
COL6A3
COL6A4P2
COL6A6
COL9A1
COL9A2
COLEC10
COLEC11
COLQ
COMMD2
COMMD3
COMMD4
COMMD6
COMMD8
COMTD1
COPB1
COPS3
COPS5
COPS6
CORIN
CORO2B
CORT
COX17
COX4I1
COX4NB
COX5A
COX5B
COX6A2
COX6B1
COX6C
COX7A1
COX7B
COX7C
COX8A
CPEB1
CPE
CPN2
CPT1B
CPVL
CPZ
CP
CR1L
CR2
CRB1
CRB2
CRB3
CRCT1
CRIP3
CRISPLD2
CRKL
CROCC
CRTAC1
CRTAM
CRTC1
CRX
CRYBB1
CRYBB3
CRYGA
CRYGN
CSDC2
CSF1R
CSF1
CSF2RB
CSRP3
CST3
CST6
CSTB
CTHRC1
CTNNBL1
CTNND2
CTSF
CTSL2
CTSW
CTTNBP2
CTU1
CUEDC2
CUL4B
CUZD1
CXADRP3
CXCL10
CXCL11
CXCL14
CXCL9
CXCR2P1
CXCR2
CXCR3
CXCR4
CXCR5
CXCR6
CXXC4
CXorf41
CXorf64
CYB5B
CYB5R1
CYCS
CYFIP1
CYGB
CYP1B1
CYP20A1
CYP26A1
CYP26B1
CYP26C1
CYP2D6
CYP2D7P1
CYP2F1
CYP39A1
CYP46A1
CYP4B1
CYP4F22
DAAM1
DACH1
DACT3
DAD1
DARC
DBH
DBP
DCBLD1
DCHS2
DCLK1
DCLK3
DCST2
DCTN3
DCTPP1
DCUN1D5
DCXR
DDAH1
DDIT3
DDT
DDX25
DDX49
DDX56
DDX60L
DEFB103B
DEFB1
DEFB4A
DENND5B
DEPDC1
DES
DEXI
DFNA5
DFNB59
DGCR6L
DGCR6
DGKB
DGKD
DGKH
DGKI
DGUOK
DHPS
DHRS1
DHRS4L2
DHRS4
DHRS7
DHRS9
DHX35
DIABLO
DIAPH2
DIRC1
DISP1
DKFZp686O24166
DKFZp779M0652
DKK3
DKKL1
DLEC1
DLGAP1
DLK1
DLX2
DMAP1
DMGDH
DMKN
DMRT3
DMRTA2
DMRTC2
DMXL2
DNAH11
DNAH1
DNAH6
DNAH7
DNAH8
DNAJA2
DNAJB13
DNAJC17
DNAJC19
DNAJC22
DNAJC5B
DNAJC8
DNALI1
DNASE2B
DNLZ
DNMT1
DOC2A
DOCK5
DOK4
DOK6
DOM3Z
DONSON
DPH5
DPM1
DPY19L2P2
DPY19L3
DPY30
DPYSL2
DRAP1
DRD1
DRG1
DRGX
DRP2
DSC1
DSE
DSG1
DTHD1
DULLARD
DUOXA1
DUPD1
DUS1L
DUSP16
DUSP18
DUSP21
DUSP27
DUSP4
DYNLT1
DYRK2
DZIP3
E2F1
E2F2
E2F4
EBF1
EBF2
EBF4
EBI3
EBPL
ECE2
ECEL1
ECM1
ECM2
EDEM1
EDF1
EDN3
EDNRB
EEF1A2
EEF1D
EEF1G
EEPD1
EFCAB10
EFCAB2
EFCAB4A
EFEMP2
EFHA2
EFHC2
EFHD1
EGFLAM
EGFR
EHBP1L1
EHF
EIF2B4
EIF3B
EIF3G
EIF3K
EIF4E2
EIF4E3
EIF4EBP1
EIF4E
EIF5A
EIF6
ELK1
ELL2
ELMOD3
ELN
ELOF1
ELOVL2
ELOVL5
ELTD1
EMD
EMID1
EMILIN2
EML1
EMP3
EMX2
ENAH
ENAM
ENDOD1
ENDOG
ENDOU
ENO3
ENOX1
ENPEP
ENPP3
ENPP6
ENSA
ENTHD1
EOMES
EPB41L1
EPB41L3
EPDR1
EPGN
EPHA3
EPHB1
EPHB3
EPHX1
EPHX3
EPHX4
EPN1
EPS8L1
EPS8
EPSTI1
EPT1
EPYC
ERBB4
EREG
ERH
ERLEC1
ERO1LB
ESCO2
ESPNP
ESRRG
ESYT2
ETV1
EXO1
EXOC3L2
EXOSC4
EXOSC8
EYA1
EZH2
F10
F12
F5
F8
FABP5L3
FADS1
FADS2
FADS3
FAHD2A
FAIM3
FAM100B
FAM102A
FAM103A1
FAM106C
FAM107A
FAM108A1
FAM110B
FAM111B
FAM113A
FAM114A2
FAM119A
FAM122B
FAM125A
FAM126A
FAM128A
FAM128B
FAM129C
FAM131B
FAM133B
FAM13A
FAM149A
FAM150B
FAM153A
FAM153B
FAM155A
FAM156A
FAM157B
FAM158A
FAM161A
FAM162A
FAM162B
FAM163A
FAM164A
FAM168A
FAM171A1
FAM171B
FAM173A
FAM174B
FAM176A
FAM176B
FAM177B
FAM179B
FAM184A
FAM186A
FAM189A2
FAM195A
FAM195B
FAM198A
FAM19A5
FAM21C
FAM23A
FAM25A
FAM25B
FAM26E
FAM26F
FAM47B
FAM53B
FAM54A
FAM55B
FAM55C
FAM57B
FAM60A
FAM65B
FAM65C
FAM69C
FAM71E1
FAM71E2
FAM71F1
FAM81A
FAM81B
FAM83A
FAM83C
FAM83E
FAM83F
FAM89B
FAM95B1
FAM96A
FAM98B
FANCA
FANCM
FASLG
FASTKD3
FASTK
FAT3
FAU
FBLN1
FBLN7
FBP1
FBXL15
FBXL7
FBXO10
FBXO40
FBXO43
FCAMR
FCAR
FCER1G
FCER2
FCGR1A
FCGR1B
FCGR1C
FCGR3A
FCHO1
FCRL1
FCRL2
FCRL4
FCRL6
FCRLA
FDX1L
FDXR
FECH
FEZ1
FGF10
FGF18
FGF2
FGF5
FGF9
FGFBP1
FHL1
FHL2
FHL3
FHL5
FIBIN
FIGNL1
FIS1
FITM1
FKBP14
FKBP2
FKBP8
FKBPL
FLG2
FLJ40852
FLJ43859
FLJ45079
FLJ45244
FLNC
FLRT1
FLRT3
FLT4
FMO2
FMO3
FN1
FNBP4
FNDC1
FNDC5
FNDC8
FOLR3
FOLR4
FOXA1
FOXA3
FOXD3
FOXF1
FOXM1
FOXN2
FOXO3
FPGS
FPR2
FPR3
FREM2
FRK
FRMD1
FRMD4A
FRS2
FRS3
FRY
FRZB
FSCN1
FUNDC2
FUT4
FUT6
FXYD1
FXYD2
FXYD3
FXYD6
FYN
FZD8
G2E3
GABARAPL2
GABARAP
GABRP
GADD45GIP1
GADD45G
GALK1
GALNT10
GALNT12
GALNT2
GALNTL1
GANAB
GAPDH
GAR1
GAS1
GAST
GATA3
GATSL2
GATS
GBAP1
GBP2
GBP4
GBP7
GCAT
GCK
GDPD2
GDPD5
GEM
GFI1B
GFI1
GFM1
GFOD1
GFOD2
GFPT2
GFRA1
GGCT
GGT6
GIGYF1
GIMAP1
GINS2
GIPC1
GJA4
GJA5
GJB1
GJD3
GKAP1
GLCCI1
GLIPR1
GLO1
GLRX3
GLRX
GLS2
GLT1D1
GLT25D2
GLTPD1
GLTSCR2
GM2A
GMNN
GNA12
GNA14
GNA15
GNAI3
GNB2L1
GNE
GNG12
GNG2
GNGT2
GNRH1
GNRHR2
GNRHR
GOLGA2B
GOLGA6L10
GOLGA6L9
GOLM1
GP1BA
GP5
GPA33
GPBAR1
GPC6
GPIHBP1
GPLD1
GPM6B
GPN3
GPR107
GPR116
GPR120
GPR132
GPR137C
GPR141
GPR148
GPR15
GPR174
GPR179
GPR19
GPR25
GPR32
GPR34
GPR35
GPR64
GPR75
GPR78
GPR82
GPR84
GPR88
GPRC5B
GPX4
GPX7
GPX8
GRAMD1B
GRAP
GRASP
GRB10
GREB1
GREM2
GRHL1
GRIA3
GRID1
GRIK4
GRIN2C
GRM7
GSC
GSDMA
GSDMD
GSR
GSTA1
GSTCD
GSTO1
GSTP1
GSTZ1
GTF2A2
GTF2H5
GTF2IRD2B
GTF2IRD2
GTF3A
GTF3C3
GTF3C5
GTF3C6
GTSF1L
GUCY1A2
GUCY1A3
GULP1
GYG2
GYPC
GZMA
H2AFJ
H2AFV
H2BFXP
HAAO
HADH
HAL
HAND2
HAX1
HBXIP
HCFC1R1
HCN3
HCN4
HDDC2
HEATR1
HEG1
HELZ
HERC2
HERC3
HES2
HES4
HES5
HEXDC
HGF
HHIPL1
HHIP
HIC1
HIF3A
HIGD2A
HIPK2
HIST1H2AA
HIST2H2AC
HJURP
HLA.DOA
HLA.DOB
HLA.DPA1
HLA.DQA1
HLA.DQA2
HLA.DQB1
HLA.DQB2
HLA.E
HM13
HMMR
HMOX2
HN1
HNRNPA1
HNRNPC
HNRNPR
HOOK2
HPCA
HPRT1
HPS5
HRAS
HRC
HS3ST2
HS3ST4
HSBP1
HSCB
HSD17B10
HSD17B1
HSF4
HSF5
HSFYL1
HSPA14
HSPB1
HSPB2
HSPB3
HSPB6
HSPB7
HSPBP1
HSPC159
HSPD1
HSPE1
HTR2A
HTR2B
HTRA3
HTRA4
HUNK
HVCN1
ICA1L
ICA1
ICAM2
ICAM4
ICK
IDO2
IER3IP1
IFFO2
IFI27L1
IFI27L2
IFI27
IFITM1
IFRD2
IFT172
IFT20
IFT80
IGF1R
IGF1
IGF2
IGFBP5
IGFBP6
IGFBP7
IGFBPL1
IGFL1
IGFN1
IGSF9B
IKBIP
IKBKB
IL11
IL12A
IL12B
IL12RB1
IL15RA
IL17RB
IL17REL
IL17RE
IL18R1
IL18RAP
IL1A
IL1F10
IL1F6
IL1F9
IL21R
IL24
IL27RA
IL2RB
IL2RG
IL5RA
ILDR1
ILDR2
ILF2
ILK
ILVBL
IMMP1L
IMP4
IMPACT
IMPDH2
INA
INCENP
INE1
ING1
INHBA
INMT
INO80B
INPP4A
INPP5F
INSM1
INTS10
INTS4L1
INTS4L2
IP6K3
IPCEF1
IPW
IQCB1
IQGAP2
IQGAP3
IQSEC3
IRAK1BP1
IRAK3
IRAK4
IRF3
IRF7
IRS4
ISCA2
ISG15
ISG20L2
ISG20
ISL1
ISLR2
ISM1
ISM2
ISOC1
ISOC2
ISYNA1
ITGA1
ITGA3
ITGA4
ITGA7
ITGA8
ITGAD
ITGAE
ITGB1BP1
ITGB1BP2
ITGB3BP
ITGB3
ITGB7
ITGB8
ITGBL1
ITIH3
ITIH4
ITPA
ITPKA
IVL
JAKMIP1
JAKMIP2
JKAMP
JMJD4
JMJD7.PLA2G4B
JOSD2
JPH2
JSRP1
JUP
KAL1
KANK1
KARS
KBTBD5
KCMF1
KCNA1
KCNA2
KCNA5
KCNB1
KCNB2
KCNE2
KCNE3
KCNH2
KCNH4
KCNIP2
KCNJ10
KCNJ11
KCNJ2
KCNJ5
KCNK13
KCNK2
KCNK6
KCNK7
KCNMB1
KCNN2
KCNQ3
KCNT1
KCNT2
KCTD11
KCTD3
KDELC2
KDELR3
KDM4C
KDM5C
KERA
KHDC1L
KHDRBS1
KIAA0101
KIAA0146
KIAA0232
KIAA0284
KIAA0408
KIAA0895L
KIAA0947
KIAA1147
KIAA1244
KIAA1310
KIAA1407
KIAA1430
KIAA1432
KIAA1524
KIAA1683
KIAA1731
KIAA1841
KIAA1875
KIAA1958
KIAA2013
KIAA2022
KIAA2026
KIF13B
KIF2B
KIF5C
KIR3DL2
KIT
KLC3
KLF12
KLF15
KLHDC1
KLHDC4
KLHL14
KLHL15
KLHL28
KLHL30
KLHL33
KLHL34
KLHL35
KLHL38
KLHL4
KLK10
KLK12
KLK13
KLK5
KLK6
KLK7
KLK8
KLK9
KLRA1
KLRB1
KLRC1
KLRC2
KLRD1
KLRF1
KLRG1
KLRK1
KL
KMO
KPTN
KRAS
KRIT1
KRR1
KRT10
KRT14
KRT16
KRT17
KRT1
KRT37
KRT5
KRT6B
KRT75
KRT78
KRT80
KRT8
KRT9
KRTAP10.10
KRTAP10.12
KRTAP12.3
KRTAP26.1
KRTCAP3
KRTDAP
KSR1
KSR2
KTELC1
L3MBTL3
L3MBTL4
LAG3
LAGE3
LAMA3
LARGE
LASP1
LCA5
LCE1A
LCE1D
LCE2A
LCE2B
LCE2D
LCE3A
LCE3D
LCE3E
LCE6A
LCN10
LCN12
LDB3
LDLRAD2
LDLRAD3
LENG1
LEPRE1
LEPREL2
LEPROT
LETMD1
LGALS1
LGALS2
LGALS7
LGALS9
LGI1
LGI2
LGI3
LGR5
LHFPL1
LHX1
LIG3
LILRA1
LIMS1
LIMS2
LIN37
LIN7A
LIPH
LIPT1
LMAN2
LMNA
LMO2
LMOD1
LMOD3
LOC100128164
LOC100128675
LOC100129066
LOC100129387
LOC100129534
LOC100129637
LOC100130015
LOC100130557
LOC100130776
LOC100130932
LOC100131434
LOC100134229
LOC100144603
LOC100190938
LOC100190986
LOC100270804
LOC100271831
LOC100287718
LOC113230
LOC121952
LOC143666
LOC144571
LOC149134
LOC150381
LOC150776
LOC150786
LOC152217
LOC202781
LOC221442
LOC253724
LOC254559
LOC255025
LOC256880
LOC283174
LOC283663
LOC284276
LOC284578
LOC284749
LOC284837
LOC285548
LOC286135
LOC339674
LOC342346
LOC388789
LOC388955
LOC399959
LOC400027
LOC400759
LOC401431
LOC402377
LOC440896
LOC440957
LOC442421
LOC442454
LOC541471
LOC541473
LOC606724
LOC642587
LOC642846
LOC642852
LOC644538
LOC648691
LOC648740
LOC650368
LOC728723
LOC728743
LOC728989
LOC91316
LOC92659
LOC92973
LOXL2
LOXL4
LPAR1
LPAR2
LPIN2
LPXN
LRFN5
LRP1B
LRP4
LRP5L
LRRC23
LRRC30
LRRC40
LRRC45
LRRC4B
LRRC4C
LRRC4
LRRC55
LRRC56
LRRN1
LRRN2
LSAMP
LSG1
LSM2
LSM5
LSM7
LSMD1
LTA
LTB4R2
LTB4R
LTB
LTC4S
LTF
LUC7L
LUM
LXN
LYAR
LYPD5
LYPLA2
LYSMD3
LYSMD4
LYVE1
LYZ
LZTFL1
MACROD1
MAD2L1
MAFB
MAGEH1
MAGEL2
MAGI3
MAGIX
MAGOHB
MAMDC4
MANF
MAP1A
MAP1B
MAP1LC3B2
MAP1LC3C
MAP2K2
MAP2K3
MAP3K15
MAP6
MAP9
MAPK4
MAPK8IP1
MAPT
MASP2
MBD3
MBLAC2
MB
MCAM
MCART6
MCAT
MCM3APAS
MCM4
MCM7
MCM8
MDFI
MECOM
MED12L
MED19
MED1
MED31
MED8
MEF2A
MEF2B
MEGF10
MEGF6
MEIS1
MEIS3
MEST
METRNL
METRN
METTL11A
METTL11B
METTL2A
METTL4
METTL5
METTL7B
MEX3A
MEX3B
MEX3C
MFAP2
MFAP4
MFGE8
MFI2
MFNG
MFSD10
MFSD2A
MFSD2B
MFSD3
MFSD4
MGAT1
MGAT3
MGC29506
MGC70857
MGC72080
MGP
MGST3
MIA3
MIB1
MIB2
MICAL2
MICALL1
MIER1
MIIP
MIOX
MIR17HG
MITD1
MITF
MIXL1
MLF1IP
MLL4
MLLT6
MMAB
MME
MMP10
MMP12
MMP9
MNAT1
MNS1
MORN5
MPEG1
MPP2
MPP3
MPPED1
MPPED2
MPST
MRAS
MRC2
MRPL11
MRPL12
MRPL15
MRPL20
MRPL23
MRPL24
MRPL27
MRPL28
MRPL32
MRPL33
MRPL36
MRPL38
MRPL41
MRPL42
MRPL43
MRPL45
MRPL46
MRPL47
MRPL4
MRPL51
MRPL52
MRPL53
MRPL54
MRPL55
MRPS10
MRPS11
MRPS12
MRPS17
MRPS18C
MRPS23
MRPS24
MRPS25
MRPS28
MRPS2
MRPS33
MRPS34
MRPS35
MRPS6
MS4A1
MS4A4A
MS4A6A
MS4A7
MS4A8B
MSH6
MSMB
MSMP
MSN
MSRB2
MT1X
MT2A
MTCP1NB
MTERFD1
MTG1
MTM1
MTMR6
MTMR8
MTP18
MTRR
MTTP
MUC5B
MUCL1
MUL1
MURC
MUSK
MVD
MXRA8
MYADML
MYBPC2
MYBPH
MYB
MYCBP
MYCN
MYEF2
MYEOV2
MYF5
MYF6
MYH13
MYH3
MYH4
MYH6
MYH7B
MYH7
MYH8
MYL2
MYL3
MYL4
MYL5
MYL6B
MYL6
MYLIP
MYLK2
MYLPF
MYNN
MYO15A
MYO3A
MYOCD
MYOG
MYOM2
MYOM3
MYOZ1
MYPN
MYRIP
MYST1
MYST3
MYST4
NAA16
NAALADL2
NACA2
NAE1
NAF1
NAIP
NANOS2
NAP1L1
NAP1L3
NAPRT1
NAPSB
NARG2
NAT14
NAV3
NBEA
NBLA00301
NBPF15
NBPF1
NBPF9
NCAM1
NCAM2
NCAPD2
NCAPH
NCCRP1
NCR1
NCR3
NCRNA00029
NCRNA00092
NCRNA00176
NCRNA00188
NCRNA00201
NCRNA00204B
NCRNA00219
NDC80
NDEL1
NDFIP2
NDOR1
NDUFA13
NDUFA1
NDUFA2
NDUFA3
NDUFA4
NDUFA6
NDUFAF4
NDUFB10
NDUFB11
NDUFB2
NDUFB3
NDUFB4
NDUFB5
NDUFB7
NDUFB8
NDUFC2
NDUFS5
NDUFS6
NDUFS7
NDUFS8
NDUFV1
NDUFV2
NEAT1
NECAB1
NEDD1
NEDD4
NEGR1
NEK6
NENF
NES
NEU2
NEUROD2
NFATC2
NFATC4
NFE2L3
NFKB1
NFKBIB
NFKBIL1
NFU1
NFXL1
NGF
NHP2
NHSL1
NIF3L1
NIP7
NIT2
NKG7
NKX3.2
NLGN1
NLGN3
NLRC3
NLRC5
NLRP10
NLRP12
NLRP13
NLRP14
NLRP3
NLRX1
NME2P1
NME3
NME5
NMRAL1
NMUR1
NOB1
NOBOX
NOC4L
NOD2
NOG
NOL12
NOP10
NOP16
NOSIP
NOTCH2
NOTCH3
NOTCH4
NOXA1
NPFF
NPHP3
NPHS1
NPM2
NPPC
NPR2
NR2F1
NR4A3
NR5A1
NR5A2
NRG1
NRIP2
NRP1
NRXN1
NRXN2
NSL1
NSMCE1
NSMCE2
NSUN6
NT5C1A
NT5C
NTHL1
NTN1
NTRK2
NTRK3
NUAK1
NUCKS1
NUDC
NUDT10
NUDT14
NUDT17
NUDT1
NUP210
NUP35
NUP37
NUPR1
NUTF2
NWD1
NXPH3
OASL
OCA2
OCEL1
OGN
OIP5
OLFML2B
OSCAR
OSGEPL1
OSR1
OST4
OSTC
OSTM1
OTOA
OTUB2
OTX1
OVOL1
OXER1
OXR1
OXSM
P4HA3
PABPC1L
PABPC4L
PABPC5
PABPN1
PACSIN1
PADI2
PAEP
PAF1
PAK1IP1
PAK3
PAK7
PALB2
PANX1
PAPL
PAPPA
PAPSS2
PAQR3
PAQR5
PAR.SN
PARG
PARK2
PARP8
PARVA
PAX5
PAX6
PBX4
PCDH17
PCDH19
PCDHA3
PCDHAC2
PCDHGA12
PCDHGA2
PCDHGA4
PCDHGA6
PCDHGB6
PCDHGB7
PCMT1
PCOLCE
PCP2
PCSK4
PCSK5
PCYT1B
PCYT2
PDCD1LG2
PDCD6
PDE10A
PDE1C
PDE2A
PDE3A
PDE3B
PDE4B
PDE5A
PDE6B
PDE6G
PDE7B
PDE8B
PDGFD
PDIA2
PDK4
PDLIM3
PDP2
PDRG1
PDXDC2
PDZK1IP1
PDZRN3
PDZRN4
PEBP4
PEG3
PELP1
PERP
PES1
PEX16
PEX1
PFDN2
PFDN4
PFDN6
PGAM2
PGLS
PGLYRP4
PGM3
PGM5
PGP
PHACTR1
PHACTR4
PHB
PHC1
PHF16
PHF5A
PHGDH
PHLDB3
PHOSPHO2
PHPT1
PHTF2
PHYHIP
PI3
PIAS2
PIGR
PIGY
PIH1D1
PIK3CD
PIK3R1
PIK3R6
PIM2
PION
PIP4K2B
PIPSL
PIP
PISRT1
PITX1
PIWIL4
PJA2
PKDCC
PKHD1L1
PKP4
PLA2G2D
PLA2G2F
PLA2G4C
PLA2G4D
PLA2G6
PLAC8
PLAC9
PLCB4
PLCH1
PLCL1
PLCXD3
PLD2
PLD5
PLEK2
PLEKHA5
PLEKHB1
PLEKHG5
PLEKHG6
PLEKHG7
PLEKHH2
PLEKHJ1
PLEK
PLIN4
PLP1
PLXNA4
PLXNC1
PMM2
PMS2L5
PNLIPRP3
PNMA2
PNMA3
PNMA6A
PNMAL2
PNO1
PNOC
PNPLA1
POC1A
POC1B
PODNL1
PODXL
POLD4
POLDIP2
POLE3
POLR1B
POLR1C
POLR2E
POLR2G
POLR2I
POLR2J
POLR2K
POLR2L
POM121
POP4
POP7
POPDC2
POTEC
POU2AF1
POU3F1
POU4F1
POU5F1
POU5F2
PP14571
PPA2
PPAN
PPARG
PPAT
PPEF1
PPFIBP1
PPIAL4G
PPIA
PPIL1
PPIL5
PPM1E
PPOX
PPP1R1A
PPP1R1B
PPP1R2P3
PPP1R3A
PPP1R7
PPP1R9A
PPP2R1A
PPP4R2
PPPDE2
PQBP1
PRAF2
PRDM16
PRDM6
PRDM8
PRDXDD1P
PRELID1
PRF1
PRG4
PRIMA1
PRKAA1
PRKAG3
PRKRA
PRKX
PRM1
PRND
PROM1
PROP1
PRPF31
PRR12
PRR13
PRR15L
PRR18
PRR19
PRR22
PRR23A
PRR23B
PRR23C
PRR24
PRR3
PRR5
PRR7
PRRG1
PRRG3
PRRT3
PRSS27
PRSS35
PRSS36
PRSS8
PRTG
PRUNE2
PSENEN
PSIP1
PSMA2
PSMA3
PSMA5
PSMA6
PSMB11
PSMB4
PSMB6
PSMB8
PSMB9
PSMC1
PSMC3
PSMC6
PSMD13
PSMD14
PSMD4
PSMD7
PSMD9
PSME2
PSMG1
PSORS1C2
PSRC1
PTCH1
PTCH2
PTCRA
PTER
PTGDS
PTGER2
PTGES2
PTGFR
PTGIR
PTGIS
PTH1R
PTK6
PTOV1
PTP4A1
PTP4A3
PTPLA
PTPN22
PTPRB
PTPRK
PTPRN2
PTPRN
PTPRT
PTPRVP
PTRH1
PTTG1
PTX3
PUF60
PURG
PUS1
PUS7L
PUSL1
PVRL3
PVR
PVT1
PYCARD
PYDC1
PYGM
QRICH2
QTRT1
QTRTD1
RAB13
RAB19
RAB1B
RAB24
RAB28
RAB39
RAB3C
RAB42
RAB43
RAB4B
RAB6B
RAB8B
RABAC1
RABEPK
RABGGTA
RAD1
RAD23A
RAD51AP1
RAD51C
RAD51
RAD52
RAET1G
RAET1K
RAI14
RALGAPB
RALY
RANBP17
RANBP3L
RANGAP1
RANGRF
RAN
RAPGEF5
RAPSN
RARRES2
RASA4
RASAL1
RASGRF2
RASGRP1
RASGRP2
RASL10B
RASSF5
RASSF8
RBBP4
RBBP5
RBM10
RBM11
RBM17
RBM24
RBM42
RBMXL3
RBPJL
RBX1
RCN3
RCOR2
RCSD1
RDH11
RDH13
RDH5
RDM1
REC8
RECQL4
RECQL
REEP2
REEP3
REM1
REM2
RERG
RESP18
REXO2
RFC3
RFFL
RFNG
RFPL1S
RFPL3S
RFX5
RFXANK
RG9MTD1
RGAG4
RGMA
RGMB
RGN
RGP1
RGS13
RGS16
RGS18
RGS19
RGS1
RGS4
RGS5
RGS7BP
RGS9
RHBDD3
RHBDL1
RHBDL3
RHOBTB2
RHOBTB3
RHOB
RHOH
RHOXF1
RHPN1
RICH2
RIMKLA
RIMS4
RIN1
RINL
RLTPR
RNASE2
RNASE4
RNASE6
RNASE7
RNASEH2C
RNASEK
RND2
RNF125
RNF126
RNF130
RNF138
RNF144A
RNF149
RNF157
RNF169
RNF19A
RNF219
RNF222
RNF25
RNF39
RNF7
RNFT1
RNFT2
ROBLD3
ROMO1
ROR1
RORB
RP2
RP9P
RPA3
RPAP3
RPGRIP1L
RPH3AL
RPIA
RPL11
RPL13AP20
RPL13AP3
RPL13A
RPL13P5
RPL13
RPL14
RPL18A
RPL18
RPL22L1
RPL23AP82
RPL23A
RPL23P8
RPL23
RPL24
RPL27A
RPL28
RPL29
RPL32P3
RPL32
RPL34
RPL35
RPL36AL
RPL36
RPL37A
RPL37
RPL38
RPL39
RPL3
RPL8
RPLP2
RPP25
RPRM
RPS12
RPS15A
RPS15
RPS18
RPS19BP1
RPS19
RPS20
RPS23
RPS27A
RPS29
RPS2P32
RPS2
RPS3A
RPS6KA6
RPS6KB2
RPS7
RPS9
RPSAP52
RPSA
RPUSD1
RRAS2
RREB1
RRM2
RRN3P1
RRP1
RRP7A
RRP8
RRP9
RSL24D1
RSPO1
RSPO2
RTN1
RUFY4
RUNDC1
RUNDC2C
RUNDC3A
RUSC2
RUVBL2
RWDD3
RXFP3
S100A11
S100A12
S100A14
S100A16
S100A2
S100A3
S100A6
S100A7A
S100A7
S100A8
S100A9
SAC3D1
SALL1
SAMD4A
SAP30BP
SAP30L
SARM1
SAT2
SBK1
SBNO1
SBSN
SCAMP5
SCAND1
SCAPER
SCARA5
SCARF2
SCARNA12
SCG5
SCGB3A1
SCIN
SCML2
SCN11A
SCN1B
SCN3A
SCN4A
SCN5A
SCNN1D
SCT
SCUBE1
SCUBE2
SCUBE3
SDC1
SDC2
SDF2L1
SDF2
SDHAF1
SDHB
SDPR
SDR9C7
SDSL
SEC11A
SEC14L5
SEC23A
SEC61G
SELL
SEMA3E
SEMA5B
SEMA6A
SEMA6D
SENP7
SEPT4
SEPT7P2
SERF2
SERHL2
SERINC4
SERPINA1
SERPINA5
SERPINB13
SERPINE1
SERPINF1
SERPINF2
SERPINI1
SERTAD1
SERTAD2
SESN2
SETDB1
SETDB2
SEZ6L
SF3B1
SF3B5
SFI1
SFMBT1
SFN
SFRP4
SFRS1
SFRS3
SFRS7
SFT2D1
SGCA
SGIP1
SGK196
SGK494
SGSM1
SH2B2
SH2B3
SH2D1A
SH2D5
SH3BGRL2
SH3BGRL3
SH3BP5
SH3GL2
SHD
SHFM1
SHH
SHISA2
SHISA3
SHMT2
SHOC2
SHROOM4
SIGLEC10
SIGLEC1
SIGLECP3
SIL1
SIP1
SIRT1
SIRT3
SIVA1
SLC11A2
SLC13A2
SLC13A4
SLC14A2
SLC16A11
SLC16A4
SLC16A6
SLC16A8
SLC17A9
SLC1A1
SLC1A2
SLC1A7
SLC23A2
SLC25A14
SLC25A17
SLC25A26
SLC25A42
SLC25A46
SLC27A6
SLC2A10
SLC2A11
SLC2A13
SLC2A3
SLC30A2
SLC30A5
SLC34A2
SLC35A3
SLC35F1
SLC36A2
SLC43A1
SLC44A4
SLC45A1
SLC45A4
SLC4A4
SLC5A10
SLC5A1
SLC5A8
SLC6A14
SLC7A2
SLC8A3
SLC9A2
SLC9A4
SLC9A7
SLCO1C1
SLCO2A1
SLCO4C1
SLCO5A1
SLFN12L
SLFN5
SLIT1
SLIT2
SLITRK4
SLITRK5
SLPI
SLURP1
SMAD2
SMARCA5
SMC1A
SMC2
SMCHD1
SMOC2
SMTNL1
SMTNL2
SMTN
SMYD1
SMYD3
SNAP47
SNAPC5
SNAPIN
SNED1
SNF8
SNHG3
SNHG6
SNHG8
SNORA39
SNORD116.28
SNORD116.4
SNRNP200
SNRNP35
SNRNP40
SNRPA
SNRPB2
SNRPE
SNRPG
SNTB1
SNTN
SNUPN
SNURF
SNX13
SNX21
SNX22
SNX29
SNX31
SNX6
SOBP
SOD1
SORCS1
SOX11
SOX14
SOX15
SOX21
SOX2OT
SOX30
SOX8
SP140
SP3
SP4
SP9
SPA17
SPAG7
SPATA2L
SPDYE1
SPDYE5
SPDYE6
SPDYE7P
SPDYE8P
SPIC
SPINK6
SPINK7
SPNS2
SPOCD1
SPOCK1
SPOCK2
SPOP
SPRED3
SPRR1A
SPRR1B
SPRR2A
SPRR2B
SPRR2C
SPRR2D
SPRR2E
SPRR2G
SPRR4
SPTB
SRL
SRM
SRP14
SRP9
SRPX
SRRD
SRRM5
SSC5D
SSFA2
SSNA1
SSPN
SSSCA1
SSTR2
SSU72
ST18
ST20
ST6GAL1
ST6GAL2
ST8SIA1
ST8SIA2
ST8SIA4
STAB1
STAB2
STAC3
STAG3
STAP1
STAP2
STARD5
STARD7
STAR
STAT4
STK10
STK17A
STK17B
STK19
STK32C
STRC
STS
STUB1
STX11
STXBP6
SUB1
SUCLG1
SULT1C2
SULT1C4
SULT2B1
SUMO1
SUPT4H1
SURF1
SURF2
SUSD2
SUSD4
SUSD5
SUV420H2
SUZ12P
SUZ12
SV2B
SVIP
SVOPL
SYCE2
SYN1
SYNE1
SYNGAP1
SYNPO2L
SYNRG
SYPL2
SYP
SYT10
SYT2
SYT6
SYTL2
SYTL3
TAB1
TACC3
TACR1
TACR2
TADA1
TAF1C
TAF1D
TAF4B
TAF5L
TAF7L
TAF9B
TAP2
TAS2R14
TAS2R39
TATDN3
TBC1D7
TBC1D8B
TBL3
TBPL1
TBRG4
TBX15
TBX2
TBXA2R
TBXAS1
TCAP
TCEAL2
TCEAL7
TCEB1
TCEB2
TCF19
TCL1A
TCP11
TCTEX1D1
TECPR1
TECRL
TEKT1
TEK
TESC
TET1
TEX13A
TEX264
TFF3
TFPI
TFPT
TFR2
TGDS
TGFB2
TGFBI
TG
THAP3
THAP5
THAP7
THBS1
THBS4
THEM5
THOC1
THOP1
THSD7A
THUMPD1
THYN1
TIA1
TIAF1
TIGD1
TIMM10
TIMM13
TIMP3
TIPIN
TLE2
TLN1
TLR10
TLR1
TLR4
TLR7
TLR9
TLX3
TM4SF18
TM7SF2
TMC7
TMC8
TMCO3
TMED1
TMED4
TMED7.TICAM2
TMED7
TMEFF1
TMEM106B
TMEM116
TMEM119
TMEM11
TMEM121
TMEM127
TMEM130
TMEM131
TMEM132B
TMEM132C
TMEM132E
TMEM147
TMEM14A
TMEM14B
TMEM150C
TMEM156
TMEM160
TMEM169
TMEM176A
TMEM178
TMEM182
TMEM183A
TMEM184A
TMEM184C
TMEM186
TMEM200A
TMEM205
TMEM208
TMEM20
TMEM211
TMEM219
TMEM220
TMEM2
TMEM35
TMEM38B
TMEM39A
TMEM39B
TMEM40
TMEM42
TMEM45A
TMEM54
TMEM86A
TMEM8B
TMEM8C
TMEM91
TMEM9
TMIGD2
TMOD4
TMPRSS11B
TMPRSS11D
TMPRSS11F
TMPRSS13
TMPRSS3
TMSB10
TMSB15A
TMUB1
TNC
TNFAIP6
TNFAIP8L2
TNFRSF11B
TNFRSF13B
TNFRSF13C
TNFRSF19
TNFRSF1A
TNFSF11
TNFSF12.TNFSF13
TNFSF13B
TNFSF13
TNFSF15
TNFSF4
TNNC1
TNNC2
TNNI1
TNNI2
TNNT1
TNN
TNRC6C
TNS4
TNXB
TOLLIP
TOM1
TOMM22
TOMM40
TOMM7
TOP2B
TP53I13
TP53TG1
TPI1
TPM2
TPP1
TPRX1
TPT1
TPTE2P1
TPX2
TRABD
TRAF1
TRAF2
TRAF6
TRAFD1
TRAPPC5
TRAPPC6A
TREX2
TRIAP1
TRIM24
TRIM44
TRIM45
TRIM54
TRIM55
TRIM63
TRIM68
TRIM72
TRIM74
TRIML1
TRIML2
TRIP13
TRMT5
TRMT61A
TRNAU1AP
TRPC4
TRPC6
TRPM7
TRPV3
TRUB2
TSEN15
TSFM
TSGA10IP
TSHZ2
TSPAN12
TSPAN18
TSPAN2
TSPAN8
TSPO
TSPYL3
TSPYL5
TSSC4
TSSK6
TTC13
TTC16
TTC17
TTC19
TTC33
TTC39A
TTC3
TTLL10
TTLL11
TTLL4
TTLL7
TTTY5
TTYH3
TUBA1B
TUBB2B
TUBB2C
TUBD1
TUBE1
TUBGCP4
TUB
TUFM
TULP3
TWIST1
TXLNG
TXN2
TXNDC3
TXNDC6
TXNDC9
TXNL4A
TXNL4B
TXNRD1
TXNRD2
TYMS
TYROBP
U2AF1L4
UBA52
UBASH3A
UBASH3B
UBE2M
UBE2Q2
UBE2S
UBE2T
UBE3A
UBL5
UBXN1
UCN
UFD1L
UGT1A3
UGT1A6
UGT1A7
UGT1A9
UGT2B28
UGT8
UMODL1
UNC45B
UNG
UPK3A
UPP1
UQCR11
UQCRB
UQCRQ
URB2
USE1
USMG5
USP11
USP25
USP29
USP51
UXT
VAMP1
VAMP5
VAMP8
VASH2
VAT1L
VCAM1
VENTXP7
VEPH1
VGLL2
VIPR2
VPREB3
VPS28
VPS29
VRK2
VSIG10
VSIG4
VSIG8
VTCN1
VWA5B2
VWCE
VWDE
WASH2P
WASH3P
WBP11P1
WBP11
WBP2NL
WBSCR17
WDR18
WDR19
WDR27
WDR46
WDR49
WDR52
WDR5B
WDR61
WDR66
WDR74
WDR83
WFDC12
WFDC2
WFDC5
WIBG
WIPF3
WNT1
WNT5A
WRN
WSCD1
WWTR1
XCR1
XIRP1
XKR4
XPNPEP2
XRN2
YEATS2
YIF1B
YIPF5
YIPF6
YWHAE
ZBED1
ZBED3
ZBTB48
ZBTB7C
ZBTB8B
ZBTB8OS
ZC3H12B
ZC3H7A
ZCCHC13
ZCCHC17
ZCCHC18
ZDHHC15
ZDHHC21
ZFAND2A
ZFAND2B
ZFC3H1
ZFP2
ZFP37
ZFP82
ZFPL1
ZFR2
ZG16B
ZGPAT
ZKSCAN2
ZMIZ2
ZMYND15
ZMYND17
ZNF10
ZNF124
ZNF132
ZNF137
ZNF154
ZNF165
ZNF167
ZNF180
ZNF182
ZNF208
ZNF224
ZNF22
ZNF233
ZNF238
ZNF239
ZNF248
ZNF24
ZNF266
ZNF284
ZNF317
ZNF322A
ZNF33A
ZNF347
ZNF354C
ZNF358
ZNF362
ZNF365
ZNF367
ZNF37A
ZNF382
ZNF384
ZNF415
ZNF417
ZNF41
ZNF428
ZNF432
ZNF439
ZNF43
ZNF444
ZNF491
ZNF512
ZNF514
ZNF524
ZNF542
ZNF557
ZNF565
ZNF568
ZNF569
ZNF578
ZNF579
ZNF580
ZNF581
ZNF582
ZNF587
ZNF593
ZNF620
ZNF622
ZNF627
ZNF664
ZNF665
ZNF667
ZNF668
ZNF673
ZNF674
ZNF677
ZNF684
ZNF688
ZNF700
ZNF703
ZNF713
ZNF720
ZNF74
ZNF750
ZNF764
ZNF768
ZNF76
ZNF771
ZNF775
ZNF780A
ZNF782
ZNF785
ZNF792
ZNF793
ZNF799
ZNF80
ZNF81
ZNF829
ZNF830
ZNF833
ZNHIT1
ZNHIT2
ZNHIT3
ZNRD1
ZPBP2
ZXDB
ZYG11A
A1BG
AAA1
AACSL
AAGAB
AANAT
AASDHPPT
ABAT
ABCA4
ABCA5
ABCB11
ABCB5
ABCB6
ABCC13
ABCC2
ABCC3
ABCC6P1
ABCC6P2
ABCC8
ABCF1
ABCF3
ABCG2
ABCG5
ABCG8
ABHD12B
ABHD4
ABLIM2
ABO
ABT1
ACTL8
ALB
AQP4
ARMC1
ASNSD1
BIRC2
BPHL
BTBD17
C11orf59
C11orf70
C1GALT1
C1orf43
C7orf70
CA5A
CKLF
CLC
CMBL
COMMD10
CREB3
EPHA8
FAM49B
FAM86C
FBXO4
FGA
FGB
FGG
FLOT1
FSIP1
FZD6
GALR2
GBA2
GBAS
GC
GRIK5
GYG1
HIBADH
HMOX1
HRH4
HTR3C
IL8
KIAA1377
KRT36
LEP
LHX3
LRTOMT
MGC14436
MRS2
NCRNA00110
OLIG1
PAGE4
PAGE5
PCDHGB8P
PEX2
PKD1L2
PLCXD1
PPP2R3C
PSG9
PSPH
SLC26A3
SLC38A6
SPANXC
SUV420H1
TESK1
TIPRL
TMEM14C
TMEM194B
TMEM88
TPCN2
TUBA4B
UGT2B11
VTN
ZFAND1
ZNF410
