# Supplementary material for: Network-Based Predictors of Progression in Head and Neck Squamous Cell Carcinoma
Source: Front Genet. 2018 May 29;9:183. doi: 10.3389/fgene.2018.00183 (PMC5992410; doi:10.3389/fgene.2018.00183)
Supplement: Supplementary file 1 [file Data_Sheet_1.zip › Supplementary_Data_Reduced/5-cytoscape-pathwayEnrichment-summary/within-pathway-summary.csv]

Pathway	Modules	Measure	FDR	Genes
Chemokine signaling pathway(K)	turquoise, salmon	DW, DV	0, 0.002	GNG2, PIK3CG, NCF1, GNGT2, LYN, WAS, CCL25, CCL22, CCL21, ARRB1, CX3CL1, CCL5, DOCK2, VAV1, CXCL13, XCL2, RAF1, JAK2, JAK3, ADCY6, CCR8, CCR7, CCR6, CCR5, CCR4, CX3CR1, CCR2, XCR1, CXCL9, STAT3, ITK, CXCR3, PLCB3, CXCR4, CXCR6, PLCB2, PRKCB, RASGRP2, PIK3R5, PIK3R1, BCAR1, CXCR5, PIK3R3, GNG7, CCL19
NF-kappa B signaling pathway(K)	turquoise, grey60	DW, DE	0, 0.0085	BTK, ZAP70, LYN, CARD11, CCL21, TNFSF14, CSNK2A2, RELB, TRAF1, TRAF5, LAT, LCK, VCAM1, MYD88, CD40, CD40LG, NFKB2, TNFRSF11A, MAP3K14, BCL2, LTB, LTA, PRKCB, TRAF2, TAB2
Measles(K)	turquoise, cyan	DW, DE	0	FAS, PIK3CG, EIF2S1, TP53, IL12A, IL12B, CSNK2A2, IL1A, IKBKE, CDKN1B, JAK2, JAK3, STAT5A, MYD88, IFNG, CD3G, CD3D, CD3E, SLAMF1, SH2D1A, CD28, STAT3, FASLG, TYK2, IL2RG, PIK3R5, PIK3R1, IL2RB, MX1, EIF2AK2, IFIH1, OAS3, OAS1, OAS2, STAT1, STAT2, DDX58, IRF7, ADAR
Interleukin signaling pathway(P)	turquoise, blue	DW, DE	0, 0.0288	IL7, IL16, IL18, IL15, IL1A, IL21, IL11RA, IL12RB1, CDKN1B, SLA2, RAF1, JAK3, STAT5A, IL10RA, IL3RA, IL2RB, PIK3CA, SOS1, RPS6KA3, IL6ST, PDPK1, FOXO3, MTOR, MAP3K2
TCR signaling(R)	turquoise, grey60	DW, DE	0, 0.0329	GRAP2, ZAP70, WAS, CARD11, LAT, LCK, LCP2, INPP5D, CD3G, CD3D, CD3E, FYB, TRAT1, ITK, CD247, PIK3R1, PTPRC, TAB2
Hematopoietic cell lineage(K)	turquoise, tan, salmon	DW, DE, DV	0, 0.0048, 0.0019	IL9R, IL7, IL1A, IL11RA, CSF2RA, CD2, CD5, CD7, FLT3, CD3G, CD3D, CD3E, CD37, FLT3LG, GP5, IL3RA, CD8A, CD8B, CR1, IL11, CD44, ITGA3, ITGA6, ITGA5, CD22, GP1BA, CR2, CD19
Fc-epsilon receptor I signaling in mast cells(N)	turquoise, blue	DW, DE	0, 0.0202	BTK, LYN, KLRG1, RASA1, VAV1, LAT, LCP2, INPP5D, NFATC2, RAF1, HCLS1, MS4A2, ITK, PRKCB, MAP3K1, PIK3R1, PIK3CA, MAPK8, MAP2K2, SOS1, FER, CBL, PTPN11, NFKB1, PAK2
Pathways in cancer(K)	turquoise, blue, tan	DW, DE	0, 0.0114, 5e-04	GNG2, FAS, PIK3CG, CTNNA1, RAC3, TCF7, DVL1, GNGT2, TP53, APPL1, RASSF5, SLC2A1, TRAF1, TRAF5, MET, CDKN1B, CSF2RA, NCOA4, COL4A4, COL4A3, VHL, FLT3, RAF1, COL4A6, STAT5A, ADCY6, SMAD4, PPARG, MLH1, NFKB2, FLT3LG, TGFA, SUFU, BCL2, STAT3, WNT1, STK4, FASLG, PLCB3, CXCR4, PLCB2, PRKCB, MDM2, RASGRP1, RASGRP2, PIK3R5, PIK3R1, PIK3CA, GNG5, BRAF, ROCK1, PIK3CB, ROCK2, MAPK8, MAP2K2, ARHGEF12, ARHGEF…
Epstein-Barr virus infection(K)	turquoise, blue, grey60	DW, DE	0, 0.0074, 0.0206	MAP2K6, PIK3CG, NFKBIE, LYN, TP53, CSNK2A2, RELB, TRAF1, TRAF5, CDKN1B, JAK3, IFNG, RAN, CD40, NFKB2, MAP3K14, YWHAZ, IL10RA, BCL2, YWHAE, STAT3, PSMD14, SPN, ITGAL, PSMC6, PSMD7, TYK2, MDM2, PIK3R5, PIK3R1, PIK3CA, PIK3CB, MAPK8, EP300, TRAF6, TRADD, CREBBP, NFKB1, USP7, POLR2G, POLR2E, POLR2L, POLR2K, POLR2B, POLR2A, POLR3A, PSMD13, PSMC5, PSMC3, PSMC1, IRF3, TRAF2, TAB2
Cell surface interactions at the vascular wall(R)	turquoise, tan	DW, DE	0, 2e-04	BSG, SIRPG, LYN, SLC3A2, SELL, SLC7A5, MERTK, LCK, CD2, INPP5D, SELPLG, CD48, SLC16A1, SPN, ITGAL, PTPN6, PPIA, CD244, PIK3R1, MMP1, CD44, CAV1, ITGB1, ITGA3, ITGA6, ITGA5
Osteoclast differentiation(K)	turquoise, grey60	DW, DE	1e-04, 0.0123	BTK, MAP2K6, PIK3CG, NCF1, NCF4, SIRPG, IL1A, RELB, FOSL1, LCK, LCP2, NFATC2, IFNG, CAMK4, PPARG, NFKB2, TNFRSF11A, MAP3K14, CYLD, TYK2, PIK3R5, PIK3R1, TRAF2, TAB2
IL2 signaling events mediated by STAT5(N)	turquoise, blue	DW, DE	1e-04, 0.0492	LCK, JAK3, PRF1, BCL2, FOXP3, FASLG, LTA, IL2RG, PIK3R1, IL2RB, PIK3CA, ELF1, SOS1, PTPN11, SP1
Interleukin-2 signaling(R)	turquoise, blue	DW, DE	1e-04, 0.027	CSF2RB, CSF2RA, INPP5D, RAF1, JAK2, JAK3, STAT5A, PTPN6, IL3RA, IL2RG, PIK3R1, IL2RB, PIK3CA, PIK3CB, MAP2K2, IL6R, SOS1, IL6ST, PTPN11
HTLV-I infection(K)	turquoise, yellow	DW, DE	2e-04, 0.0045	PIK3CG, DVL1, TP53, IL15, CDKN2C, SLC2A1, RELB, FOSL1, RRAS2, LCK, VCAM1, NFATC2, JAK3, STAT5A, ADCY6, CD3G, CD3D, RAN, CD3E, CD40, SMAD4, NFKB2, MAP3K14, WNT1, ITGAL, LTA, MAP3K1, IL2RG, PIK3R5, PIK3R1, IL2RB, KAT2B, POLE, MAD2L1, CHEK2, MYBL2, TCF3, CDC20, PCNA, CCNB2, XPO1, POLE2, POLD3, POLD1, E2F1, E2F2, E2F3, CDK4, BUB1B, TNFRSF1A
Signaling events mediated by Stem cell factor receptor (c-Kit)(N)	turquoise, blue	DW, DE	5e-04, 3e-04	GRAP2, LYN, VAV1, SH2B2, RAF1, JAK2, STAT5A, BCL2, STAT3, MAP4K1, PTPN6, PIK3R1, PIK3CA, MAPK8, MAP2K2, PIK3C2B, SOS1, FER, CBL, BAD, CREBBP, PTPN11, PDPK1, FOXO3
Platelet activation(K)	turquoise, pink	DW, DV	5e-04, 0.038	BTK, ACTG1, PIK3CG, PPP1CA, LYN, APBB1IP, P2RY12, MYL12B, P2RX1, LCP2, ADCY6, PLA2G4C, ITPR1, GP5, PLCB3, PLCB2, RASGRP1, RASGRP2, PIK3R5, PIK3R1, MAPK3, GNAI3, GNAI1, PLA2G4F, PLA2G4E, PLA2G4D
Influenza A(K)	turquoise, cyan	DW, DE	5e-04, 0	ACTG1, RAE1, FAS, MAP2K6, PIK3CG, EIF2S1, IL12A, IL12B, HNRNPUL1, IL18, IL1A, CCL5, IKBKE, RAF1, JAK2, MYD88, IFNG, TLR3, CIITA, FASLG, PRKCB, TYK2, PIK3R5, PIK3R1, CXCL10, MX1, CASP1, EIF2AK2, IFIH1, PML, OAS3, RSAD2, OAS1, OAS2, STAT1, STAT2, DDX58, IRF7, ADAR
B cell receptor signaling pathway(K)	turquoise, salmon	DW, DV	6e-04, 0	BTK, PIK3CG, NFKBIE, RAC3, LYN, CARD11, VAV1, INPP5D, NFATC2, RAF1, PTPN6, PRKCB, PIK3R5, PIK3R1, CD22, PIK3R3, CR2, CD19, CD79B, CD79A
Hepatitis B(K)	turquoise, cyan	DW, DE	7e-04, 0.0097	FAS, PIK3CG, TP53, IKBKE, CDKN1B, NFATC2, RAF1, APAF1, STAT5A, MYD88, SMAD4, YWHAZ, STAT4, BCL2, STAT3, TLR3, FASLG, PRKCB, MAP3K1, PIK3R5, PIK3R1, IFIH1, STAT1, STAT2, DDX58, IRF7
BCR signaling pathway(N)	turquoise, salmon	DW, DV	8e-04	BTK, LYN, CARD11, RASA1, INPP5D, RAF1, MAP4K1, PTPN6, MAP3K1, POU2F2, PIK3R1, PTPRC, SH3BP5, CD22, CD19, CD79B, CD79A
Apoptosis(K)	turquoise, grey60	DW, DE	0.001, 0.0433	FAS, PIK3CG, TP53, PRKAR2B, IL1A, CSF2RB, APAF1, MYD88, MAP3K14, BCL2, IRAK3, IL3RA, FASLG, PIK3R5, PIK3R1, TRAF2
B cell activation(P)	turquoise, blue, salmon	DW, DE, DV	0.0013, 0.0359, 8e-04	BTK, PIK3CG, RAC3, LYN, VAV1, NFATC2, RAF1, NFKB2, ITPR1, GRAP, PRKCB, PTPRC, PIK3CA, PIK3CB, MAPK8, MAP2K2, SOS1, NFATC3, ITPR3, MAP3K2, CD22, CD19, CD79B, CD79A
Fc gamma R-mediated phagocytosis(K)	turquoise, pink	DW, DV	0.0018, 0.038	PIK3CG, NCF1, SPHK2, LYN, WAS, DOCK2, VAV1, LAT, PIP5K1B, INPP5D, RAF1, PRKCB, PIK3R5, PIK3R1, PTPRC, PLD2, MAPK3, PLA2G4F, PLA2G4E, PLA2G4D
DAP12 interactions(R)	turquoise, blue	DW, DE	0.002, 0.0017	KLRC2, BTC, BTK, KLRD1, GRAP2, PRKAR2B, VAV1, LAT, CDKN1B, LCK, LCP2, RAF1, JAK2, ADCY6, CAMK4, CD28, ITPR1, FOXO4, TRAT1, KLRK1, MDM2, PIK3R1, PIK3CA, PIK3CB, MAP2K2, IL6R, SOS1, PRKAR2A, MLST8, EGFR, TSC2, CREB1, BAD, ADCY3, IL6ST, PTPN11, PDPK1, ITPR3, ADCY9, FOXO3, MTOR, TNRC6B, TNRC6A
Herpes simplex infection(K)	turquoise, cyan, grey60	DW, DE	0.0022, 0, 0.0206	FAS, PPP1CA, EIF2S1, TP53, IL12A, IL12B, TNFSF14, IL15, CSNK2A2, TRAF1, CCL5, TRAF5, IKBKE, JAK2, MYD88, IFNG, CDC34, CD74, TLR3, TNFRSF14, FASLG, LTA, TYK2, SP100, EIF2AK2, IFIH1, PML, OAS3, OAS1, OAS2, TAP2, TAP1, STAT1, STAT2, DDX58, IFIT1, IRF7, TRAF2, TAB2
Leukocyte transendothelial migration(K)	turquoise, tan	DW, DE	0.0027, 0.0129	ACTG1, PIK3CG, NCF1, NCF4, CTNNA1, TXK, RASSF5, MYL12B, VAV1, RHOH, VCAM1, ITGAL, ITK, CXCR4, PRKCB, PIK3R5, PIK3R1, CLDN7, CLDN4, ACTN1, ITGB1, PXN
Toxoplasmosis(K)	turquoise, tan	DW, DE	0.003, 5e-04	MAP2K6, PIK3CG, IL12A, IL12B, JAK2, MYD88, IFNG, CD40, CCR5, CD40LG, IL10RA, BCL2, STAT3, CIITA, TYK2, PIK3R5, PIK3R1, TGFB1, LAMC2, LAMC1, ITGB1, LAMB3, LAMA3, ITGA6
Signaling by SCF-KIT(R)	turquoise, blue	DW, DE	0.0048, 8e-04	BTC, GRAP2, LYN, VAV1, CDKN1B, LCK, SH2B2, RAF1, JAK2, STAT5A, CD28, STAT3, FOXO4, TRAT1, GRAP, PTPN6, MDM2, PIK3R1, PIK3CA, PIK3CB, MAP2K2, IL6R, SOS1, MLST8, EGFR, TSC2, FER, CREB1, CBL, BAD, IL6ST, PTPN11, PDPK1, FOXO3, MTOR, TNRC6B, TNRC6A
Role of Calcineurin-dependent NFAT signaling in lymphocytes(N)	turquoise, blue, pink	DW, DE, DV	0.0057, 0.0228, 0.0122	NFATC2, CABIN1, RAN, CAMK4, YWHAZ, BCL2, YWHAE, AKAP5, PRKCB, MAP3K1, MAPK8, EP300, FKBP8, NFATC3, BAD, BAX, CREBBP, KPNB1, PIM1, MAPK3, SFN, CSNK1A1, CALM1
Regulation of actin cytoskeleton(K)	turquoise, blue, tan, purple	DW, DE, DV	0.0062, 9e-04, 0.0096, 0.0151	ACTG1, PIK3CG, PPP1CA, RAC3, ARHGEF4, ARHGEF6, WAS, FGD3, MYL12B, VAV1, PIP5K1B, RRAS2, RAF1, NCKAP1L, NCKAP1, ITGAL, ITGAE, ITGB7, CYFIP2, ITGAD, PIP4K2A, PPP1R12B, PIK3R5, PIK3R1, PIK3CA, BRAF, ROCK1, PIK3CB, ROCK2, MAP2K2, ARHGEF12, SOS1, IQGAP1, VCL, RRAS, EGFR, ARPC3, WASF2, SSH1, DIAPH1, SSH2, ITGB8, ITGA2, CYFIP1, PAK2, CFL1, PIKFYVE, PPP1R12A, APC, PDGFB, ACTN1, ITGB1, PXN, ITGA3, ITGA6, …
Toll-like receptor signaling pathway(K)	turquoise, cyan	DW, DE	0.0062, 0.0185	MAP2K6, PIK3CG, IL12A, IL12B, CCL5, IKBKE, MYD88, CD40, CXCL9, TLR1, TLR3, TLR5, TLR6, PIK3R5, PIK3R1, CXCL11, CXCL10, STAT1, IRF7
Proteoglycans in cancer(K)	turquoise, blue, tan	DW, DE	0.0063, 0.0237, 0.0016	ACTG1, FAS, PIK3CG, PPP1CA, TP53, IL12B, MET, ESR1, SDC1, RRAS2, RAF1, HCLS1, ITPR1, STAT3, WNT1, CAV2, PTPN6, FASLG, PRKCB, MDM2, PPP1R12B, PIK3R5, PIK3R1, PIK3CA, BRAF, ROCK1, PIK3CB, ROCK2, MAP2K2, ARHGEF12, SOS1, IQGAP1, ANK3, RRAS, EGFR, CBL, PTPN11, PDPK1, ITPR3, ITGA2, MTOR, PPP1R12A, TGFB1, CD44, CAV1, ITGB1, PXN, THBS1, ITGA5, PLAU
Thyroid hormone signaling pathway(K)	turquoise, blue	DW, DE	0.0071, 0	ACTG1, PIK3CG, TP53, SLC2A1, ESR1, RAF1, NOTCH1, ATP1A3, ATP1A4, PLCB3, PLCB2, PRKCB, MDM2, PIK3R5, PIK3R1, KAT2B, PIK3CA, PIK3CB, MED12, MED14, MED13, MAP2K2, EP300, TSC2, NCOA1, NCOA2, NCOA3, BAD, SIN3A, CREBBP, NOTCH3, NOTCH2, ATP2A2, NCOR1, PDPK1, MED1, MED12L, MED13L, MTOR
Bacterial invasion of epithelial cells(K)	turquoise, tan	DW, DE	0.0076, 0.0029	ACTG1, PIK3CG, CTNNA1, WAS, MET, HCLS1, SEPT1, SEPT6, SEPT8, CAV2, PIK3R5, PIK3R1, ILK, CAV1, ITGB1, PXN, ITGA5
TNF signaling pathway(K)	turquoise, grey60	DW, DE	0.008, 0.0099	FAS, MAP2K6, PIK3CG, IL15, TRAF1, CX3CL1, CCL5, TRAF5, VCAM1, MAP3K14, IL18R1, LTA, TNFRSF1B, PIK3R5, PIK3R1, TRAF2, TAB2
CD40/CD40L signaling(N)	turquoise, grey60	DW, DE	0.0088, 0.0264	TRAF1, JAK3, STAT5A, CD40, CD40LG, MAP3K14, MAP3K1, TRAF2
Antigen processing and presentation(K)	turquoise, cyan	DW, DE	0.0094, 0.0011	KLRC2, KLRC3, KLRD1, KLRC1, KIR3DL2, IFNG, CD74, CIITA, KIR2DL4, RFX5, CD8A, CD8B, B2M, PSME1, PSME2, TAP2, TAP1
FoxO family signaling(N)	turquoise, blue	DW, DE	0.0104, 0.017	BCL2L11, CDKN1B, RAN, YWHAZ, YWHAE, FOXO4, CSNK1G3, FASLG, KAT2B, MAPK8, RBL2, EP300, CREBBP, USP7, FOXO3, CSNK1G1, SIRT1
Signaling by PDGF(R)	turquoise, blue	DW, DE	0.0107, 0.0019	BTC, RASA1, PRKAR2B, VAV1, CDKN1B, LCK, COL4A4, COL4A3, RAF1, JAK2, STAT5A, ADCY6, CAMK4, CD28, ITPR1, STAT3, FOXO4, TRAT1, MDM2, PIK3R1, PIK3CA, PIK3CB, MAP2K2, IL6R, SOS1, PRKAR2A, MLST8, EGFR, TSC2, CREB1, BAD, ADCY3, IL6ST, PTPN11, PDPK1, ITPR3, ADCY9, FOXO3, MTOR, TNRC6B, TNRC6A
GPCR downstream signaling(R)	turquoise, lightcyan	DW, DV	0.011, 0.0438	GNG2, PIK3CG, SSTR3, GAST, RGS1, NMUR1, ARHGEF4, ARHGEF6, GPR65, CCL25, CCL21, P2RY12, P2RY13, P2RY10, P2RY14, PDE3B, PDE4D, GPR55, FGD2, DRD1, CYSLTR1, ADORA2A, CCL5, ADRA2A, FGD3, VAV1, CXCL13, XCL2, CSF2RB, RHOB, CSF2RA, GPR18, JAK2, JAK3, ADCY6, S1PR4, GPR132, CCR8, CCR7, CCR6, CCR5, CCR4, CCR2, ABR, CCKAR, OXER1, XCR1, CXCL9, NMB, ITPR1, VIPR2, PTHLH, IL3RA, INSL3, CXCR3, ARHGAP4, PLCB3, CXC…
SHP2 signaling(N)	turquoise, blue	DW, DE	0.0139, 0.0215	LMO4, LCK, RAF1, JAK2, JAK3, IFNG, IL2RG, PIK3R1, IL2RB, PIK3CA, MAP2K2, IL6R, SOS1, EGFR, IL6ST, PTPN11, MLLT4
Leishmaniasis(K)	turquoise, grey60	DW, DE	0.0152, 0.0369	NCF1, NCF4, IL12A, IL12B, IL1A, JAK2, MYD88, IFNG, PTPN6, PRKCB, CR1, TAB2
HIV-1 Nef: Negative effector of Fas and TNF-alpha(N)	turquoise, grey60	DW, DE	0.0152, 0.0264	FAS, TRAF1, APAF1, MAP3K14, BCL2, FASLG, CD247, TRAF2
FoxO signaling pathway(K)	turquoise, blue	DW, DE	0.0152, 0.0032	PIK3CG, BCL2L11, BNIP3, CDKN1B, RAF1, S1PR4, SMAD4, KLF2, AGAP2, STAT3, FOXO4, STK4, FASLG, MDM2, PIK3R5, PIK3R1, PIK3CA, BRAF, PIK3CB, MAPK8, MAP2K2, SOS1, CDKN2D, EGFR, RBL2, EP300, CREBBP, PDPK1, USP7, GABARAP, FOXO3, GABARAPL2, SIRT1
Oxytocin signaling pathway(K)	turquoise, purple, pink	DW, DV	0.0159, 0, 0.0024	ACTG1, PIK3CG, PPP1CA, KCNJ2, CACNA2D4, CACNA1F, NFATC2, RAF1, ADCY6, CAMK4, PLA2G4C, ITPR1, PLCB3, PLCB2, PRKCB, PPP1R12B, PIK3R5, PIK3R1, MEF2C, ADCY2, MYLK3, MYLK2, RYR1, CACNB1, CACNA1S, PRKAG3, CACNG6, CACNG1, CAMK2B, PRKAA2, CAMK2A, PRKAB1, MAPK3, GNAI3, GNAI1, ELK1, CDKN1A, PLA2G4F, PLA2G4E, PLA2G4D, CALM1
Small cell lung cancer(K)	turquoise, tan, yellow, grey60	DW, DE	0.0164, 0, 0.0209, 0.0433	PIK3CG, TP53, TRAF1, TRAF5, CDKN1B, COL4A4, COL4A3, COL4A6, APAF1, BCL2, PIK3R5, PIK3R1, LAMC2, LAMC1, ITGB1, LAMB3, COL4A2, ITGA3, LAMA3, ITGA6, SKP2, CCNE2, E2F1, E2F2, E2F3, CDK4, CDK2, CKS1B, TRAF2
Ras signaling pathway(K)	turquoise, pink	DW, DV	0.0183, 0.0206	GNG2, PIK3CG, RAC3, ZAP70, GNGT2, RASA1, RASSF5, RGL1, MET, LAT, RRAS2, RAF1, EFNA3, PLA2G4C, FOXO4, STK4, RASAL3, FASLG, PRKCB, RASGRP1, RASGRP2, PIK3R5, PIK3R1, GAB1, PLD2, MAPK3, PLA2G2F, ELK1, PLA2G4F, PLA2G4E, PLA2G4D, CALM1
Signalling by NGF(R)	turquoise, blue	DW, DE	0.0214, 0	BTC, BCL2L11, ARHGEF4, ARHGEF6, PRKAR2B, FGD2, ADORA2A, FGD3, VAV1, CDKN1B, LCK, RAF1, JAK2, ADCY6, MYD88, CAMK4, ABR, CD28, YWHAE, ITPR1, STAT3, FOXO4, TRAT1, ARHGAP4, MDM2, PIK3R1, PIK3CA, BRAF, PIK3CB, MAPK8, MAP2K2, AP2S1, IL6R, ARHGEF12, ARHGEF11, SOS1, RPS6KA3, PRKAR2A, MLST8, EGFR, TRAF6, TSC2, KIDINS220, CREB1, BAD, NCSTN, ADCY3, IL6ST, PSENEN, TRIO, PTPN11, NFKB1, PDPK1, ITPR3, ADCY9, FO…
Non-small cell lung cancer(K)	turquoise, blue	DW, DE	0.0226, 0.0048	PIK3CG, TP53, RASSF5, RAF1, TGFA, STK4, PRKCB, PIK3R5, PIK3R1, PIK3CA, BRAF, PIK3CB, MAP2K2, SOS1, EGFR, BAD, PDPK1, FOXO3, EML4
Acute myeloid leukemia(K)	turquoise, blue, pink	DW, DE, DV	0.0253, 0.0326, 0.0385	PIK3CG, TCF7, EIF4EBP1, FLT3, RAF1, STAT5A, STAT3, PIK3R5, PIK3R1, PIK3CA, BRAF, PIK3CB, MAP2K2, SOS1, BAD, NFKB1, MTOR, PIM1, JUP, MAPK3, PPARD
Gastrin-CREB signalling pathway via PKC and MAPK(R)	turquoise, pink, lightcyan	DW, DV	0.026, 0.0129, 0.0127	GNG2, GAST, NMUR1, GPR65, P2RY10, CYSLTR1, XCL2, RAF1, JAK2, GPR132, CCKAR, XCR1, NMB, ITPR1, PLCB3, PLCB2, GHRL, RASGRP1, RASGRP2, PIK3R1, GNA15, LTB4R, LPAR5, MAPK3, BDKRB1, BDKRB2, LTB4R2, GNRHR, ANXA1, GNA14, TACR1, HTR2B
Neurotransmitter Receptor Binding And Downstream Transmission In The Postsynaptic Cell(R)	turquoise, purple	DW, DV	0.0295, 0.0049	GNG2, KCNJ2, GNGT2, GRIK5, RAF1, ADCY6, CHRNA7, CHRNA6, CAMK4, KCNJ10, AKAP5, PLCB3, PLCB2, PRKCB, MDM2, ADCY2, CHRNA1, ACTN2, CHRND, CHRNG, CAMK2B, CAMK2A
Neurotrophin signaling pathway(K)	turquoise, blue	DW, DE	0.031, 0.0071	PIK3CG, NFKBIE, TP53, ARHGDIB, SH2B2, RAF1, CAMK4, BCL2, YWHAE, IRAK3, FASLG, MAP3K1, PIK3R5, PIK3R1, PIK3CA, BRAF, PIK3CB, MAPK8, MAP2K2, SOS1, RPS6KA3, TRAF6, KIDINS220, BAD, BAX, PTPN11, NFKB1, PDPK1, FOXO3
cAMP signaling pathway(K)	turquoise, blue, purple	DW, DE, DV	0.0317, 0.0071, 0.0029	GRIN3A, PIK3CG, PPP1CA, RAC3, PDE3B, PDE4D, DRD1, ADORA2A, VAV1, CACNA1F, RRAS2, RAF1, ADCY6, CAMK4, ATP1A3, ATP1A4, VIPR2, GHRL, PIK3R5, PIK3R1, PIK3CA, BRAF, ROCK1, PIK3CB, ROCK2, MAPK8, MAP2K2, RRAS, EP300, CREB1, BAD, ADCY3, ATP2B1, ATP2B4, CREBBP, ATP2A2, PPARA, NFKB1, MLLT4, ADCY9, PPP1R12A, ADCY2, ATP1B4, ATP2B2, FXYD1, CACNA1S, CAMK2B, CAMK2A, ATP1A2, PLN
Interferon gamma signaling(R)	turquoise, cyan	DW, DE	0.0324, 0	TRIM8, VCAM1, JAK2, IFNG, CIITA, GBP2, PTPN6, IRF8, IRF1, IRF2, B2M, TRIM5, SP100, GBP1, PML, OAS3, OAS1, OAS2, STAT1, TRIM22, TRIM21, OASL, IRF7
MAPK signaling pathway(K)	turquoise, grey60, purple	DW, DE, DV	0.0329, 0.0263, 0.0357	FAS, MAP2K6, RAC3, TAOK2, TP53, RASA1, IL1A, RELB, ARRB1, CACNA2D4, CACNA1F, RRAS2, RAF1, PLA2G4C, NFKB2, MAP3K14, STK4, MAP4K1, PTPN7, FASLG, PRKCB, RASGRP1, MAP3K1, RASGRP2, TRAF2, TAB2, MEF2C, CACNB1, CACNA1S, FGF6, FGF9, CACNG6, FLNC, CACNG1
VEGF signaling pathway(K)	turquoise, pink	DW, DV	0.0334, 0.0451	PIK3CG, RAC3, SPHK2, NFATC2, RAF1, PLA2G4C, PRKCB, PIK3R5, PIK3R1, MAPK3, PLA2G4F, PLA2G4E, PLA2G4D
Amoebiasis(K)	turquoise, tan	DW, DE	0.0343, 3e-04	PIK3CG, SERPINB9, IL12A, IL12B, COL4A4, COL4A3, COL4A6, IFNG, PLCB3, PLCB2, PRKCB, PIK3R5, PIK3R1, TGFB1, ACTN1, LAMC2, LAMC1, LAMB3, COL4A2, LAMA3
Adherens junction(K)	turquoise, blue	DW, DE	0.0343, 0.0191	ACTG1, PTPRJ, CTNNA1, RAC3, TCF7, WAS, CSNK2A2, MET, SMAD4, PTPN6, IQGAP1, VCL, EGFR, EP300, FER, CREBBP, WASF2, MLLT4, TJP1, CTNND1
PI3K-Akt signaling pathway(K)	turquoise, tan	DW, DE	0.0343, 0	GNG2, PIK3CG, BCL2L11, PPP2R2D, GNGT2, TP53, COL6A6, IL7, EIF4EBP1, MET, CDKN1B, COL4A4, COL4A3, RAF1, COL4A6, JAK2, JAK3, EFNA3, YWHAZ, BCL2, YWHAE, ITGB7, EIF4E, IL3RA, FASLG, MDM2, IL2RG, PIK3R5, PIK3R1, IL2RB, PDGFB, OSMR, IRS1, VEGFC, LAMC2, LAMC1, NGF, TNC, ITGB1, LAMB3, THBS1, COL4A2, ITGA3, LAMA3, ITGA6, ITGA5
Caspase cascade in apoptosis(N)	turquoise, grey60	DW, DE	0.0343, 0.0264	LMNA, ARHGDIB, APAF1, GZMB, PRF1, BCL2, SATB1, MAP3K1, TRAF2
Signaling events mediated by PTP1B(N)	turquoise, tan, salmon	DW, DE, DV	0.0343, 0.0067	LYN, LAT, LCK, JAK2, STAT5A, STAT3, TYK2, PIK3R1, PDGFB, IRS1, CAV1, BCAR1, BLK, TRPV6
Endometrial cancer(K)	turquoise, blue	DW, DE	0.0343, 0.0031	PIK3CG, CTNNA1, TCF7, TP53, RAF1, MLH1, PIK3R5, PIK3R1, PIK3CA, BRAF, PIK3CB, MAP2K2, SOS1, EGFR, BAD, PDPK1, FOXO3, APC
Gastric acid secretion(K)	turquoise, purple	DW, DV	0.0354, 2e-04	GAST, KCNJ2, ADCY6, KCNJ10, ATP1A3, ATP1A4, ITPR1, PLCB3, PLCB2, PRKCB, ADCY2, ATP1B4, MYLK3, MYLK2, CAMK2B, CAMK2A, ATP1A2
Viral carcinogenesis(K)	turquoise, blue, cyan	DW, DE	0.0359, 0.0262, 0.038	PIK3CG, LYN, TP53, TRAF1, TRAF5, CDKN1B, MAD1L1, JAK3, STAT5A, CCR8, CCR5, CCR4, NFKB2, YWHAZ, YWHAE, STAT3, MDM2, PIK3R5, PIK3R1, KAT2B, PIK3CA, PIK3CB, RASA2, RBL2, EP300, TRADD, GTF2A1, REL, CHD4, CREB1, BAD, BAX, IL6ST, UBR4, CREBBP, NFKB1, USP7, PSMC1, IRF3, BAK1, DLG1, SP100, EIF2AK2, IRF7
Signaling by ERBB2(R)	turquoise, blue	DW, DE	0.0449, 0	BTC, PRKAR2B, VAV1, CDKN1B, LCK, RAF1, JAK2, ADCY6, CAMK4, CD28, ITPR1, ERBB2IP, FOXO4, TRAT1, MDM2, PIK3R1, PIK3CA, PIK3CB, MAP2K2, IL6R, SOS1, PRKAR2A, MLST8, EGFR, TSC2, STUB1, CREB1, BAD, ADCY3, IL6ST, CDC37, PTPN11, PDPK1, USP8, ITPR3, ADCY9, FOXO3, MTOR, TNRC6B, TNRC6A
Signaling by VEGF(R)	turquoise, blue, tan	DW, DE	0.0466, 9e-04, 0.0362	NCF1, NCF4, CTNNA1, RASA1, VAV1, RAF1, JAK2, NCKAP1, ITPR1, CYFIP2, PRKCB, PIK3R1, PIK3CA, ROCK1, PIK3CB, ROCK2, MAP2K2, IL6R, MLST8, IL6ST, VEGFB, PTPN11, WASF2, PDPK1, ITPR3, MTOR, PAK2, CTNND1, VEGFC, CAV1, PXN, AXL
Central carbon metabolism in cancer(K)	turquoise, pink	DW, DV	0.0494, 0.0176	PIK3CG, TP53, SLC7A5, SLC2A1, MET, FLT3, RAF1, PIK3R5, PIK3R1, PGAM1, PGAM4, HIF1A, MAPK3, HK2
Huntington's disease(K)	blue, black, lightgreen	DE	0, 0.0106	REST, AP2S1, NDUFB10, NDUFA13, NDUFA12, NDUFA11, SDHB, NDUFAB1, UQCR10, UQCR11, EP300, NDUFV2, NDUFS7, NDUFS8, NDUFS3, UQCRB, CREB1, BAX, SIN3A, HIP1, CREBBP, ATP5D, ATP5E, ATP5H, POLR2G, POLR2E, POLR2L, POLR2K, POLR2B, POLR2A, COX6C, COX8A, CLTA, NDUFC2, COX4I1, NDUFC1, NDUFB3, NDUFB7, NDUFB8, NDUFB1, NDUFA5, NDUFA6, NDUFA7, SP1, COX6B1, COX6A1, ATP5O, ATP5J, NDUFB11, NDUFA10, POLR2H, POLR2F, PO…
Non-alcoholic fatty liver disease (NAFLD)(K)	blue, black, lightgreen	DE	0, 0.0068	PIK3CA, PIK3CB, MAPK8, NDUFB10, NDUFA13, IL6R, NDUFA12, NDUFA11, SDHB, NDUFAB1, UQCR10, UQCR11, NDUFV2, NDUFS7, NDUFS8, NDUFS3, ERN1, UQCRB, BAX, PPARA, NFKB1, ITCH, COX6C, COX8A, NDUFC2, COX4I1, NDUFC1, NDUFB3, NDUFB7, NDUFB8, NDUFB1, NDUFA5, NDUFA6, NDUFA7, COX6B1, COX6A1, NDUFB11, NDUFA10, COX7A2L, COX7A2, COX5A, COX5B, COX7B, ATF4, NDUFV1, UQCRC1, CYC1, UQCRFS1, NDUFS6, NDUFS5, UQCRH, NDUFB5,…
Alzheimer's disease(K)	blue, black, lightgreen	DE	0, 0.0078	NDUFB10, NDUFA13, NDUFA12, NDUFA11, SDHB, NDUFAB1, UQCR10, UQCR11, ATF6, NDUFV2, NDUFS7, NDUFS8, NDUFS3, ERN1, UQCRB, BAD, NCSTN, PSENEN, ATP2A2, ATP5D, ATP5E, ATP5H, ITPR3, COX6C, COX8A, NDUFC2, COX4I1, NDUFC1, NDUFB3, NDUFB7, NDUFB8, NDUFB1, NDUFA5, NDUFA6, NDUFA7, COX6B1, COX6A1, ATP5O, ATP5J, NDUFB11, ADAM10, NDUFA10, COX7A2L, COX7A2, COX5A, COX5B, COX7B, NDUFV1, UQCRC1, CYC1, UQCRFS1, NDUFS6…
Oxidative phosphorylation(K)	blue, black, lightgreen	DE	0, 0.0064	ATP6V0B, NDUFB10, NDUFA13, NDUFA12, NDUFA11, SDHB, NDUFAB1, UQCR10, UQCR11, NDUFV2, NDUFS7, NDUFS8, NDUFS3, UQCRB, ATP5D, ATP5E, ATP5H, ATP6V1E1, COX6C, COX8A, NDUFC2, COX4I1, NDUFC1, NDUFB3, NDUFB7, NDUFB8, NDUFB1, NDUFA5, NDUFA6, NDUFA7, COX6B1, COX6A1, ATP5L, ATP5O, ATP5I, ATP5J, NDUFB11, NDUFA10, COX7A2L, COX7A2, COX5A, COX5B, COX7B, ATP5J2, NDUFV1, UQCRC1, CYC1, UQCRFS1, NDUFS6, NDUFS5, UQCR…
The citric acid (TCA) cycle and respiratory electron transport(R)	blue, black, lightgreen	DE	0, 0.0064	PDP2, PDPR, NDUFB10, NDUFA13, NDUFA12, NDUFA11, SDHB, NDUFAB1, UQCR10, UQCR11, NDUFV2, NDUFS7, NDUFS8, NDUFS3, UQCRB, ATP5D, ATP5E, ATP5H, COX16, COX6C, COX8A, NDUFC2, COX4I1, NDUFC1, NDUFB3, NDUFB7, NDUFB8, NDUFB1, NDUFA5, NDUFA6, NDUFA7, COX6B1, COX6A1, ATP5L, ATP5O, ATP5I, ATP5J, NDUFB11, NDUFA10, COX7A2L, TACO1, COX5A, COX5B, COX7B, ATP5J2, NDUFV1, UQCRC1, CYC1, UQCRFS1, NDUFS6, NDUFS5, UQCRH…
Parkinson's disease(K)	blue, black, lightgreen	DE	0, 0.0064	UBE2L3, NDUFB10, NDUFA13, NDUFA12, NDUFA11, SDHB, NDUFAB1, UQCR10, UQCR11, NDUFV2, NDUFS7, NDUFS8, NDUFS3, UQCRB, ATP5D, ATP5E, ATP5H, COX6C, COX8A, NDUFC2, COX4I1, NDUFC1, NDUFB3, NDUFB7, NDUFB8, NDUFB1, NDUFA5, NDUFA6, NDUFA7, PARK7, HTRA2, COX6B1, COX6A1, ATP5O, ATP5J, NDUFB11, NDUFA10, COX7A2L, COX7A2, COX5A, COX5B, COX7B, NDUFV1, UQCRC1, CYC1, UQCRFS1, NDUFS6, NDUFS5, UQCRH, NDUFB5, NDUFB9, …
Mitotic Metaphase and Anaphase(R)	blue, cyan, yellow, lightgreen	DE	0, 0.0136, 0.0077	INCENP, STAG2, STAG1, NUDC, TAOK1, WAPAL, NUP98, ANAPC1, BANF1, PMF1, PDS5A, PSMD13, PSMA2, PSMA6, PSMA4, PSMA3, PSMB6, PSMB1, CLASP1, CLASP2, CKAP5, CASC5, PSMC5, PSMC3, PSMC1, SMC1A, RANBP2, PSMD9, PSME1, PSME2, PSMB10, PSMB8, PSMB9, ITGB3BP, AURKB, CDCA8, CDCA5, ESPL1, MAD2L1, ZWINT, NUP43, AHCTF1, VRK1, FBXO5, SKA1, NUF2, NDC80, CDC20, DSN1, NUP107, BUB1, ZWILCH, BIRC5, XPO1, KNTC1, RAD21, NU…
Mitochondrial translation(R)	blue, black, grey60, lightgreen	DE	0, 0.0085, 0.0106	AURKAIP1, CHCHD1, MTIF3, TUFM, MRPL40, MRPL52, MRPL54, MRPL20, MRPL15, MRPL14, MRPL16, MRPL18, MRPL28, MRPL27, MRPS34, MRPS18C, MRPS15, GADD45GIP1, MRPS28, MRPS6, MRPL37, MRPL38, MRPL32, MRPL33, MRPL34, MRPL53, MRPL51, MRPL47, MRPL48, MRPL45, MRPL46, MRPL43, MRPL55, MRPL2, MRPL4, MRPL9, MRPL11, MRPL12, MRPL24, MRPS33, MRPS18A, MRPS16, MRPS14, MRPS12, MRPS11, MRPS26, MRPS23, MRPS24, MRPS21, DAP3, …
TCF dependent signaling in response to WNT(R)	blue, cyan	DE	0, 0.0097	TNKS, USP34, LRP6, EP300, CHD8, CREBBP, RBBP5, USP8, BCL9, PSMD13, TNKS2, PSMA2, PSMA6, PSMA4, PSMA3, TRRAP, RBX1, PSMB6, PSMB1, PSMC5, PSMC3, PSMC1, PSMD9, XIAP, APC, PSME1, PSME2, PSMB10, PSMB8, PSMB9
Processing of Capped Intron-Containing Pre-mRNA(R)	blue, black, yellow	DE	1e-04, 0	CWC15, NUP205, SF3B5, SF3A1, DNAJC8, SNRPB2, SNRNP200, NUP98, PRPF8, POLR2G, POLR2E, POLR2L, POLR2K, POLR2B, POLR2A, CD2BP2, MAGOH, SMC1A, RANBP2, TPR, POM121, NUP153, U2AF1, LSM2, NHP2L1, HNRNPA1, YBX1, POLR2H, POLR2F, POLR2J, POLR2I, PHF5A, SNRPD3, SNRPD1, SNRPD2, SNRPA1, SNRPF, SNRPE, SNRPG, NUP85, CPSF3, NUP35, AAAS, NUP43, HNRNPA3, DHX9, NUP62, SNRNP40, NUP107, NUP214, SF3A3, SRRM1, NUP133, …
Ubiquitin mediated proteolysis(K)	blue, cyan	DE	1e-04, 0.0452	UBE2L3, TRIP12, TCEB2, TCEB1, FBXW8, TRAF6, STUB1, CBL, CUL4B, WWP1, ANAPC1, HUWE1, UBR5, PIAS1, HERC2, BIRC6, ITCH, RBX1, UBE2I, UBE2M, XIAP, RFWD2, PIAS2, PML, UBE2L6
Mitotic Telophase/Cytokinesis(R)	blue, yellow	DE	2e-04, 5e-04	STAG2, STAG1, NUDC, NIPBL, WAPAL, PDS5A, SMC1A, KIF20A, RAD21, PLK1, KIF23, SMC3
Regulation of Apoptosis(R)	blue, cyan, lightgreen	DE	2e-04, 0.0247	PSMD13, PSMA2, PSMA6, PSMA4, PSMA3, PSMB6, PSMB1, PSMC5, PSMC3, PSMC1, PAK2, PSMD9, PSME1, PSME2, PSMB10, PSMB8, PSMB9, PSMA5, PSMD6
Regulatory RNA pathways(R)	blue, yellow	DE	5e-04, 2e-04	NUP205, NUP98, POLR2G, POLR2E, POLR2L, POLR2K, POLR2B, POLR2A, RANBP2, TPR, POM121, TNRC6B, TNRC6A, NUP153, NUP35, AAAS, NUP43, NUP62, NUP107, NUP214, NUP133, NUP188, DGCR8, FKBP6, NUP155
Degradation of beta-catenin by the destruction complex(R)	blue, cyan, lightgreen	DE	7e-04, 0.0421	PSMD13, PSMA2, PSMA6, PSMA4, PSMA3, RBX1, PSMB6, PSMB1, PSMC5, PSMC3, PSMC1, PSMD9, APC, PSME1, PSME2, PSMB10, PSMB8, PSMB9, PSMA5, PSMD6
Class I MHC mediated antigen processing & presentation(R)	blue, cyan	DE	8e-04, 0	LNPEP, SEC24B, SEC24A, PSMD13, PSMA2, SEC61B, PSMA6, PSMA4, PSMA3, PSMB6, PSMB1, PSMC5, PSMC3, PSMC1, PSMD9, B2M, PSME1, PSME2, PSMB10, TAP2, TAP1, PSMB8, PSMB9
Proteasome(K)	blue, cyan, lightgreen	DE	0.0012, 1e-04, 0.0242	PSMD13, PSMA2, PSMA6, PSMA4, PSMA3, PSMB6, PSMB1, PSMC5, PSMC3, PSMC1, PSME1, PSME2, PSMB10, PSMB8, PSMB9, PSMA5, PSMD6
ISG15 antiviral mechanism(R)	blue, cyan, yellow	DE	0.0015, 0.0044, 2e-04	ARIH1, NUP205, NUP98, PIN1, EIF4E2, RANBP2, TPR, KPNB1, EIF4G3, POM121, NUP153, IRF3, ISG15, UBE2L6, STAT1, IFIT1, NUP35, AAAS, NUP43, NUP62, NUP107, NUP214, NUP133, NUP188, KPNA2, NUP155
Signaling events mediated by HDAC Class I(N)	blue, yellow	DE	0.0017, 0.0261	TFCP2, EP300, CHD4, SIN3A, CREBBP, NCOR1, NFKB1, GATAD2B, RANBP2, UBE2I, NUP153, NUP62, RBBP4, RBBP7, XPO1, SAP30, TNFRSF1A
Mitotic Prometaphase(R)	blue, yellow	DE	0.0017, 0	INCENP, STAG2, STAG1, NUDC, TAOK1, WAPAL, NUP98, PMF1, PDS5A, CLASP1, CLASP2, CKAP5, CASC5, SMC1A, RANBP2, ITGB3BP, AURKB, CDCA8, CDCA5, NCAPD2, MAD2L1, ZWINT, NUP43, AHCTF1, SKA1, NUF2, NDC80, CDC20, DSN1, NUP107, NCAPH, NCAPG, BUB1, ZWILCH, BIRC5, CCNB1, CCNB2, XPO1, KNTC1, RAD21, NUP133, SGOL2, SGOL1, SPC24, SPC25, ERCC6L, PLK1, KIF2C, CDK1, APITD1, NSL1, BUB1B, CENPA, CENPO, CENPN, CENPM, CEN…
ErbB1 downstream signaling(N)	blue, pink	DE, DV	0.0018, 0.0176	BRAF, MAPK8, MAP2K2, SOS1, RPS6KA3, IQGAP1, MLST8, EGFR, ARPC3, CREB1, BAD, WASF2, PDPK1, MTOR, MAP3K2, GAB1, PLD2, MAPK3, ELK1, SFN, CALM1
Hedgehog 'off' state(R)	blue, cyan, lightgreen	DE	0.0018, 0.0015, 0.0106	PRKAR2A, PSMD13, ITCH, PSMA2, PSMA6, PSMA4, PSMA3, RBX1, PSMB6, PSMB1, PSMC5, PSMC3, PSMC1, PSMD9, PSME1, PSME2, PSMB10, PSMB8, PSMB9, PSMA5, PTCH1, PSMD6
NoRC negatively regulates rRNA expression(R)	blue, lightgreen	DE	0.0019, 0.0247	SMARCA5, ARID4B, SIN3A, SAP130, POLR1A, POLR2E, POLR2L, POLR2K, BAZ2A, SAP30BP, CCNH, CDK7
Hedgehog 'on' state(R)	blue, cyan, lightgreen	DE	0.0023, 0.0011, 0.005	PSMD13, ITCH, PSMA2, PSMA6, PSMA4, PSMA3, RBX1, PSMB6, PSMB1, PSMC5, PSMC3, PSMC1, PSMD9, PSME1, PSME2, PSMB10, PSMB8, PSMB9, PSMA5, PTCH1, SMURF1, PSMD6
RNA polymerase(K)	blue, black	DE	0.0025, 0.0022	POLR1A, POLR2G, POLR2E, POLR2L, POLR2K, POLR2B, POLR2A, POLR3A, ZNRD1, POLR1C, POLR2H, POLR2F, POLR2J, POLR2I
RNA Polymerase II Transcription(R)	blue, black, lightgreen	DE	0.0026, 0.0011, 0.0139	TAF1L, TAF10, TCEB2, TCEB1, TAF2, TAF1, GTF2A1, CCNT1, POLR2G, POLR2E, POLR2L, POLR2K, POLR2B, POLR2A, MAGOH, U2AF1, POLR2H, POLR2F, POLR2J, POLR2I, SUPT4H1, SNRPD3, SNRPF, SNRPE, SNRPG, CPSF3, CCNH, CDK7, TAF9
S Phase(R)	blue, cyan, yellow, lightgreen	DE	0.003, 0.0051, 0, 0.0064	STAG2, STAG1, WAPAL, PDS5A, PSMD13, PSMA2, PSMA6, PSMA4, PSMA3, PSMB6, PSMB1, PSMC5, PSMC3, PSMC1, SMC1A, PSMD9, PSME1, PSME2, PSMB10, PSMB8, PSMB9, PRIM1, PRIM2, CDCA5, LIG1, POLE, SKP2, ESCO2, RFC5, RFC3, RFC4, RFC2, PCNA, CDT1, CDC6, POLA1, POLA2, FEN1, RAD21, WEE1, POLE2, GINS1, GINS2, GINS4, POLD3, DNA2, POLD1, CDC45, MCM8, MCM7, MCM2, MCM3, CDK4, MCM4, MCM5, CDK2, MCM6, CKS1B, RPA1, RPA2, C…
Hedgehog ligand biogenesis(R)	blue, cyan, lightgreen	DE	0.003, 5e-04, 0.0374	PSMD13, PSMA2, PSMA6, PSMA4, PSMA3, PSMB6, PSMB1, PSMC5, PSMC3, PSMC1, PSMD9, PSME1, PSME2, PSMB10, PSMB8, PSMB9, PSMA5, PSMD6
Regulation of mRNA stability by proteins that bind AU-rich elements(R)	blue, black, cyan	DE	0.0036, 0.0041, 0.0013	EXOSC4, EXOSC1, PSMD13, PSMA2, PSMA6, PSMA4, PSMA3, PSMB6, PSMB1, PSMC5, PSMC3, PSMC1, PSMD9, EXOSC8, EXOSC9, EXOSC7, EXOSC5, RPS27A, UBA52, PSMB4, PSMB3, PSMD4, PSME1, PSME2, PSMB10, PSMB8, PSMB9
beta-catenin independent WNT signaling(R)	blue, cyan, lightgreen	DE	0.0041, 0.0037, 0.0139	AP2S1, ITPR3, PSMD13, PSMA2, PSMA6, PSMA4, PSMA3, PSMB6, PSMB1, PSMC5, PSMC3, PSMC1, PSMD9, TNRC6B, TNRC6A, PSME1, PSME2, PSMB10, PSMB8, PSMB9, PSMA5, SMURF1, PSMD6
Regulation of nuclear SMAD2/3 signaling(N)	blue, yellow	DE	0.0044, 0.0323	EP300, NCOA1, NCOA2, NR3C1, CREB1, SIN3A, CREBBP, NCOR1, FOXO3, SKIL, SP1, SP3, TCF3, RBBP4, RBBP7, SAP30, CDK4, CDK2, CEBPB
APC/C-mediated degradation of cell cycle proteins(R)	blue, cyan, yellow, lightgreen	DE	0.0061, 0.0011, 0, 0.0104	ANAPC1, PSMD13, PSMA2, PSMA6, PSMA4, PSMA3, PSMB6, PSMB1, PSMC5, PSMC3, PSMC1, PSMD9, PSME1, PSME2, PSMB10, PSMB8, PSMB9, AURKA, AURKB, SKP2, MAD2L1, NEK2, FBXO5, CDC20, CCNB1, PLK1, CDK1, UBE2C, CDK2, BUB1B, PTTG1, PSMA5, PSMD6
C-MYB transcription factor network(N)	blue, grey60	DE	0.007, 0.0413	IQGAP1, EP300, ATP2B1, SIN3A, CREBBP, ZFHX3, NCOR1, COPA, CLTA, UBE2I, HIPK2, SP1, TAB2
Regulation of DNA replication(R)	blue, cyan, yellow, lightgreen	DE	0.0085, 9e-04, 0, 0.0421	PSMD13, PSMA2, PSMA6, PSMA4, PSMA3, PSMB6, PSMB1, PSMC5, PSMC3, PSMC1, PSMD9, PSME1, PSME2, PSMB10, PSMB8, PSMB9, CDT1, CDC6, GMNN, MCM10, E2F1, E2F2, E2F3, MCM8, MCM7, MCM2, MCM3, MCM4, MCM5, CDK2, MCM6, PSMA5, PSMD6
Mitotic G1-G1/S phases(R)	blue, cyan, yellow, lightgreen	DE	0.0105, 0.0056, 0, 0.0064	CDKN2D, RBL2, LIN54, PSMD13, LIN37, PSMA2, PSMA6, PSMA4, PSMA3, PSMB6, PSMB1, PSMC5, PSMC3, PSMC1, PSMD9, PSME1, PSME2, PSMB10, PSMB8, PSMB9, PRIM1, PRIM2, POLE, SKP2, MYBL2, FBXO5, DHFR, PCNA, CDT1, CCNE2, TOP2A, CDC7, CDC6, RBBP4, LIN52, RRM2, LIN9, POLA1, POLA2, CCNB1, DBF4, PKMYT1, MCM10, RBL1, WEE1, POLE2, E2F1, E2F2, E2F3, CDC45, MCM8, MCM7, CDK1, MCM2, MCM3, CDK4, MCM4, MCM5, CDK2, MCM6, C…
Meiotic synapsis(R)	blue, yellow	DE	0.0131, 5e-04	STAG2, STAG1, DIDO1, ATR, SYNE2, SMC1A, UBE2I, LMNB1, RAD21, SYCP2, SYCE2, BRCA1, FKBP6, SMC3
TGF-beta receptor signaling(N)	blue, grey60, lightgreen	DE	0.0168, 0.0264, 0.0247	SOS1, RNF111, WWP1, TGFBRAP1, PDPK1, DYNLRB1, SPTBN1, XIAP, TAB2, PPP2CA, SMURF1
M/G1 Transition(R)	blue, cyan, yellow, lightgreen	DE	0.017, 0.0012, 0, 0.0477	PSMD13, PSMA2, PSMA6, PSMA4, PSMA3, PSMB6, PSMB1, PSMC5, PSMC3, PSMC1, PSMD9, PSME1, PSME2, PSMB10, PSMB8, PSMB9, PRIM1, PRIM2, POLE, CDT1, CDC7, CDC6, POLA1, POLA2, GMNN, DBF4, MCM10, POLE2, E2F1, E2F2, E2F3, CDC45, MCM8, MCM7, MCM2, MCM3, MCM4, MCM5, CDK2, MCM6, RPA1, RPA2, PSMA5, PSMD6
mRNA Capping(R)	blue, black, lightgreen	DE	0.0179, 0.0496, 0.0139	POLR2G, POLR2E, POLR2L, POLR2K, POLR2B, POLR2A, POLR2H, POLR2F, POLR2J, POLR2I, CCNH, CDK7
RNA transport(K)	blue, black, yellow	DE	0.0185, 0.0307, 0.0066	POP4, NUP205, THOC2, NUP98, RGPD4, MAGOH, EIF3A, EIF3G, CYFIP1, EIF4E2, RANBP2, TPR, KPNB1, UBE2I, EIF4G3, POM121, NUP153, SNUPN, EIF4A3, SUMO2, SUMO1, EIF1, EIF3H, EIF3F, EIF3I, MAGOHB, NUP85, GEMIN6, NUP35, AAAS, NUP43, NUP62, NUP107, NUP214, XPO1, SRRM1, TGS1, NUP133, TACC3, NUP188, NUP155
mTOR signaling pathway(K)	blue, pink	DE, DV	0.0187, 0.0451	PIK3CA, BRAF, PIK3CB, RPS6KA3, MLST8, TSC2, PDPK1, MTOR, EIF4E2, CAB39, HIF1A, MAPK3, RRAGC
cGMP-PKG signaling pathway(K)	blue, purple, pink	DE, DV	0.0191, 0, 0.0373	PIK3CA, ROCK1, PIK3CB, ROCK2, MAP2K2, GNA11, NFATC3, CREB1, BAD, ADCY3, ATP2B1, ATP2B4, ATP2A2, GTF2I, ITPR3, ADCY9, PPP1R12A, SLC8A3, MEF2C, ADCY2, ATP1B4, ATP2B2, MYLK3, MYLK2, MYH7, CACNA1S, ATP2A1, ATP1A2, PLN, CNGB1, MAPK3, GNAI3, GNAI1, BDKRB2, PPIF, CALM1
Nucleotide Excision Repair(R)	blue, black, yellow, lightgreen	DE	0.0191, 0.0187, 0, 0.0247	POLR2G, POLR2E, POLR2L, POLR2K, POLR2B, POLR2A, ERCC6, ERCC4, POLR2H, POLR2F, POLR2J, POLR2I, RPA3, ERCC1, LIG1, POLE, RFC5, RFC3, RFC4, RFC2, PCNA, POLE2, POLD3, POLD1, RPA1, RPA2, CCNH, CDK7
Signaling events mediated by focal adhesion kinase(N)	blue, tan	DE	0.0202, 0.0101	PIK3CA, BRAF, ROCK2, MAPK8, ARHGEF11, SOS1, VCL, RRAS, ASAP1, ACTN1, ITGB1, PXN, ITGA5
Retinoic acid receptors-mediated signaling(N)	blue, lightgreen	DE	0.0219, 0.0139	MAPK8, EP300, NCOA1, NCOA2, NCOA3, CREBBP, CCNH, CDK7
Signaling by Insulin receptor(R)	blue, pink	DE, DV	0.0228, 0.0123	PIK3CA, PIK3CB, ATP6V0B, MAP2K2, IL6R, SOS1, MLST8, TSC2, IL6ST, PTPN11, PDPK1, ATP6V1E1, MTOR, GAB1, CAB39, PRKAB1, MAPK3, ATP6V0D1, ATP6V1D, ATP6V0A1
Mitotic Prophase(R)	blue, yellow	DE	0.0228, 0	NUP205, NUP98, NEK9, BANF1, PHF8, RANBP2, TPR, POM121, NUP153, NUP35, AAAS, NUP43, VRK1, NCAPG2, NUP62, MCPH1, MASTL, NCAPH2, NUP107, NUP214, CCNB1, CCNB2, NUP133, PLK1, NUP188, CDK1, NUP155, SMC2, SMC4
Cell Cycle Checkpoints(R)	blue, cyan, yellow	DE	0.0228, 8e-04, 0	ATR, ANAPC1, PSMD13, PSMA2, PSMA6, PSMA4, PSMA3, PSMB6, PSMB1, PSMC5, PSMC3, PSMC1, PSMD9, RFWD2, PSME1, PSME2, PSMB10, PSMB8, PSMB9, RFC5, RFC3, RFC4, MAD2L1, RFC2, CHEK2, CDC20, CLSPN, CDC7, CDC6, CCNB1, CCNB2, DBF4, PKMYT1, MCM10, WEE1, ATRIP, CDC45, MCM8, MCM7, CDK1, MCM2, MCM3, UBE2C, MCM4, MCM5, CDK2, MCM6, BUB1B, RPA1, RPA2, CDC25C, CDC25A
Spliceosome(K)	blue, black	DE	0.0228, 0	LSM7, AQR, DHX8, CWC15, THOC2, SF3B5, SF3A1, SNRPB2, DDX46, SNRNP200, PRPF8, MAGOH, PPIE, PUF60, LSM6, U2AF1, LSM5, LSM4, LSM3, LSM2, NHP2L1, HNRNPA1, EIF4A3, PHF5A, SNRPD3, SNRPD1, SNRPD2, SNRPA1, SNRPC, SNRPF, SNRPE, SNRPG, PPIH, BUD31, MAGOHB
Glucocorticoid receptor regulatory network(N)	blue, pink	DE, DV	0.0228, 0.0037	MAPK8, EP300, SMARCC1, NCOA1, NCOA2, NR3C1, CREB1, BAX, CREBBP, NFKB1, KRT17, KRT14, MAPK3, CDK5R1, CDKN1A, SFN, KRT5
Hepatitis C(K)	blue, cyan	DE	0.0271, 0	PIK3CA, BRAF, PIK3CB, MAPK8, SOS1, EGFR, TRAF6, TRADD, BAD, PIAS1, PPARA, NFKB1, PDPK1, IRF3, EIF2AK2, OAS3, OAS1, OAS2, STAT1, STAT2, DDX58, IFIT1, IRF7
Focal adhesion(K)	blue, tan, purple	DE, DV	0.0275, 0, 0.0035	PIK3CA, BRAF, ROCK1, PIK3CB, ROCK2, MAPK8, SOS1, VCL, EGFR, BAD, VEGFB, PDPK1, DIAPH1, ITGB8, ITGA2, ARHGAP5, PAK2, XIAP, PPP1R12A, PDGFB, ILK, ACTN1, VEGFC, LAMC2, LAMC1, PARVA, CAV1, TNC, ITGB1, PXN, LAMB3, THBS1, COL4A2, ITGA3, LAMA3, ITGA6, ITGA5, MYLK3, MYLK2, ACTN2, CAV3, MYL2, MYLPF, ITGA7, FLNC, THBS4
Transcriptional regulation of pluripotent stem cells(R)	blue, black	DE	0.0297, 0.0167	POLR2G, POLR2E, POLR2L, POLR2K, POLR2B, POLR2A, POLR2H, POLR2F, POLR2J, POLR2I, EPAS1
Membrane Trafficking(R)	blue, pink	DE, DV	0.0326, 0.0176	LNPEP, EXOC8, VAMP8, SEC24B, SEC24A, VPS28, GBF1, TJP1, RALGAPA2, CHMP2A, COPA, CLTA, COPE, RALGAPB, STAM, PRKAB1, RAB10, GJA1, SFN, GJB2, CALM1
Synthesis of DNA(R)	blue, cyan, yellow	DE	0.0326, 0.0018, 0	PSMD13, PSMA2, PSMA6, PSMA4, PSMA3, PSMB6, PSMB1, PSMC5, PSMC3, PSMC1, PSMD9, PSME1, PSME2, PSMB10, PSMB8, PSMB9, PRIM1, PRIM2, LIG1, POLE, RFC5, RFC3, RFC4, RFC2, PCNA, CDT1, CDC6, POLA1, POLA2, FEN1, POLE2, GINS1, GINS2, GINS4, POLD3, DNA2, POLD1, CDC45, MCM8, MCM7, MCM2, MCM3, MCM4, MCM5, CDK2, MCM6, RPA1, RPA2
Cell cycle(K)	blue, yellow, lightgreen	DE	0.0326, 0, 0.018	STAG2, STAG1, ATR, CDKN2D, RBL2, EP300, CDC14B, ANAPC1, MAD2L2, CREBBP, RBX1, SMC1A, PRKDC, CCNA2, SKP2, ESPL1, MAD2L1, CHEK2, CDC20, PCNA, CCNE2, CDC7, CDC6, BUB1, CCNB1, CCNB2, DBF4, TTK, PKMYT1, RAD21, RBL1, WEE1, PLK1, E2F1, E2F2, E2F3, CDC45, MCM7, CDK1, MCM2, MCM3, CDK4, MCM4, MCM5, CDK2, MCM6, BUB1B, CDC25C, CDC25A, SMC3, CCNH, PTTG1, CDK7
Insulin signaling pathway(K)	blue, purple	DE, DV	0.0368, 0.0016	PIK3CA, BRAF, PIK3CB, MAPK8, MAP2K2, ACACA, SOS1, PRKAR2A, TSC2, CBL, BAD, PDPK1, MTOR, EIF4E2, SLC2A4, PPP1R3A, ACACB, PRKAG3, PHKG1, SORBS1, PRKAA2, PYGM
Ceramide signaling pathway(N)	blue, grey60	DE	0.0399, 0.0264	MAPK8, MAP2K2, TRADD, BAD, BAX, NFKB1, BAG4, TRAF2
Choline metabolism in cancer(K)	blue, pink	DE, DV	0.0411, 0.009	PIK3CA, PIK3CB, MAPK8, MAP2K2, SOS1, EGFR, TSC2, WASF2, PDPK1, MTOR, SP1, PLD2, HIF1A, MAPK3, CHKA, PLA2G4F, PLA2G4E, PLA2G4D
Parkinson disease(P)	blue, pink	DE, DV	0.0433, 0.016	NDUFV2, STUB1, PSMA2, PSMA6, PSMA4, PSMA3, PSMB1, FRK, PLD2, MAPK3, ELK1, TH, SFN
VEGFR1 specific signals(N)	blue, pink	DE, DV	0.0464, 0.0374	PIK3CA, CBL, VEGFB, PTPN11, PDPK1, HIF1A, MAPK3, CALM1
Hexose transport(R)	blue, yellow	DE	0.0492, 0	NUP205, NUP98, RANBP2, TPR, POM121, NUP153, NUP35, AAAS, NUP43, NUP62, NUP107, NUP214, NUP133, NUP188, NUP155
Ribosome(K)	blue, black, lightgreen	DE	0.0492, 0, 0.0191	FAU, RPS15, RPS20, MRPL20, MRPL15, MRPL14, MRPL16, MRPL18, MRPL28, MRPL27, MRPS18C, MRPS15, MRPS6, RPL18, RPL17, RPL19, RPL14, RPL13, RPL15, RPLP2, RPLP0, RPLP1, RPL10, RPL11, RPL12, MRPL32, MRPL33, MRPL34, RPS18, RPS19, RPS16, RPS17, RPS14, RPS12, RPS13, RPS10, RPS11, RPS25, RPS26, RPS27, RPS29, RPS21, RPS23, RPS24, RPSA, RPS9, RPS6, RPS5, RPS8, RPS7, RPL18A, MRPL2, MRPL4, MRPL9, RPL41, RPL27A, …
Metabolism of non-coding RNA(R)	black, yellow	DE	1e-04, 0	SNUPN, SNRPD3, SNRPD1, SNRPD2, SNRPF, SNRPE, SNRPG, NUP85, GEMIN6, NUP35, AAAS, NUP43, NUP62, NUP107, NUP214, TGS1, NUP133, NUP188, NUP155
Cardiac muscle contraction(K)	black, purple	DE, DV	1e-04, 0	COX6B1, COX6A1, COX7A2L, COX7A2, COX5A, COX5B, COX7B, UQCRC1, CYC1, UQCRFS1, UQCRH, TNNC1, ATP1B4, MYH7, MYH6, MYL4, MYL2, MYL3, CACNB1, CACNA1S, CACNG6, CACNG1, TPM2, ACTC1, ATP1A2
Pyrimidine metabolism(K)	black, yellow	DE	0.0496, 5e-04	NME2, NME1, ZNRD1, POLR1C, POLR2H, POLR2F, POLR2J, POLR2I, PRIM1, PRIM2, POLE, TK1, RRM2, POLA1, POLA2, POLE2, POLD3, POLD1, DUT, TYMS
RIG-I/MDA5 mediated induction of IFN-alpha/beta pathways(R)	cyan, grey60	DE	0, 0.0383	NLRC5, ISG15, IFIH1, DHX58, UBE2L6, DDX58, IRF7, TRAF2
RIG-I-like receptor signaling pathway(K)	cyan, grey60	DE	1e-04, 0.0354	CXCL10, ISG15, IFIH1, DHX58, DDX58, IRF7, TRAF2
Hypertrophic cardiomyopathy (HCM)(K)	tan, purple	DE, DV	5e-04, 0	TGFB1, ITGB1, TPM1, ITGA3, ITGA6, ITGA5, TNNC1, TTN, MYH7, MYH6, MYL2, MYL3, CACNB1, CACNA1S, ITGA7, PRKAG3, DES, CACNG6, CACNG1, SGCG, SGCA, TPM2, PRKAA2, ACTC1
Dilated cardiomyopathy(K)	tan, purple	DE, DV	7e-04, 0	TGFB1, ITGB1, TPM1, ITGA3, ITGA6, ITGA5, ADCY2, TNNC1, TTN, MYH7, MYH6, MYL2, MYL3, CACNB1, CACNA1S, ITGA7, DES, CACNG6, CACNG1, SGCG, SGCA, TPM2, ACTC1, PLN
Arrhythmogenic right ventricular cardiomyopathy (ARVC)(K)	tan, purple	DE, DV	0.0025, 0	ACTN1, ITGB1, ITGA3, ITGA6, ITGA5, ACTN2, CTNNA3, CACNB1, CACNA1S, ITGA7, DES, CACNG6, CACNG1, SGCG, SGCA
TGF-beta signaling pathway(K)	tan, lightgreen	DE	0.0179, 0.0455	LTBP1, TGFB1, INHBA, THBS1, PPP2CA, SMURF1
agrin in postsynaptic differentiation(B)	tan, purple	DE, DV	0.0294, 0.0138	LAMC1, ITGB1, LAMA3, CHRNA1, MUSK, RAPSN, ACTA1
Angiopoietin receptor Tie2-mediated signaling(N)	tan, pink	DE, DV	0.0308, 0.0304	ITGB1, PXN, ITGA5, PLD2, MAPK3, ELK1, CDKN1A
Nucleotide excision repair(K)	yellow, lightgreen	DE	0, 0.0247	LIG1, POLE, RFC5, RFC3, RFC4, RFC2, PCNA, POLE2, POLD3, POLD1, RPA1, RPA2, CCNH, CDK7
Oocyte meiosis(K)	yellow, lightgreen	DE	0, 0.0139	AURKA, ESPL1, MAD2L1, FBXO5, CDC20, CCNE2, BUB1, CCNB1, CCNB2, PKMYT1, SGOL1, FBXO43, PLK1, CDK1, CDK2, CDC25C, SMC3, PTTG1, IGF1R, PPP2CA
Adipocytokine signaling pathway(K)	grey60, purple	DE, DV	0.0354, 0.0444	TRAF2, SLC2A4, ACACB, PRKAG3, PRKAA2
Long-term depression(K)	lightgreen, pink	DE, DV	0.0351, 0.0066	IGF1R, PPP2CA, MAPK3, GNAI3, GNAI1, PLA2G4F, PLA2G4E, PLA2G4D
Calcium signaling pathway(K)	purple, pink, lightcyan	DV	0, 0.0451, 5e-04	SLC8A3, ADCY2, TNNC2, TNNC1, ATP2B2, MYLK3, MYLK2, RYR1, CACNA1S, ATP2A1, PHKG1, CAMK2B, CAMK2A, PLN, GNA15, ITPKA, BDKRB1, BDKRB2, PPIF, LTB4R2, CALM1, GNA14, TACR1, HTR2B, CACNA1D
Glutamatergic synapse(K)	pink, salmon	DV	0.0024, 0.0437	PLD2, MAPK3, GNAI3, GNAI1, HOMER1, HOMER2, PLA2G4F, PLA2G4E, PLA2G4D, HOMER3, GNG7, GRM7
Serotonergic synapse(K)	pink, lightcyan	DV	0.0122, 0.0438	MAPK3, GNAI3, GNAI1, PLA2G4F, PLA2G4E, PLA2G4D, ALOX12B, HTR2B, CACNA1D
