# Supplementary material for: Network-Based Predictors of Progression in Head and Neck Squamous Cell Carcinoma
Source: Front Genet. 2018 May 29;9:183. doi: 10.3389/fgene.2018.00183 (PMC5992410; doi:10.3389/fgene.2018.00183)
Supplement: Supplementary file 1 [file Data_Sheet_1.zip › Supplementary_Data_Reduced/4-pathwayEnrichmentAnalysis/allProgressorsConsensusGenes_pathwayEnrichmentAnalysis.xlsx]

## Sheet: turquoise
Gene set	Ratio of protien in gene set	number of protien in gene set	Protien from network	P-value	FDR	Nodes
Cytokine-cytokine receptor interaction(K)	0.0272	265	56	0	4.51861e-14	IL9R,FAS,IL12A,IL12B,CCL25,CCL22,CCL21,IL7,IL18,TNFSF14,IL15,IL1A,IL21,IL11RA,CX3CL1,CCL5,IL12RB1,MET,CXCL13,XCL2,CSF2RB,CSF2RA,IL18RAP,CRLF2,FLT3,IFNG,CD40,CCR8,CCR7,CCR6,CCR5,CD40LG,CCR4,CX3CR1,CCR2,FLT3LG,TNFRSF11A,XCR1,CXCL9,IL10RA,CD27,IL18R1,TNFRSF14,IL3RA,IL21R,FASLG,CXCR3,CXCR4,CXCR6,LTB,LTA,TNFRSF9,TNFRSF4,TNFRSF1B,IL2RG,IL2RB
IL12-mediated signaling events(N)	0.0062	60	31	0	4.51861e-14	MAP2K6,EOMES,SPHK2,IL12A,IL12B,IL18,RELB,IL12RB1,IL18RAP,LCK,JAK2,STAT5A,IFNG,CD3G,CD3D,CD3E,CCR5,TBX21,NFKB2,GZMA,GZMB,STAT4,IL18R1,STAT3,CD8A,CD8B,FASLG,TYK2,CD247,IL2RG,IL2RB
TCR signaling in naïve CD4+ T cells(N)	0.0068	66	25	0	1.2456e-11	GRAP2,ZAP70,WAS,CARD11,RASSF5,VAV1,LAT,SLA2,LCK,LCP2,INPP5D,CD3G,CD3D,CD3E,MAP3K14,CD28,FYB,MAP4K1,ITK,PTPN6,PRKCB,CD247,RASGRP1,RASGRP2,PTPRC
T cell receptor signaling pathway(K)	0.0107	104	30	0	2.84424e-11	PIK3CG,GRAP2,NFKBIE,ZAP70,CARD11,CTLA4,ICOS,VAV1,LAT,LCK,LCP2,NFATC2,RAF1,IFNG,CD3G,CD3D,CD3E,CD40LG,MAP3K14,CD28,ITK,PTPN6,CD8A,CD8B,PDCD1,CD247,RASGRP1,PIK3R5,PIK3R1,PTPRC
Chemokine signaling pathway(K)	0.0194	189	40	0	3.54017e-11	GNG2,PIK3CG,NCF1,GNGT2,LYN,WAS,CCL25,CCL22,CCL21,ARRB1,CX3CL1,CCL5,DOCK2,VAV1,CXCL13,XCL2,RAF1,JAK2,JAK3,ADCY6,CCR8,CCR7,CCR6,CCR5,CCR4,CX3CR1,CCR2,XCR1,CXCL9,STAT3,ITK,CXCR3,PLCB3,CXCR4,CXCR6,PLCB2,PRKCB,RASGRP2,PIK3R5,PIK3R1
TCR signaling in naïve CD8+ T cells(N)	0.0054	53	22	0	3.54017e-11	GRAP2,ZAP70,CARD11,RASSF5,VAV1,LAT,LCK,LCP2,CD3G,CD3D,CD3E,MAP3K14,PRF1,CD28,PTPN6,CD8A,CD8B,PRKCB,CD247,RASGRP1,RASGRP2,PTPRC
Natural killer cell mediated cytotoxicity(K)	0.0137	134	33	0	6.91065e-11	KLRC2,KLRC3,FAS,KLRD1,PIK3CG,KLRC1,RAC3,ZAP70,KIR3DL2,VAV1,LAT,LCK,LCP2,NFATC2,RAF1,CD48,IFNG,SH2D1A,ICAM2,GZMB,PRF1,KIR2DL4,ITGAL,KLRK1,PTPN6,FASLG,NCR1,NCR3,PRKCB,CD244,CD247,PIK3R5,PIK3R1
Downstream signaling in naïve CD8+ T cells(N)	0.0065	63	21	0	5.10013e-09	EOMES,FOSL1,NFATC2,RAF1,IFNG,CD3G,CD3D,CD3E,GZMB,PRF1,STAT4,PTPN7,CD8A,CD8B,FASLG,PRKCB,TNFRSF9,CD247,TNFRSF4,IL2RG,IL2RB
IL27-mediated signaling events(N)	0.0027	26	14	0	1.94307e-08	IL12A,IL12B,IL18,EBI3,IL12RB1,JAK2,STAT5A,IFNG,IL27RA,TBX21,STAT4,STAT3,GATA3,TYK2
NF-kappa B signaling pathway(K)	0.0093	91	23	0	8.87033e-08	BTK,ZAP70,LYN,CARD11,CCL21,TNFSF14,CSNK2A2,RELB,TRAF1,TRAF5,LAT,LCK,VCAM1,MYD88,CD40,CD40LG,NFKB2,TNFRSF11A,MAP3K14,BCL2,LTB,LTA,PRKCB
Measles(K)	0.0137	134	28	0	8.87033e-08	FAS,PIK3CG,EIF2S1,TP53,IL12A,IL12B,CSNK2A2,IL1A,IKBKE,CDKN1B,JAK2,JAK3,STAT5A,MYD88,IFNG,CD3G,CD3D,CD3E,SLAMF1,SH2D1A,CD28,STAT3,FASLG,TYK2,IL2RG,PIK3R5,PIK3R1,IL2RB
IL12 signaling mediated by STAT4(N)	0.0031	30	14	0	8.87033e-08	IL18,IL18RAP,IFNG,CD3G,CD3D,CD3E,TBX21,PRF1,STAT4,CD28,IL18R1,STAT3,CD247,IRF1
Primary immunodeficiency(K)	0.0037	36	15	0	9.45563e-08	BTK,ZAP70,ICOS,LCK,JAK3,CD3D,CD3E,CD40,CD40LG,CIITA,RFX5,CD8A,CD8B,IL2RG,PTPRC
Costimulation by the CD28 family(R)	0.0064	62	19	0	9.45563e-08	GRAP2,LYN,CTLA4,ICOS,VAV1,LCK,CD3G,CD3D,CD3E,BTLA,MAP3K14,CD28,TNFRSF14,PTPN6,CD274,PDCD1,ICOSLG,CD247,PIK3R1
GPVI-mediated activation cascade(R)	0.0045	44	16	0	1.62728e-07	PIK3CG,LYN,VAV1,LAT,CSF2RB,RHOB,CSF2RA,LCK,LCP2,JAK2,JAK3,IL3RA,IL2RG,PIK3R5,PIK3R1,IL2RB
T cell activation(P)	0.0083	81	21	0	2.08559e-07	PIK3CG,GRAP2,RAC3,ZAP70,WAS,VAV1,LAT,LCK,LCP2,NFATC2,RAF1,CD3G,CD3D,CD3E,CD74,NFKB2,CD28,ITPR1,CD247,PIK3R1,PTPRC
IL23-mediated signaling events(N)	0.0037	36	14	0	6.01065e-07	IL12B,IL18,IL12RB1,IL18RAP,JAK2,STAT5A,IFNG,CD3E,CXCL9,STAT4,IL18R1,STAT3,TYK2,PIK3R1
Jak-STAT signaling pathway(K)	0.016	156	28	0	1.43581e-06	IL9R,PIK3CG,IL12A,IL12B,IL7,IL15,IL21,IL11RA,IL12RB1,CSF2RB,CSF2RA,CRLF2,JAK2,JAK3,STAT5A,IFNG,STAT4,IL10RA,CISH,STAT3,PTPN6,IL3RA,IL21R,TYK2,IL2RG,PIK3R5,PIK3R1,IL2RB
African trypanosomiasis(K)	0.0035	34	13	0	2.14847e-06	FAS,IL12A,IL12B,IL18,VCAM1,IDO2,IDO1,MYD88,IFNG,FASLG,PLCB3,PLCB2,PRKCB
Interleukin signaling pathway(P)	0.0056	55	16	0	2.53603e-06	IL7,IL16,IL18,IL15,IL1A,IL21,IL11RA,IL12RB1,CDKN1B,SLA2,RAF1,JAK3,STAT5A,IL10RA,IL3RA,IL2RB
CXCR4-mediated signaling events(N)	0.0081	79	19	0	2.74295e-06	GNG2,RGS1,LYN,VAV1,RHOB,LCK,INPP5D,JAK2,STAT5A,CD3G,CD3D,CD3E,STAT3,PTPN6,PLCB3,CXCR4,PLCB2,CD247,PTPRC
TCR signaling(R)	0.0067	65	17	0	3.87562e-06	GRAP2,ZAP70,WAS,CARD11,LAT,LCK,LCP2,INPP5D,CD3G,CD3D,CD3E,FYB,TRAT1,ITK,CD247,PIK3R1,PTPRC
Inflammation mediated by chemokine and cytokine signaling pathway(P)	0.0075	73	18	0	3.87562e-06	PIK3CG,VAV1,RAF1,JAK2,IFNG,CCR8,CCR4,NFKB2,PLCL2,CISH,STAT3,ITGAL,GRAP,ITGB7,PLCB3,PLCB2,PRKCB,RGS13
Inflammatory bowel disease (IBD)(K)	0.0068	66	17	0	4.4942e-06	IL12A,IL12B,IL18,IL1A,IL21,IL12RB1,IL18RAP,IFNG,TBX21,STAT4,IL18R1,STAT3,TLR5,GATA3,FOXP3,IL21R,IL2RG
Interleukin-3, 5 and GM-CSF signaling(R)	0.004	39	13	0	7.69445e-06	VAV1,CSF2RB,CSF2RA,INPP5D,JAK2,JAK3,STAT5A,YWHAZ,PTPN6,IL3RA,IL2RG,PIK3R1,IL2RB
Hematopoietic cell lineage(K)	0.0089	87	19	0	8.97516e-06	IL9R,IL7,IL1A,IL11RA,CSF2RA,CD2,CD5,CD7,FLT3,CD3G,CD3D,CD3E,CD37,FLT3LG,GP5,IL3RA,CD8A,CD8B,CR1
Fc-epsilon receptor I signaling in mast cells(N)	0.0064	62	16	0	8.97516e-06	BTK,LYN,KLRG1,RASA1,VAV1,LAT,LCP2,INPP5D,NFATC2,RAF1,HCLS1,MS4A2,ITK,PRKCB,MAP3K1,PIK3R1
Pathways in cancer(K)	0.0408	398	47	0	8.97516e-06	GNG2,FAS,PIK3CG,CTNNA1,RAC3,TCF7,DVL1,GNGT2,TP53,APPL1,RASSF5,SLC2A1,TRAF1,TRAF5,MET,CDKN1B,CSF2RA,NCOA4,COL4A4,COL4A3,VHL,FLT3,RAF1,COL4A6,STAT5A,ADCY6,SMAD4,PPARG,MLH1,NFKB2,FLT3LG,TGFA,SUFU,BCL2,STAT3,WNT1,STK4,FASLG,PLCB3,CXCR4,PLCB2,PRKCB,MDM2,RASGRP1,RASGRP2,PIK3R5,PIK3R1
Epstein-Barr virus infection(K)	0.0207	202	30	0	1.57716e-05	MAP2K6,PIK3CG,NFKBIE,LYN,TP53,CSNK2A2,RELB,TRAF1,TRAF5,CDKN1B,JAK3,IFNG,RAN,CD40,NFKB2,MAP3K14,YWHAZ,IL10RA,BCL2,YWHAE,STAT3,PSMD14,SPN,ITGAL,PSMC6,PSMD7,TYK2,MDM2,PIK3R5,PIK3R1
Signaling by Rho GTPases(R)	0.0125	122	22	0	2.3875e-05	HMHA1,RAC3,ARHGEF4,ARHGEF6,SRGAP3,FGD2,FGD3,ARHGDIB,VAV1,RHOB,RHOH,FAM13B,ABR,TAGAP,GMIP,ARHGAP15,ARHGAP4,ARHGAP20,ARHGAP9,ARHGAP26,ARHGAP25,ARHGAP30
GMCSF-mediated signaling events(N)	0.0038	37	12	0	2.39545e-05	LYN,CSF2RB,CSF2RA,INPP5D,RAF1,JAK2,STAT5A,YWHAZ,CISH,STAT3,PIK3R1,IRF8
Cell adhesion molecules (CAMs)(K)	0.0148	144	24	0	2.77996e-05	CD226,SELL,CTLA4,ICOS,SDC1,VCAM1,CD2,CD6,SELPLG,CD40,CD40LG,ICAM2,ICAM3,CD28,SPN,ITGAL,ITGB7,CD274,CD8A,CD8B,PDCD1,NRXN1,ICOSLG,PTPRC
IL2-mediated signaling events(N)	0.0055	54	14	0	3.82249e-05	RASA1,LCK,RAF1,JAK3,STAT5A,IFNG,IKZF3,BCL2,CISH,STAT3,PRKCB,IL2RG,PIK3R1,IL2RB
Cell surface interactions at the vascular wall(R)	0.01	98	19	0	4.02013e-05	BSG,SIRPG,LYN,SLC3A2,SELL,SLC7A5,MERTK,LCK,CD2,INPP5D,SELPLG,CD48,SLC16A1,SPN,ITGAL,PTPN6,PPIA,CD244,PIK3R1
Osteoclast differentiation(K)	0.0134	131	22	0	6.3259e-05	BTK,MAP2K6,PIK3CG,NCF1,NCF4,SIRPG,IL1A,RELB,FOSL1,LCK,LCP2,NFATC2,IFNG,CAMK4,PPARG,NFKB2,TNFRSF11A,MAP3K14,CYLD,TYK2,PIK3R5,PIK3R1
Malaria(K)	0.005	49	13	0	6.42038e-05	KLRB1,IL12A,IL18,MET,SDC1,VCAM1,MYD88,IFNG,CD40,CD40LG,ITGAL,KLRK1,CR1
IL2 signaling events mediated by STAT5(N)	0.0029	28	10	0	7.07219e-05	LCK,JAK3,PRF1,BCL2,FOXP3,FASLG,LTA,IL2RG,PIK3R1,IL2RB
Interleukin-2 signaling(R)	0.0044	43	12	0	8.86489e-05	CSF2RB,CSF2RA,INPP5D,RAF1,JAK2,JAK3,STAT5A,PTPN6,IL3RA,IL2RG,PIK3R1,IL2RB
Fc epsilon RI signaling pathway(K)	0.0072	70	15	0	0.000133391	BTK,MAP2K6,PIK3CG,RAC3,LYN,VAV1,LAT,LCP2,INPP5D,RAF1,PLA2G4C,MS4A2,PRKCB,PIK3R5,PIK3R1
the co-stimulatory signal during t-cell activation(B)	0.0019	19	8	0	0.000186194	CTLA4,ICOS,CD3G,CD3D,CD3E,CD28,ICOSLG,CD247
GPCR ligand binding(R)	0.0396	386	42	0	0.000186194	SSTR3,NMUR1,GPR65,CCL25,CCL22,CCL21,P2RY12,P2RY13,P2RY10,P2RY14,GPR55,DRD1,CYSLTR1,ADORA2A,CX3CL1,CCL5,ADRA2A,CXCL13,XCL2,GPR18,S1PR4,GPR132,CCR8,CCR7,CCR6,CCR5,CCR4,CX3CR1,CCR2,CCKAR,OXER1,XCR1,CXCL9,NMB,WNT1,PTHLH,INSL3,CXCR3,CXCR4,CXCR6,RAMP3,GHRL
Calcineurin-regulated NFAT-dependent transcription in lymphocytes(N)	0.0048	47	12	0	0.000193389	SLC3A2,CTLA4,FOSL1,NFATC2,IFNG,CD40LG,IKZF1,TBX21,PPARG,GATA3,FOXP3,FASLG
HTLV-I infection(K)	0.0267	260	32	0	0.000203617	PIK3CG,DVL1,TP53,IL15,CDKN2C,SLC2A1,RELB,FOSL1,RRAS2,LCK,VCAM1,NFATC2,JAK3,STAT5A,ADCY6,CD3G,CD3D,RAN,CD3E,CD40,SMAD4,NFKB2,MAP3K14,WNT1,ITGAL,LTA,MAP3K1,IL2RG,PIK3R5,PIK3R1,IL2RB,KAT2B
Chagas disease (American trypanosomiasis)(K)	0.0107	104	18	0	0.000265781	FAS,PIK3CG,PPP2R2D,IL12A,IL12B,CCL5,MYD88,IFNG,CD3G,CD3D,CD3E,TLR6,FASLG,PLCB3,PLCB2,CD247,PIK3R5,PIK3R1
Signaling events mediated by Stem cell factor receptor (c-Kit)(N)	0.0053	52	12	0	0.000487853	GRAP2,LYN,VAV1,SH2B2,RAF1,JAK2,STAT5A,BCL2,STAT3,MAP4K1,PTPN6,PIK3R1
Platelet activation(K)	0.0134	131	20	0	0.000501858	BTK,ACTG1,PIK3CG,PPP1CA,LYN,APBB1IP,P2RY12,MYL12B,P2RX1,LCP2,ADCY6,PLA2G4C,ITPR1,GP5,PLCB3,PLCB2,RASGRP1,RASGRP2,PIK3R5,PIK3R1
Influenza A(K)	0.018	176	24	0	0.000503367	ACTG1,RAE1,FAS,MAP2K6,PIK3CG,EIF2S1,IL12A,IL12B,HNRNPUL1,IL18,IL1A,CCL5,IKBKE,RAF1,JAK2,MYD88,IFNG,TLR3,CIITA,FASLG,PRKCB,TYK2,PIK3R5,PIK3R1
B cell receptor signaling pathway(K)	0.0074	72	14	0	0.000611997	BTK,PIK3CG,NFKBIE,RAC3,LYN,CARD11,VAV1,INPP5D,NFATC2,RAF1,PTPN6,PRKCB,PIK3R5,PIK3R1
Allograft rejection(K)	0.0039	38	10	0	0.000686544	FAS,IL12A,IL12B,IFNG,CD40,CD40LG,GZMB,PRF1,CD28,FASLG
Hepatitis B(K)	0.015	146	21	0	0.000702241	FAS,PIK3CG,TP53,IKBKE,CDKN1B,NFATC2,RAF1,APAF1,STAT5A,MYD88,SMAD4,YWHAZ,STAT4,BCL2,STAT3,TLR3,FASLG,PRKCB,MAP3K1,PIK3R5,PIK3R1
BCR signaling pathway(N)	0.0067	65	13	0.0001	0.000813236	BTK,LYN,CARD11,RASA1,INPP5D,RAF1,MAP4K1,PTPN6,MAP3K1,POU2F2,PIK3R1,PTPRC,SH3BP5
Apoptosis(K)	0.0088	86	15	0.0001	0.00103021	FAS,PIK3CG,TP53,PRKAR2B,IL1A,CSF2RB,APAF1,MYD88,MAP3K14,BCL2,IRAK3,IL3RA,FASLG,PIK3R5,PIK3R1
B cell activation(P)	0.006	59	12	0.0001	0.00133479	BTK,PIK3CG,RAC3,LYN,VAV1,NFATC2,RAF1,NFKB2,ITPR1,GRAP,PRKCB,PTPRC
Graft-versus-host disease(K)	0.0043	42	10	0.0001	0.00145611	FAS,KLRD1,KLRC1,IL1A,KIR3DL2,IFNG,GZMB,PRF1,CD28,FASLG
IL3-mediated signaling events(N)	0.0028	27	8	0.0001	0.0015595	CSF2RB,INPP5D,JAK2,STAT5A,YWHAZ,CISH,IL3RA,PIK3R1
JNK signaling in the CD4+ TCR pathway(N)	0.0014	14	6	0.0001	0.00160008	GRAP2,LAT,LCP2,MAP4K1,PRKCB,MAP3K1
IL5-mediated signaling events(N)	0.0014	14	6	0.0001	0.00160008	LYN,CSF2RB,JAK2,STAT5A,CISH,PIK3R1
Fc gamma R-mediated phagocytosis(K)	0.0093	91	15	0.0001	0.00177086	PIK3CG,NCF1,SPHK2,LYN,WAS,DOCK2,VAV1,LAT,PIP5K1B,INPP5D,RAF1,PRKCB,PIK3R5,PIK3R1,PTPRC
Cholinergic synapse(K)	0.0116	113	17	0.0001	0.00177086	GNG2,PIK3CG,KCNJ2,GNGT2,CACNA1F,JAK2,ADCY6,CHRNA7,CHRNA6,CAMK4,BCL2,ITPR1,PLCB3,PLCB2,PRKCB,PIK3R5,PIK3R1
Type I diabetes mellitus(K)	0.0045	44	10	0.0001	0.00183266	FAS,IL12A,IL12B,IL1A,IFNG,GZMB,PRF1,CD28,FASLG,LTA
DAP12 interactions(R)	0.0176	172	22	0.0002	0.00201189	KLRC2,BTC,BTK,KLRD1,GRAP2,PRKAR2B,VAV1,LAT,CDKN1B,LCK,LCP2,RAF1,JAK2,ADCY6,CAMK4,CD28,ITPR1,FOXO4,TRAT1,KLRK1,MDM2,PIK3R1
Herpes simplex infection(K)	0.019	185	23	0.0002	0.00215467	FAS,PPP1CA,EIF2S1,TP53,IL12A,IL12B,TNFSF14,IL15,CSNK2A2,TRAF1,CCL5,TRAF5,IKBKE,JAK2,MYD88,IFNG,CDC34,CD74,TLR3,TNFRSF14,FASLG,LTA,TYK2
Leukocyte transendothelial migration(K)	0.0121	118	17	0.0002	0.00269347	ACTG1,PIK3CG,NCF1,NCF4,CTNNA1,TXK,RASSF5,MYL12B,VAV1,RHOH,VCAM1,ITGAL,ITK,CXCR4,PRKCB,PIK3R5,PIK3R1
Toxoplasmosis(K)	0.0122	119	17	0.0002	0.00296533	MAP2K6,PIK3CG,IL12A,IL12B,JAK2,MYD88,IFNG,CD40,CCR5,CD40LG,IL10RA,BCL2,STAT3,CIITA,TYK2,PIK3R5,PIK3R1
Transcriptional misregulation in cancer(K)	0.0183	179	22	0.0003	0.00319848	FLI1,LYL1,TP53,MYCN,LMO2,CDKN2C,HHEX,TRAF1,MET,CDKN1B,PAX5,FLT3,ID2,CD40,CCR7,PPARG,GZMB,ETV7,ETV6,ITGB7,MDM2,IL2RB
Intestinal immune network for IgA production(K)	0.0049	48	10	0.0003	0.00335981	CCL25,IL15,ICOS,CD40,CD40LG,MAP3K14,CD28,ITGB7,CXCR4,ICOSLG
EPO signaling pathway(N)	0.0034	33	8	0.0004	0.00483813	BTK,LYN,INPP5D,JAK2,STAT5A,BCL2,PTPN6,PIK3R1
Signaling by SCF-KIT(R)	0.014	137	18	0.0004	0.00483813	BTC,GRAP2,LYN,VAV1,CDKN1B,LCK,SH2B2,RAF1,JAK2,STAT5A,CD28,STAT3,FOXO4,TRAT1,GRAP,PTPN6,MDM2,PIK3R1
EGF receptor signaling pathway(P)	0.0084	82	13	0.0005	0.00552147	PIK3CG,RAC3,RASA1,SPRY3,RAF1,STAT5A,GAB3,TGFA,YWHAZ,STAT4,YWHAE,STAT3,PRKCB
IL8- and CXCR2-mediated signaling events(N)	0.0035	34	8	0.0005	0.0056486	GNG2,PIK3CG,LYN,ARRB1,DOCK2,PLCB3,PLCB2,PRKCB
Role of Calcineurin-dependent NFAT signaling in lymphocytes(N)	0.0053	52	10	0.0005	0.00570697	NFATC2,CABIN1,RAN,CAMK4,YWHAZ,BCL2,YWHAE,AKAP5,PRKCB,MAP3K1
Colorectal cancer(K)	0.0064	62	11	0.0005	0.0059327	PIK3CG,RAC3,TCF7,TP53,APPL1,RAF1,SMAD4,MLH1,BCL2,PIK3R5,PIK3R1
Regulation of actin cytoskeleton(K)	0.022	215	24	0.0006	0.00615134	ACTG1,PIK3CG,PPP1CA,RAC3,ARHGEF4,ARHGEF6,WAS,FGD3,MYL12B,VAV1,PIP5K1B,RRAS2,RAF1,NCKAP1L,NCKAP1,ITGAL,ITGAE,ITGB7,CYFIP2,ITGAD,PIP4K2A,PPP1R12B,PIK3R5,PIK3R1
Tuberculosis(K)	0.0182	178	21	0.0006	0.00616877	SPHK2,IL12A,IL12B,LSP1,IL18,IL1A,RAF1,JAK2,APAF1,MYD88,IFNG,CD74,IL10RA,BCL2,TLR1,TLR6,CIITA,CARD9,RFX5,CORO1A,CR1
Toll-like receptor signaling pathway(K)	0.0109	106	15	0.0006	0.00616877	MAP2K6,PIK3CG,IL12A,IL12B,CCL5,IKBKE,MYD88,CD40,CXCL9,TLR1,TLR3,TLR5,TLR6,PIK3R5,PIK3R1
Proteoglycans in cancer(K)	0.0209	204	23	0.0006	0.00634052	ACTG1,FAS,PIK3CG,PPP1CA,TP53,IL12B,MET,ESR1,SDC1,RRAS2,RAF1,HCLS1,ITPR1,STAT3,WNT1,CAV2,PTPN6,FASLG,PRKCB,MDM2,PPP1R12B,PIK3R5,PIK3R1
Calcium signaling in the CD4+ TCR pathway(N)	0.0028	27	7	0.0007	0.00650162	FOSL1,NFATC2,CABIN1,IFNG,CD40LG,AKAP5,FASLG
RAC1 signaling pathway(N)	0.0055	54	10	0.0007	0.00690403	MAP2K6,NCF1,CTNNA1,PIP5K1B,STAT5A,NCKAP1,STAT3,CYFIP2,PLCB2,MAP3K1
Thyroid hormone signaling pathway(K)	0.0122	119	16	0.0007	0.00705912	ACTG1,PIK3CG,TP53,SLC2A1,ESR1,RAF1,NOTCH1,ATP1A3,ATP1A4,PLCB3,PLCB2,PRKCB,MDM2,PIK3R5,PIK3R1,KAT2B
Intrinsic Pathway for Apoptosis(R)	0.0037	36	8	0.0007	0.00722006	BCL2L11,TP53,APAF1,GZMB,YWHAZ,BCL2,YWHAE,BMF
Legionellosis(K)	0.0056	55	10	0.0008	0.00722006	BNIP3,IL12A,IL12B,IL18,APAF1,RAB1A,MYD88,NFKB2,TLR5,CR1
IL8- and CXCR1-mediated signaling events(N)	0.0029	28	7	0.0008	0.00722006	GNG2,PIK3CG,LYN,ARRB1,PLCB3,PLCB2,PRKCB
Bacterial invasion of epithelial cells(K)	0.0078	76	12	0.0008	0.00758425	ACTG1,PIK3CG,CTNNA1,WAS,MET,HCLS1,SEPT1,SEPT6,SEPT8,CAV2,PIK3R5,PIK3R1
TNF signaling pathway(K)	0.0113	110	15	0.0009	0.00802107	FAS,MAP2K6,PIK3CG,IL15,TRAF1,CX3CL1,CCL5,TRAF5,VCAM1,MAP3K14,IL18R1,LTA,TNFRSF1B,PIK3R5,PIK3R1
CD40/CD40L signaling(N)	0.003	29	7	0.001	0.00882985	TRAF1,JAK3,STAT5A,CD40,CD40LG,MAP3K14,MAP3K1
Antigen processing and presentation(K)	0.008	78	12	0.001	0.00944164	KLRC2,KLRC3,KLRD1,KLRC1,KIR3DL2,IFNG,CD74,CIITA,KIR2DL4,RFX5,CD8A,CD8B
FoxO family signaling(N)	0.0049	48	9	0.0012	0.0104174	BCL2L11,CDKN1B,RAN,YWHAZ,YWHAE,FOXO4,CSNK1G3,FASLG,KAT2B
Signaling by PDGF(R)	0.0179	175	20	0.0012	0.0107341	BTC,RASA1,PRKAR2B,VAV1,CDKN1B,LCK,COL4A4,COL4A3,RAF1,JAK2,STAT5A,ADCY6,CAMK4,CD28,ITPR1,STAT3,FOXO4,TRAT1,MDM2,PIK3R1
GPCR downstream signaling(R)	0.0912	890	68	0.0012	0.0109806	GNG2,PIK3CG,SSTR3,GAST,RGS1,NMUR1,ARHGEF4,ARHGEF6,GPR65,CCL25,CCL21,P2RY12,P2RY13,P2RY10,P2RY14,PDE3B,PDE4D,GPR55,FGD2,DRD1,CYSLTR1,ADORA2A,CCL5,ADRA2A,FGD3,VAV1,CXCL13,XCL2,CSF2RB,RHOB,CSF2RA,GPR18,JAK2,JAK3,ADCY6,S1PR4,GPR132,CCR8,CCR7,CCR6,CCR5,CCR4,CCR2,ABR,CCKAR,OXER1,XCR1,CXCL9,NMB,ITPR1,VIPR2,PTHLH,IL3RA,INSL3,CXCR3,ARHGAP4,PLCB3,CXCR4,CXCR6,PLCB2,RAMP3,GHRL,RASGRP1,RASGRP2,IL2RG,PIK3R5,PI…
t cell receptor signaling pathway(B)	0.005	49	9	0.0013	0.0113023	VAV1,LAT,RAF1,CD3G,CD3D,CD3E,PRKCB,CD247,MAP3K1
tnfr2 signaling pathway(B)	0.0009	9	4	0.0014	0.0113023	TRAF1,LTA,TNFRSF1B,MAP3K1
activation of csk by camp-dependent protein kinase inhibits signaling through the t cell receptor(B)	0.0041	40	8	0.0014	0.0115125	PRKAR2B,CD3G,CD3D,CD3E,CCR5,CXCR4,CD247,PTPRC
SHP2 signaling(N)	0.0052	51	9	0.0017	0.0139485	LMO4,LCK,RAF1,JAK2,JAK3,IFNG,IL2RG,PIK3R1,IL2RB
Prolactin signaling pathway(K)	0.0074	72	11	0.0018	0.0141018	PIK3CG,ESR1,RAF1,JAK2,STAT5A,TNFRSF11A,CISH,STAT3,PIK3R5,PIK3R1,IRF1
Growth hormone receptor signaling(R)	0.0025	24	6	0.0019	0.0149935	LYN,JAK2,STAT5A,CISH,STAT3,PTPN6
role of mef2d in t-cell apoptosis(B)	0.0025	24	6	0.0019	0.0149935	LAT,CD3G,CD3D,CD3E,PRKCB,CD247
Leishmaniasis(K)	0.0075	73	11	0.002	0.015164	NCF1,NCF4,IL12A,IL12B,IL1A,JAK2,MYD88,IFNG,PTPN6,PRKCB,CR1
HIV-1 Nef: Negative effector of Fas and TNF-alpha(N)	0.0034	33	7	0.002	0.015164	FAS,TRAF1,APAF1,MAP3K14,BCL2,FASLG,CD247
lck and fyn tyrosine kinases in initiation of tcr activation(B)	0.001	10	4	0.0021	0.015164	CD3G,CD3D,CD3E,CD247
GP1b-IX-V activation signalling(R)	0.001	10	4	0.0021	0.015164	RAF1,YWHAZ,GP5,PIK3R1
Heterotrimeric G-protein signaling pathway-Gq alpha and Go alpha mediated pathway(P)	0.0111	108	14	0.0021	0.015164	GNG2,SSTR3,GNGT2,RGS1,RGS9,DRD1,ADORA2A,ITPR1,PLCB3,PLCB2,PRKCB,RASGRP1,RASGRP2,RGS13
Rap1 signaling pathway(K)	0.0216	211	22	0.0022	0.015164	ACTG1,MAP2K6,PIK3CG,RAC3,APBB1IP,RASSF5,ADORA2A,MET,LAT,SKAP1,LCP2,RAF1,EFNA3,ADCY6,FYB,ITGAL,PLCB3,PLCB2,PRKCB,RASGRP2,PIK3R5,PIK3R1
FoxO signaling pathway(K)	0.0136	133	16	0.0022	0.0151717	PIK3CG,BCL2L11,BNIP3,CDKN1B,RAF1,S1PR4,SMAD4,KLF2,AGAP2,STAT3,FOXO4,STK4,FASLG,MDM2,PIK3R5,PIK3R1
Oxytocin signaling pathway(K)	0.0163	159	18	0.0023	0.015891	ACTG1,PIK3CG,PPP1CA,KCNJ2,CACNA2D4,CACNA1F,NFATC2,RAF1,ADCY6,CAMK4,PLA2G4C,ITPR1,PLCB3,PLCB2,PRKCB,PPP1R12B,PIK3R5,PIK3R1
ras-independent pathway in nk cell-mediated cytotoxicity(B)	0.0026	25	6	0.0023	0.016048	KLRC3,KLRD1,KLRC1,VAV1,LAT,CD28
Small cell lung cancer(K)	0.0088	86	12	0.0023	0.0163724	PIK3CG,TP53,TRAF1,TRAF5,CDKN1B,COL4A4,COL4A3,COL4A6,APAF1,BCL2,PIK3R5,PIK3R1
Ras signaling pathway(K)	0.0234	228	23	0.0026	0.0182789	GNG2,PIK3CG,RAC3,ZAP70,GNGT2,RASA1,RASSF5,RGL1,MET,LAT,RRAS2,RAF1,EFNA3,PLA2G4C,FOXO4,STK4,RASAL3,FASLG,PRKCB,RASGRP1,RASGRP2,PIK3R5,PIK3R1
CXCR3-mediated signaling events(N)	0.0036	35	7	0.0028	0.0196445	GNG2,MAP2K6,ARRB1,CXCL13,RAF1,CXCL9,CXCR3
Pancreatic cancer(K)	0.0068	66	10	0.003	0.0207808	PIK3CG,RAC3,ARHGEF6,TP53,RAF1,SMAD4,TGFA,STAT3,PIK3R5,PIK3R1
Signalling by NGF(R)	0.028	273	26	0.0031	0.0214044	BTC,BCL2L11,ARHGEF4,ARHGEF6,PRKAR2B,FGD2,ADORA2A,FGD3,VAV1,CDKN1B,LCK,RAF1,JAK2,ADCY6,MYD88,CAMK4,ABR,CD28,YWHAE,ITPR1,STAT3,FOXO4,TRAT1,ARHGAP4,MDM2,PIK3R1
Non-small cell lung cancer(K)	0.0057	56	9	0.0032	0.0225912	PIK3CG,TP53,RASSF5,RAF1,TGFA,STK4,PRKCB,PIK3R5,PIK3R1
Acute myeloid leukemia(K)	0.0058	57	9	0.0036	0.0253236	PIK3CG,TCF7,EIF4EBP1,FLT3,RAF1,STAT5A,STAT3,PIK3R5,PIK3R1
Gastrin-CREB signalling pathway via PKC and MAPK(R)	0.0199	194	20	0.0038	0.02596	GNG2,GAST,NMUR1,GPR65,P2RY10,CYSLTR1,XCL2,RAF1,JAK2,GPR132,CCKAR,XCR1,NMB,ITPR1,PLCB3,PLCB2,GHRL,RASGRP1,RASGRP2,PIK3R1
IL6-mediated signaling events(N)	0.0048	47	8	0.0038	0.02596	MAP2K6,LMO4,VAV1,JAK2,STAT3,TYK2,PIK3R1,IRF1
Interleukin-7 signaling(R)	0.0006	6	3	0.0041	0.02596	IL7,JAK3,IL2RG
Alternative NF-kappaB pathway(N)	0.0006	6	3	0.0041	0.02596	RELB,NFKB2,MAP3K14
Endocrine and other factor-regulated calcium reabsorption(K)	0.0049	48	8	0.0043	0.02596	TRPV5,ESR1,ADCY6,ATP1A3,ATP1A4,PLCB3,PLCB2,PRKCB
Class I PI3K signaling events(N)	0.0039	38	7	0.0044	0.0262364	BTK,ZAP70,LYN,LAT,LCK,INPP5D,ITK
Beta2 integrin cell surface interactions(N)	0.003	29	6	0.0047	0.0281828	VCAM1,CD40LG,ICAM2,ICAM3,ITGAL,ITGAD
Neurotransmitter Receptor Binding And Downstream Transmission In The Postsynaptic Cell(R)	0.0135	132	15	0.0049	0.0294557	GNG2,KCNJ2,GNGT2,GRIK5,RAF1,ADCY6,CHRNA7,CHRNA6,CAMK4,KCNJ10,AKAP5,PLCB3,PLCB2,PRKCB,MDM2
Toll-Like Receptors Cascades(R)	0.0135	132	15	0.0049	0.0294557	BTK,MAP2K6,TLR10,IKBKE,S100B,JAK2,MYD88,NFKB2,SIGIRR,TLR1,TLR3,TLR5,TLR6,IRAK3,MAP3K1
Neurotrophin signaling pathway(K)	0.0123	120	14	0.0052	0.0310382	PIK3CG,NFKBIE,TP53,ARHGDIB,SH2B2,RAF1,CAMK4,BCL2,YWHAE,IRAK3,FASLG,MAP3K1,PIK3R5,PIK3R1
cAMP signaling pathway(K)	0.0205	200	20	0.0053	0.0316838	GRIN3A,PIK3CG,PPP1CA,RAC3,PDE3B,PDE4D,DRD1,ADORA2A,VAV1,CACNA1F,RRAS2,RAF1,ADCY6,CAMK4,ATP1A3,ATP1A4,VIPR2,GHRL,PIK3R5,PIK3R1
Interferon gamma signaling(R)	0.0074	72	10	0.0054	0.0323708	TRIM8,VCAM1,JAK2,IFNG,CIITA,GBP2,PTPN6,IRF8,IRF1,IRF2
MAPK signaling pathway(K)	0.0263	257	24	0.0055	0.0328697	FAS,MAP2K6,RAC3,TAOK2,TP53,RASA1,IL1A,RELB,ARRB1,CACNA2D4,CACNA1F,RRAS2,RAF1,PLA2G4C,NFKB2,MAP3K14,STK4,MAP4K1,PTPN7,FASLG,PRKCB,RASGRP1,MAP3K1,RASGRP2
VEGF signaling pathway(K)	0.0063	61	9	0.0056	0.0333752	PIK3CG,RAC3,SPHK2,NFATC2,RAF1,PLA2G4C,PRKCB,PIK3R5,PIK3R1
Opioid Signalling(R)	0.0063	61	9	0.0056	0.0333752	GNG2,PPP1CA,PRKAR2B,PDE4D,ADCY6,CAMK4,ITPR1,PLCB3,PLCB2
Immunoregulatory interactions between a Lymphoid and a non-Lymphoid cell(R)	0.0235	229	22	0.0056	0.0335175	KLRD1,CD226,KLRC1,KLRG1,SELL,KIR3DL2,VCAM1,CD3G,CD3D,CD3E,CD40,CD40LG,ICAM2,ICAM3,CD160,KIR2DL4,ITGAL,KLRK1,ITGB7,CD8A,CD8B,CD247
Amoebiasis(K)	0.0112	109	13	0.0058	0.0343467	PIK3CG,SERPINB9,IL12A,IL12B,COL4A4,COL4A3,COL4A6,IFNG,PLCB3,PLCB2,PRKCB,PIK3R5,PIK3R1
Adherens junction(K)	0.0075	73	10	0.0059	0.0343467	ACTG1,PTPRJ,CTNNA1,RAC3,TCF7,WAS,CSNK2A2,MET,SMAD4,PTPN6
PI3K-Akt signaling pathway(K)	0.0356	347	30	0.006	0.0343467	GNG2,PIK3CG,BCL2L11,PPP2R2D,GNGT2,TP53,COL6A6,IL7,EIF4EBP1,MET,CDKN1B,COL4A4,COL4A3,RAF1,COL4A6,JAK2,JAK3,EFNA3,YWHAZ,BCL2,YWHAE,ITGB7,EIF4E,IL3RA,FASLG,MDM2,IL2RG,PIK3R5,PIK3R1,IL2RB
stress induction of hsp regulation(B)	0.0014	14	4	0.0067	0.0343467	IL1A,APAF1,BCL2,FASLG
il12 and stat4 dependent signaling pathway in th1 development(B)	0.0014	14	4	0.0067	0.0343467	IL12A,IL12RB1,CCR5,IL18R1
Caspase cascade in apoptosis(N)	0.0053	52	8	0.0069	0.0343467	LMNA,ARHGDIB,APAF1,GZMB,PRF1,BCL2,SATB1,MAP3K1
Signaling events mediated by PTP1B(N)	0.0053	52	8	0.0069	0.0343467	LYN,LAT,LCK,JAK2,STAT5A,STAT3,TYK2,PIK3R1
Endometrial cancer(K)	0.0053	52	8	0.0069	0.0343467	PIK3CG,CTNNA1,TCF7,TP53,RAF1,MLH1,PIK3R5,PIK3R1
Gastric acid secretion(K)	0.0077	75	10	0.0071	0.0354151	GAST,KCNJ2,ADCY6,KCNJ10,ATP1A3,ATP1A4,ITPR1,PLCB3,PLCB2,PRKCB
Viral carcinogenesis(K)	0.0211	206	20	0.0072	0.0359325	PIK3CG,LYN,TP53,TRAF1,TRAF5,CDKN1B,MAD1L1,JAK3,STAT5A,CCR8,CCR5,CCR4,NFKB2,YWHAZ,YWHAE,STAT3,MDM2,PIK3R5,PIK3R1,KAT2B
FAS (CD95) signaling pathway(N)	0.0033	32	6	0.0074	0.0372484	BTK,FAS,MAP2K6,FASLG,FAIM2,MAP3K1
IL4-mediated signaling events(N)	0.0066	64	9	0.0075	0.0374406	INPP5D,JAK2,JAK3,STAT5A,CD40LG,PTPN6,LTA,IL2RG,PIK3R1
Autoimmune thyroid disease(K)	0.0054	53	8	0.0077	0.0382621	FAS,CTLA4,CD40,CD40LG,GZMB,PRF1,CD28,FASLG
Wnt signaling pathway(K)	0.0142	139	15	0.0077	0.0384682	RAC3,TCF7,DVL1,FRAT1,TP53,RUVBL1,FBXW11,CSNK2A2,FOSL1,NFATC2,SMAD4,WNT1,PLCB3,PLCB2,PRKCB
PAR1-mediated thrombin signaling events(N)	0.0044	43	7	0.0083	0.0417064	GNG2,ARRB1,SNX2,PLCB3,PLCB2,PRKCB,PIK3R1
Interferon-gamma signaling pathway(P)	0.0015	15	4	0.0085	0.0426752	JAK2,IFNG,CISH,PTPN6
Signaling by ERBB2(R)	0.0159	155	16	0.009	0.0448543	BTC,PRKAR2B,VAV1,CDKN1B,LCK,RAF1,JAK2,ADCY6,CAMK4,CD28,ITPR1,ERBB2IP,FOXO4,TRAT1,MDM2,PIK3R1
Signaling by VEGF(R)	0.0106	103	12	0.0093	0.0466113	NCF1,NCF4,CTNNA1,RASA1,VAV1,RAF1,JAK2,NCKAP1,ITPR1,CYFIP2,PRKCB,PIK3R1
Endothelin signaling pathway(P)	0.0056	55	8	0.0094	0.0470889	PIK3CG,PRKAR2B,RAF1,ADCY6,ITPR1,PLCB3,PLCB2,PRKCB
Central carbon metabolism in cancer(K)	0.0069	67	9	0.0099	0.0494272	PIK3CG,TP53,SLC7A5,SLC2A1,MET,FLT3,RAF1,PIK3R5,PIK3R1
Carbohydrate digestion and absorption(K)	0.0046	45	7	0.0105	0.0519454	PIK3CG,ATP1A3,ATP1A4,PLCB2,PRKCB,PIK3R5,PIK3R1
il-2 receptor beta chain in t cell activation(B)	0.0046	45	7	0.0105	0.0519454	RAF1,STAT5A,IKZF3,BCL2,FASLG,IL2RG,IL2RB
Integrin signalling pathway(P)	0.0162	158	16	0.0106	0.0519454	ACTG1,PIK3CG,RAC3,RHOB,COL4A4,COL4A3,RAF1,COL4A6,COL19A1,ITGAL,GRAP,ITGAE,ITGB7,ITGAD,ARHGAP26,PIK3R1
Rap1 signalling(R)	0.0016	16	4	0.0106	0.0519454	RAF1,YWHAZ,RASGRP1,RASGRP2
Signaling events mediated by Hepatocyte Growth Factor Receptor (c-Met)(N)	0.0082	80	10	0.0108	0.0519454	PTPRJ,CTNNA1,ARHGEF4,EIF4EBP1,MET,INPP5D,RAF1,EIF4E,MAP3K1,PIK3R1
AlphaE beta7 integrin cell surface interactions(N)	0.0003	3	2	0.0111	0.0519454	ITGAE,ITGB7
IL2 signaling events mediated by PI3K(N)	0.0036	35	6	0.0112	0.0519454	LCK,JAK3,BCL2,IL2RG,PIK3R1,IL2RB
HIF-1 signaling pathway(K)	0.0109	106	12	0.0115	0.0519454	PIK3CG,EIF4EBP1,SLC2A1,CDKN1B,VHL,IFNG,BCL2,STAT3,EIF4E,PRKCB,PIK3R5,PIK3R1
Phosphatidylinositol signaling system(K)	0.0083	81	10	0.0117	0.0519454	PIK3CG,PIP5K1B,INPP5D,ITPR1,PIP4K2A,PLCB3,PLCB2,PRKCB,PIK3R5,PIK3R1
PI Metabolism(R)	0.0047	46	7	0.0117	0.0519454	PIK3CG,PIP5K1B,INPP5D,PIP4K2A,SACM1L,PIK3R5,PIK3R1
PDGFR-beta signaling pathway(N)	0.0123	120	13	0.0122	0.0519454	PTPRJ,LYN,RASA1,LCK,RAF1,JAK2,STAT5A,NCKAP1,YWHAZ,YWHAE,STAT3,CYFIP2,SLA
Trk receptor signaling mediated by PI3K and PLC-gamma(N)	0.0037	36	6	0.0127	0.0519454	STAT5A,CAMK4,AGAP2,YWHAZ,YWHAE,PIK3R1
E-cadherin signaling in the nascent adherens junction(N)	0.0037	36	6	0.0127	0.0519454	CTNNA1,NCKAP1,ITGAE,ITGB7,CYFIP2,PIK3R1
Apoptosis signaling pathway(P)	0.0027	26	5	0.0128	0.0519454	PIK3CG,BCL2L11,BCL2,BOK,PRKCB
Vascular smooth muscle contraction(K)	0.0124	121	13	0.013	0.0519454	PPP1CA,ADORA2A,CACNA1F,RAF1,ADCY6,KCNMB1,PLA2G4C,ITPR1,PLCB3,PLCB2,RAMP3,PRKCB,PPP1R12B
Syndecan-1-mediated signaling events(N)	0.0017	17	4	0.013	0.0519454	BSG,CCL5,MET,SDC1
Viral myocarditis(K)	0.006	59	8	0.0138	0.0553381	ACTG1,RAC3,CD40,CD40LG,DMD,PRF1,CD28,ITGAL
Notch signaling pathway(K)	0.0049	48	7	0.0145	0.0579224	DVL1,RFNG,MFNG,MAML3,MAML1,NOTCH1,KAT2B
Focal adhesion(K)	0.0212	207	19	0.0148	0.0591707	ACTG1,PIK3CG,PPP1CA,RAC3,COL6A6,MET,MYL12B,VAV1,COL4A4,COL4A3,RAF1,COL4A6,BCL2,CAV2,ITGB7,PRKCB,PPP1R12B,PIK3R5,PIK3R1
Deadenylation-dependent mRNA decay(R)	0.005	49	7	0.016	0.0640643	EXOSC6,CNOT6,XRN1,DCP2,DCP1A,CNOT6L,EIF4E
Signaling events mediated by HDAC Class II(N)	0.0039	38	6	0.0161	0.064592	GNG2,NUP210,ESR1,RAN,CAMK4,YWHAE
Chronic myeloid leukemia(K)	0.0075	73	9	0.0164	0.0654339	PIK3CG,TP53,CDKN1B,RAF1,STAT5A,SMAD4,MDM2,PIK3R5,PIK3R1
cGMP-PKG signaling pathway(K)	0.0171	167	16	0.0169	0.0677046	PIK3CG,PPP1CA,PDE3B,ADRA2A,CACNA1F,NFATC2,RAF1,ADCY6,KCNMB1,ATP1A3,ATP1A4,ITPR1,PLCB3,PLCB2,PIK3R5,PIK3R1
Regulation of mRNA stability by proteins that bind AU-rich elements(R)	0.0088	86	10	0.0169	0.0677605	EXOSC6,XRN1,DCP2,DCP1A,YWHAZ,PSMD14,PSMA7,PSMB5,PSMC6,PSMD7
Insulin secretion(K)	0.0088	86	10	0.0169	0.0677605	SLC2A1,CACNA1F,ADCY6,KCNMB1,CCKAR,ATP1A3,ATP1A4,PLCB3,PLCB2,PRKCB
Inflammatory mediator regulation of TRP channels(K)	0.0101	99	11	0.0171	0.0682781	MAP2K6,PIK3CG,PPP1CA,ADCY6,PLA2G4C,ITPR1,PLCB3,PLCB2,PRKCB,PIK3R5,PIK3R1
Validated targets of C-MYC transcriptional activation(N)	0.0076	74	9	0.0177	0.0707324	EIF2S1,TP53,RUVBL1,SLC2A1,NBN,FOSL1,ID2,SMAD4,EIF4E
Aldosterone-regulated sodium reabsorption(K)	0.004	39	6	0.0181	0.0723282	PIK3CG,ATP1A3,ATP1A4,PRKCB,PIK3R5,PIK3R1
ErbB signaling pathway(K)	0.0089	87	10	0.0182	0.0727198	BTC,PIK3CG,EIF4EBP1,CDKN1B,RAF1,STAT5A,TGFA,PRKCB,PIK3R5,PIK3R1
Signaling by FGFR(R)	0.0159	155	15	0.0188	0.0751295	BTC,PRKAR2B,VAV1,CDKN1B,LCK,RAF1,JAK2,ADCY6,CAMK4,CD28,ITPR1,FOXO4,TRAT1,MDM2,PIK3R1
Signaling events mediated by VEGFR1 and VEGFR2(N)	0.0065	63	8	0.0196	0.0783963	MAP2K6,PTPRJ,CTNNA1,FBXW11,RAF1,PTPN6,PRKCB,PIK3R1
Signaling pathways regulating pluripotency of stem cells(K)	0.0146	142	14	0.0198	0.0790159	PIK3CG,HESX1,DVL1,RAF1,ID2,JAK2,JAK3,SMAD4,STAT3,WNT1,PCGF5,PCGF1,PIK3R5,PIK3R1
p53 signaling pathway(B)	0.0011	11	3	0.0209	0.0834234	TP53,BCL2,MDM2
il-7 signal transduction(B)	0.0011	11	3	0.0209	0.0834234	STAT5A,BCL2,IL2RG
il 2 signaling pathway(B)	0.0011	11	3	0.0209	0.0834234	STAT5A,IL2RG,IL2RB
Prostate cancer(K)	0.0091	89	10	0.0209	0.0834325	PIK3CG,TCF7,TP53,CDKN1B,RAF1,TGFA,BCL2,MDM2,PIK3R5,PIK3R1
regulation of bad phosphorylation(B)	0.0021	20	4	0.022	0.0881883	PRKAR2B,CSF2RB,BCL2,IL3RA
Rheumatoid arthritis(K)	0.0092	90	10	0.0223	0.0892005	CTLA4,IL18,IL15,IL1A,CCL5,IFNG,TNFRSF11A,CD28,ITGAL,LTB
Cytosolic sensors of pathogen-associated DNA (R)	0.0067	65	8	0.023	0.0921851	XRCC6,ZBP1,S100B,MYD88,TREX1,NFKB2,TLR3,TMEM173
Glioma(K)	0.0067	65	8	0.023	0.0921851	PIK3CG,TP53,RAF1,TGFA,PRKCB,MDM2,PIK3R5,PIK3R1
Renal cell carcinoma(K)	0.0068	66	8	0.0249	0.0996832	PIK3CG,SLC2A1,MET,VHL,RAF1,TGFA,PIK3R5,PIK3R1
Aurora A signaling(N)	0.0032	31	5	0.025	0.0999149	TP53,RASA1,TACC1,RAN,MDM2
GnRH signaling pathway(K)	0.0094	92	10	0.0254	0.101595	MAP2K6,CACNA1F,RAF1,ADCY6,PLA2G4C,ITPR1,PLCB3,PLCB2,PRKCB,MAP3K1
Signaling by ERBB4(R)	0.0151	147	14	0.0255	0.101933	BTC,VAV1,CDKN1B,S100B,ESR1,LCK,RAF1,JAK2,STAT5A,CD28,FOXO4,TRAT1,MDM2,PIK3R1
caspase cascade in apoptosis(B)	0.0022	21	4	0.0257	0.10298	LMNA,ARHGDIB,APAF1,PRF1
p38 signaling mediated by MAPKAP kinases(N)	0.0022	21	4	0.0257	0.10298	LSP1,RAF1,YWHAZ,YWHAE
pkc-catalyzed phosphorylation of inhibitory phosphoprotein of myosin phosphatase(B)	0.0022	21	4	0.0257	0.10298	ARHGEF6,VAV1,PRKCB,PPP1R12B
Signal regulatory protein (SIRP) family interactions(R)	0.0012	12	3	0.0261	0.104275	SIRPG,FYB,PTPN6
Proteasome(K)	0.0045	44	6	0.0301	0.115154	IFNG,PSMD14,PSMA7,PSMB5,PSMC6,PSMD7
il 3 signaling pathway(B)	0.0013	13	3	0.0319	0.115154	CSF2RB,STAT5A,IL3RA
beta-catenin independent WNT signaling(R)	0.0114	111	11	0.0349	0.115154	GNG2,PDE6B,ITPR1,PSMD14,WNT1,PSMA7,PSMB5,PSMC6,PLCB3,PLCB2,PSMD7
IL1-mediated signaling events(N)	0.0035	34	5	0.035	0.115154	MAP2K6,IL1A,MYD88,IRAK3,PIK3R1
Regulation of RhoA activity(N)	0.0047	46	6	0.0362	0.115154	ARHGDIB,VAV1,CDKN1B,ABR,ARHGAP4,ARHGAP9
Validated targets of C-MYC transcriptional repression(N)	0.006	59	7	0.0381	0.115154	CCL5,CDKN1B,ID2,SMAD4,BCL2,GFI1,IRF8
sumoylation by ranbp2 regulates transcriptional repression(B)	0.0014	14	3	0.0384	0.115154	NUP210,RAN,MDM2
Ras signaling in the CD4+ TCR pathway(N)	0.0014	14	3	0.0384	0.115154	RAF1,PTPN7,PRKCB
apoptotic signaling in response to dna damage(B)	0.0014	14	3	0.0384	0.115154	TP53,APAF1,BCL2
Thyroid hormone synthesis(K)	0.0074	72	8	0.0384	0.115309	ADCY6,GPX1,ATP1A3,ATP1A4,ITPR1,PLCB3,PLCB2,PRKCB
Axon guidance(K)	0.013	127	12	0.0386	0.115781	RAC3,SRGAP3,RASA1,MET,NTN1,NFATC2,EFNA3,EFNB1,SLIT1,SEMA4D,ROBO1,CXCR4
a6b1 and a6b4 Integrin signaling(N)	0.0036	35	5	0.0388	0.116505	IL1A,MET,YWHAZ,YWHAE,PIK3R1
Class I PI3K signaling events mediated by Akt(N)	0.0036	35	5	0.0388	0.116505	CDKN1B,RAF1,YWHAZ,YWHAE,FOXO4
inhibition of cellular proliferation by gleevec(B)	0.0025	24	4	0.039	0.116884	RAF1,STAT5A,BCL2,MAP3K1
Ephrin B reverse signaling(N)	0.0025	24	4	0.039	0.116884	LYN,LCK,EFNB1,PIK3R1
Salmonella infection(K)	0.0088	86	9	0.0402	0.120471	ACTG1,WAS,IL18,IL1A,MYD88,IFNG,DYNC1I2,KLC3,TLR5
cd40l signaling pathway(B)	0.0006	6	2	0.0403	0.120757	CD40,MAP3K1
P53 pathway feedback loops 1(P)	0.0006	6	2	0.0403	0.120757	TP53,MDM2
Interleukin-1 processing(R)	0.0006	6	2	0.0403	0.120757	IL18,NFKB2
Signaling by EGFR(R)	0.0176	172	15	0.0409	0.122673	BTC,PRKAR2B,VAV1,CDKN1B,LCK,RAF1,JAK2,ADCY6,CAMK4,CD28,ITPR1,FOXO4,TRAT1,MDM2,PIK3R1
Choline metabolism in cancer(K)	0.0103	100	10	0.0409	0.122693	PIK3CG,RAC3,WAS,EIF4EBP1,PIP5K1B,RAF1,PLA2G4C,PRKCB,PIK3R5,PIK3R1
Long-term depression(K)	0.0062	60	7	0.0411	0.123204	LYN,RAF1,PLA2G4C,ITPR1,PLCB3,PLCB2,PRKCB
Arrhythmogenic right ventricular cardiomyopathy (ARVC)(K)	0.0076	74	8	0.0439	0.131571	ACTG1,CTNNA1,TCF7,LMNA,CACNA2D4,CACNA1F,DMD,ITGB7
Endogenous TLR signaling(N)	0.0026	25	4	0.0441	0.132252	MYD88,TLR1,TLR3,TLR6
Signaling by Leptin(R)	0.0026	25	4	0.0441	0.132252	RAF1,JAK2,STAT5A,STAT3
Potassium Channels(R)	0.009	88	9	0.0452	0.135653	GNG2,KCNJ2,GNGT2,KCNAB2,KCNA2,KCNA5,KCNB2,KCNMB1,KCNJ10
Sumoylation by RanBP2 regulates transcriptional repression(N)	0.0015	15	3	0.0455	0.136408	NUP210,RAN,MDM2
atm signaling pathway(B)	0.0015	15	3	0.0455	0.136408	TP53,TREX1,MDM2
Defensins(R)	0.0015	15	3	0.0455	0.136408	CCR6,CCR2,TLR1
telomeres telomerase cellular aging and immortality(B)	0.0015	15	3	0.0455	0.136408	XRCC6,TP53,BCL2
regulation of cell cycle progression by plk3(B)	0.0015	15	3	0.0455	0.136408	TP53,APAF1,TREX1
keratinocyte differentiation(B)	0.005	49	6	0.0465	0.139604	TRAF1,RAF1,BCL2,FASLG,PRKCB,MAP3K1
Platelet Aggregation (Plug Formation)(R)	0.0038	37	5	0.0472	0.141662	APBB1IP,ADRA2A,GP5,RASGRP1,RASGRP2
Endothelins(N)	0.0064	62	7	0.0474	0.142229	CYSLTR1,RAF1,JAK2,ADCY6,PLCB3,PLCB2,PRKCB
Direct p53 effectors(N)	0.0135	132	12	0.0489	0.146825	FAS,BCL2L14,TP53,CX3CL1,MET,APAF1,MLH1,GPX1,SH2D1A,TGFA,BCL2,MDM2
Signaling events mediated by HDAC Class III(N)	0.0027	26	4	0.0496	0.148699	XRCC6,TP53,FOXO4,KAT2B
DNA Damage/Telomere Stress Induced Senescence(R)	0.0027	26	4	0.0496	0.148699	TP53,CDKN1B,NBN,CABIN1
RIG-I/MDA5 mediated induction of IFN-alpha/beta pathways(R)	0.0078	76	8	0.0498	0.149276	IKBKE,S100B,MYD88,NFKB2,CYLD,MAP3K1,IRF1,IRF2
Hepatitis C(K)	0.0136	133	12	0.0512	0.153657	PIK3CG,EIF2S1,PPP2R2D,TP53,IKBKE,RAF1,STAT3,TLR3,TYK2,PIK3R5,PIK3R1,IRF1
Regulation of RAC1 activity(N)	0.0039	38	5	0.0518	0.155357	ARHGEF6,DOCK2,VAV1,ABR,ARHGAP9
Pre-NOTCH Expression and Processing(R)	0.0039	38	5	0.0518	0.155357	TP53,MAML3,MAML1,NOTCH1,KAT2B
Nucleotide-binding domain, leucine rich repeat containing receptor (NLR) signaling pathways(R)	0.0039	38	5	0.0518	0.155357	MAP2K6,CYLD,BCL2,CARD9,PSTPIP1
TCF dependent signaling in response to WNT(R)	0.0153	149	13	0.0541	0.162293	TCF7,DVL1,FRAT1,RUVBL1,CSNK2A2,PIP5K1B,YWHAZ,PSMD14,WNT1,PSMA7,PSMB5,PSMC6,PSMD7
Adrenergic signaling in cardiomyocytes(K)	0.0153	149	13	0.0541	0.162293	PIK3CG,PPP1CA,PPP2R2D,CACNA2D4,CACNA1F,ADCY6,BCL2,ATP1A3,ATP1A4,PLCB3,PLCB2,PIK3R5,PIK3R1
Mitotic Prophase(R)	0.0066	64	7	0.0543	0.163032	RAE1,PPP2R2D,NUP210,LMNA,LPIN1,RAB1A,PRKCB
Amyotrophic lateral sclerosis (ALS)(K)	0.0052	51	6	0.0544	0.16315	MAP2K6,TP53,APAF1,GPX1,BCL2,TNFRSF1B
bcr signaling pathway(B)	0.0028	27	4	0.0554	0.163717	VAV1,RAF1,PRKCB,MAP3K1
Platelet homeostasis(R)	0.0053	52	6	0.0586	0.163717	GNG2,PDE3B,P2RX1,KCNMB1,ITPR1,PTPN6
Beta5 beta6 beta7 and beta8 integrin cell surface interactions(N)	0.0017	17	3	0.0614	0.163717	SDC1,VCAM1,ITGB7
Heterotrimeric G-protein signaling pathway-rod outer segment phototransduction(P)	0.0029	28	4	0.0616	0.163717	GNG2,GNGT2,RGS9,PDE6B
IFN-gamma pathway(N)	0.0041	40	5	0.0617	0.163717	JAK2,IFNG,MAP3K1,PIK3R1,IRF1
HIF-1-alpha transcription factor network(N)	0.0068	66	7	0.0619	0.163717	BNIP3,BHLHE41,SLC2A1,ABCB1,ID2,SMAD4,CXCR4
PIP3 activates AKT signaling(R)	0.0096	94	9	0.0629	0.163717	BTC,VAV1,CDKN1B,LCK,CD28,FOXO4,TRAT1,MDM2,PIK3R1
Hippo signaling pathway(K)	0.0157	153	13	0.0637	0.163717	ACTG1,CTNNA1,PPP1CA,PPP2R2D,TCF7,DVL1,FBXW11,DLG2,ID2,SMAD4,YWHAZ,YWHAE,WNT1
Interferon alpha/beta signaling(R)	0.0069	67	7	0.0659	0.163717	SAMHD1,GBP2,PTPN6,TYK2,IRF8,IRF1,IRF2
Long-term potentiation(K)	0.0069	67	7	0.0659	0.163717	PPP1CA,RAF1,CAMK4,ITPR1,PLCB3,PLCB2,PRKCB
a4b7 Integrin signaling(N)	0.0008	8	2	0.0669	0.163717	VCAM1,ITGB7
Thromboxane A2 receptor signaling(N)	0.0055	54	6	0.0676	0.163717	GNG2,LYN,LCK,VCAM1,PLCB2,PRKCB
Thyroid cancer(K)	0.003	29	4	0.0681	0.163717	TCF7,TP53,NCOA4,PPARG
Pancreatic secretion(K)	0.0098	96	9	0.0696	0.163717	RAB27B,ADCY6,CCKAR,ATP1A3,ATP1A4,ITPR1,PLCB3,PLCB2,PRKCB
Regulation of Telomerase(N)	0.007	68	7	0.07	0.163717	XRCC6,CDKN1B,NBN,ESR1,IFNG,YWHAE,IRF1
gata3 participate in activating the th2 cytokine genes expression(B)	0.0018	18	3	0.0702	0.163717	PRKAR2B,IL1A,GATA3
Plasma membrane estrogen receptor signaling(N)	0.0043	42	5	0.0725	0.163717	GNG2,ESR1,PLCB3,PLCB2,PIK3R1
p75(NTR)-mediated signaling(N)	0.0071	69	7	0.0743	0.163717	BCL2L11,TP53,RHOB,APAF1,MYD88,YWHAE,PIK3R1
Factors involved in megakaryocyte development and platelet production(R)	0.0115	112	10	0.0746	0.163717	KIF3C,TP53,PRKAR2B,DOCK8,KIF2A,SH2B2,JAK2,GATA3,IRF1,IRF2
IGF1 pathway(N)	0.0031	30	4	0.075	0.163717	RAF1,YWHAZ,YWHAE,PIK3R1
LKB1 signaling events(N)	0.0044	43	5	0.0783	0.163717	TP53,ESR1,SMAD4,YWHAZ,YWHAE
Adipocytokine signaling pathway(K)	0.0072	70	7	0.0788	0.163717	NFKBIE,ACSL6,ACSL5,SLC2A1,JAK2,STAT3,TNFRSF1B
AP-1 transcription factor network(N)	0.0072	70	7	0.0788	0.163717	BCL2L11,TP53,CDKN1B,FOSL1,ESR1,NFATC2,IFNG
sprouty regulation of tyrosine kinase signals(B)	0.0019	19	3	0.0796	0.163717	SPRY3,RAF1,PTPRC
Cellular roles of Anthrax toxin(N)	0.0019	19	3	0.0796	0.163717	MAP2K6,IL18,VCAM1
hypoxia and p53 in the cardiovascular system(B)	0.0019	19	3	0.0796	0.163717	TP53,ABCB1,MDM2
no2-dependent il-12 pathway in nk cells(B)	0.0009	9	2	0.0819	0.163717	IL12A,IL12RB1
pertussis toxin-insensitive ccr5 signaling in macrophage(B)	0.0009	9	2	0.0819	0.163717	CCR5,CXCR4
overview of telomerase protein component gene htert transcriptional regulation(B)	0.0009	9	2	0.0819	0.163717	TP53,ESR1
cycling of ran in nucleocytoplasmic transport(B)	0.0009	9	2	0.0819	0.163717	NUP210,RAN
DAG and IP3 signaling(R)	0.0032	31	4	0.0823	0.164511	PRKAR2B,ADCY6,CAMK4,ITPR1
Melanoma(K)	0.0073	71	7	0.0834	0.16677	PIK3CG,TP53,MET,RAF1,MDM2,PIK3R5,PIK3R1
Estrogen signaling pathway(K)	0.0103	100	9	0.0844	0.168862	PIK3CG,ESR1,RAF1,ADCY6,ITPR1,PLCB3,PLCB2,PIK3R5,PIK3R1
Fc epsilon receptor (FCERI) signaling(R)	0.0329	321	23	0.0852	0.170437	BTC,BTK,GRAP2,LYN,CARD11,VAV1,LAT,CDKN1B,LCK,LCP2,NFATC2,RAF1,JAK2,CD28,ITPR1,FOXO4,MS4A2,TRAT1,ITK,MDM2,RASGRP1,MAP3K1,PIK3R1
Glutamatergic synapse(K)	0.0119	116	10	0.0888	0.177689	GRIN3A,GNG2,GNGT2,GRIK5,ADCY6,PLA2G4C,ITPR1,PLCB3,PLCB2,PRKCB
hiv-1 nef: negative effector of fas and tnf(B)	0.0033	32	4	0.0898	0.179618	TRAF1,APAF1,BCL2,FASLG
Insulin Pathway(N)	0.0046	45	5	0.0907	0.181309	RASA1,EIF4EBP1,SH2B2,INPP5D,PIK3R1
Presenilin action in Notch and Wnt signaling(N)	0.0046	45	5	0.0907	0.181309	DVL1,FRAT1,FBXW11,NOTCH1,WNT1
Heterotrimeric G-protein signaling pathway-Gi alpha and Gs alpha mediated pathway(P)	0.0151	147	12	0.0908	0.181653	GNG2,SSTR3,GNGT2,RGS1,RGS9,PRKAR2B,ARRB1,DRD1,ADORA2A,ADRA2A,ADCY6,RGS13
TNF receptor signaling pathway(N)	0.0047	46	5	0.0972	0.194342	TNIK,TRAF1,CYLD,TNFRSF1B,MAP3K1
Notch-mediated HES/HEY network(N)	0.0047	46	5	0.0972	0.194342	CDKN1B,JAK2,MAML1,NOTCH1,STAT3
Dissolution of Fibrin Clot(R)	0.001	10	2	0.0977	0.195484	ANXA2,S100A10
Hedgehog signaling pathway(P)	0.001	10	2	0.0977	0.195484	PRKAR2B,SUFU
p53 pathway by glucose deprivation(P)	0.001	10	2	0.0977	0.195484	TP53,EIF4EBP1
Interleukin-6 signaling(R)	0.001	10	2	0.0977	0.195484	JAK2,STAT3
mTOR signaling pathway(K)	0.0062	60	6	0.099	0.198055	PIK3CG,EIF4EBP1,EIF4E,PRKCB,PIK3R5,PIK3R1
ras signaling pathway(B)	0.0022	21	3	0.0998	0.19962	VAV1,RAF1,FOXO4
nf-kb signaling pathway(B)	0.0022	21	3	0.0998	0.19962	IL1A,MYD88,MAP3K1
Hedgehog 'off' state(R)	0.0091	89	8	0.1004	0.200705	WDR19,PRKAR2B,SUFU,PSMD14,PSMA7,PSMB5,PSMC6,PSMD7
Pertussis(K)	0.0077	75	7	0.1033	0.205492	C4A,IL12A,IL12B,IL1A,MYD88,IRF8,IRF1
Inositol phosphate metabolism(K)	0.0063	61	6	0.1049	0.205492	PIK3CG,PIP5K1B,INPP5D,PIP4K2A,PLCB3,PLCB2
Validated nuclear estrogen receptor alpha network(N)	0.0063	61	6	0.1049	0.205492	KLRC3,LMO4,ESR1,CALCOCO1,STAT5A,SMAD4
growth hormone signaling pathway(B)	0.0023	22	3	0.1106	0.205492	STAT5A,CISH,PRKCB
regulation of eif-4e and p70s6 kinase(B)	0.0023	22	3	0.1106	0.205492	EIF4EBP1,EIF4E,PRKCB
ctcf: first multivalent nuclear factor(B)	0.0023	22	3	0.1106	0.205492	SMAD6,SMAD4,MDM2
stathmin and breast cancer resistance to antimicrotubule agents(B)	0.0023	22	3	0.1106	0.205492	PRKAR2B,CAMK4,CD247
Effects of PIP2 hydrolysis(R)	0.0023	22	3	0.1106	0.205492	ITPR1,RASGRP1,RASGRP2
Posttranslational regulation of adherens junction stability and dissassembly(N)	0.0049	48	5	0.1109	0.205492	CTNNA1,MET,SLIT1,ROBO1,PTPN6
Regulation of nuclear SMAD2/3 signaling(N)	0.0079	77	7	0.1142	0.205492	ESR1,SMAD4,DCP1A,FOXO4,GATA3,RUNX3,KAT2B
Signaling mediated by p38-alpha and p38-beta(N)	0.0036	35	4	0.1144	0.205492	TP53,EIF4EBP1,ESR1,EIF4E
Signaling events mediated by TCPTP(N)	0.0036	35	4	0.1144	0.205492	MET,JAK3,STAT5A,STAT3
signal transduction through il1r(B)	0.0036	35	4	0.1144	0.205492	IL1A,MYD88,IRAK3,MAP3K1
Caspase-8 activation by cleavage(R)	0.0011	11	2	0.1144	0.205492	FAS,FASLG
FGF signaling pathway(P)	0.0094	92	8	0.1151	0.205492	PIK3CG,RAC3,RASA1,RAF1,YWHAZ,YWHAE,GRAP,PRKCB
Ras Pathway(P)	0.0065	63	6	0.1172	0.205492	PIK3CG,RAC3,RHOB,RAF1,STAT3,MAP3K1
Morphine addiction(K)	0.0095	93	8	0.1202	0.205492	GNG2,GNGT2,PDE3B,PDE4D,ARRB1,DRD1,ADCY6,PRKCB
Assembly of the primary cilium(R)	0.0175	171	13	0.1204	0.205492	PCM1,SSTR3,PCNT,KIF3C,WDR19,PRKAR2B,CCT3,CCT5,CCT4,DYNC1I2,CETN2,CEP135,YWHAE
signaling pathway from g-protein families(B)	0.0024	23	3	0.1218	0.205492	PRKAR2B,RAF1,PRKCB
Signaling by BMP(R)	0.0024	23	3	0.1218	0.205492	ZFYVE16,SMAD6,SMAD4
ccr3 signaling in eosinophils(B)	0.0024	23	3	0.1218	0.205492	RAF1,PRKCB,PPP1R12B
Cytosolic DNA-sensing pathway(K)	0.0066	64	6	0.1236	0.205492	ZBP1,IL18,CCL5,IKBKE,TREX1,TMEM173
mTOR signaling pathway(N)	0.0066	64	6	0.1236	0.205492	BNIP3,EIF4EBP1,RAF1,YWHAZ,YWHAE,EIF4E
Regulation of Apoptosis(R)	0.0051	50	5	0.1255	0.205492	PSMD14,PSMA7,PSMB5,PSMC6,PSMD7
Signaling by the B Cell Receptor (BCR)(R)	0.0329	321	22	0.1263	0.205492	BTC,BTK,NFKBIE,LYN,CARD11,FBXW11,VAV1,CDKN1B,LCK,CD28,ITPR1,PSMD14,FOXO4,TRAT1,PSMA7,PSMB5,PSMC6,PSMD7,PRKCB,MDM2,RASGRP1,PIK3R1
Wnt signaling pathway(P)	0.0279	272	19	0.13	0.205492	GNG2,CTNNA1,FRAT1,TP53,MYCN,FBXW11,CDH16,CDH17,CSNK2A2,ARRB1,SMARCA2,NFATC2,SMAD4,ITPR1,WNT1,CSNK1G3,PLCB3,PLCB2,PRKCB
attenuation of gpcr signaling(B)	0.0012	12	2	0.1317	0.205492	PRKAR2B,PRKCB
Death Receptor Signalling(R)	0.0012	12	2	0.1317	0.205492	FAS,FASLG
mechanism of protein import into the nucleus(B)	0.0012	12	2	0.1317	0.205492	NUP210,RAN
granzyme a mediated apoptosis pathway(B)	0.0012	12	2	0.1317	0.205492	GZMA,PRF1
rac1 cell motility signaling pathway(B)	0.0038	37	4	0.1322	0.205492	ARHGEF6,VAV1,PPP1R12B,MAP3K1
Hypoxia response via HIF activation(P)	0.0025	24	3	0.1335	0.205492	PIK3CG,VHL,PIK3R1
skeletal muscle hypertrophy is regulated via akt-mtor pathway(B)	0.0025	24	3	0.1335	0.205492	EIF2S2,EIF4EBP1,EIF4E
Mitotic G2-G2/M phases(R)	0.0114	111	9	0.1341	0.205492	PCM1,PCNT,FBXW11,PRKAR2B,DYNC1I2,CETN2,CEP135,YWHAE,PPP1R12B
Hedgehog 'on' state(R)	0.0083	81	7	0.1376	0.205492	ARRB1,SUFU,PSMD14,PSMA7,PSMB5,PSMC6,PSMD7
C-MYB transcription factor network(N)	0.0084	82	7	0.1438	0.205492	SMARCA2,CDKN1B,MAD1L1,PAX5,BCL2,WNT1,GATA3
Bile acid and bile salt metabolism(R)	0.0026	25	3	0.1455	0.205492	HSD17B4,CYP27A1,SLC27A2
Nongenotropic Androgen signaling(N)	0.0026	25	3	0.1455	0.205492	GNG2,RAF1,PIK3R1
links between pyk2 and map kinases(B)	0.0026	25	3	0.1455	0.205492	RAF1,PRKCB,MAP3K1
tpo signaling pathway(B)	0.0026	25	3	0.1455	0.205492	RAF1,STAT5A,PRKCB
Mannose metabolism(P)	0.0003	3	1	0.1457	0.205492	PMM2
Class IB PI3K non-lipid kinase events(N)	0.0003	3	1	0.1457	0.205492	PDE3B
hiv-1 defeats host-mediated resistance by cem15(B)	0.0003	3	1	0.1457	0.205492	CXCR4
multi-drug resistance factors(B)	0.0003	3	1	0.1457	0.205492	ABCB1
Histamine H2 receptor mediated signaling pathway(P)	0.0013	13	2	0.1496	0.205492	GNG2,GNGT2
Thyrotropin-releasing hormone receptor signaling pathway(P)	0.0013	13	2	0.1496	0.205492	GNG2,GNGT2
role of mitochondria in apoptotic signaling(B)	0.0013	13	2	0.1496	0.205492	APAF1,BCL2
Histamine H1 receptor mediated signaling pathway(P)	0.0013	13	2	0.1496	0.205492	GNG2,GNGT2
estrogen responsive protein efp controls cell cycle and breast tumors growth(B)	0.0013	13	2	0.1496	0.205492	TP53,ESR1
Fatty acid biosynthesis(K)	0.0013	13	2	0.1496	0.205492	ACSL6,ACSL5
transcription regulation by methyltransferase of carm1(B)	0.0013	13	2	0.1496	0.205492	PRKAR2B,BCL2
double stranded rna induced gene expression(B)	0.0013	13	2	0.1496	0.205492	EIF2S2,TP53
Platelet Adhesion to exposed collagen(R)	0.0013	13	2	0.1496	0.205492	LYN,GP5
Serotonergic synapse(K)	0.0117	114	9	0.1498	0.205492	GNG2,GNGT2,CACNA1F,RAF1,PLA2G4C,ITPR1,PLCB3,PLCB2,PRKCB
Degradation of beta-catenin by the destruction complex(R)	0.007	68	6	0.1509	0.205492	FRAT1,PSMD14,PSMA7,PSMB5,PSMC6,PSMD7
E2F transcription factor network(N)	0.007	68	6	0.1509	0.205492	CDKN2C,SMARCA2,CDKN1B,E2F4,APAF1,KAT2B
Generic Transcription Pathway(R)	0.0151	147	11	0.1552	0.205492	MED10,E2F4,ESR1,MAML3,MAML1,SMAD4,NOTCH1,PPARG,MED6,NR1D2,KAT2B
Dopaminergic synapse(K)	0.0134	131	10	0.1556	0.205492	GNG2,KIF5C,PPP1CA,PPP2R2D,GNGT2,DRD1,ITPR1,PLCB3,PLCB2,PRKCB
Calcium signaling pathway(K)	0.0185	180	13	0.1571	0.205492	SPHK2,DRD1,CYSLTR1,ADORA2A,P2RX1,CACNA1F,CHRNA7,CAMK4,CCKAR,ITPR1,PLCB3,PLCB2,PRKCB
5HT2 type receptor mediated signaling pathway(P)	0.0027	26	3	0.1578	0.205492	GNG2,GNGT2,CACNA1F
activation of camp-dependent protein kinase pka(B)	0.0027	26	3	0.1578	0.205492	PRKAR2B,CCR5,CXCR4
Cell Cycle Checkpoints(R)	0.0119	116	9	0.1607	0.205492	TP53,CDKN1B,MAD1L1,PSMD14,PSMA7,PSMB5,PSMC6,PSMD7,MDM2
Interleukin-1 signaling(R)	0.0041	40	4	0.1609	0.205492	MAP2K6,IL1A,MYD88,IRAK3
RNA transport(K)	0.0169	165	12	0.1635	0.205492	RAE1,EIF2S1,EIF2S2,NUP210,EIF4EBP1,EIF2B4,RAN,EIF3D,EIF3B,EIF4E,CYFIP2,GEMIN5
CDC42 signaling events(N)	0.0072	70	6	0.1655	0.205492	MAP2K6,CTNNA1,ARHGEF6,RAF1,MAP3K1,PIK3R1
RIG-I-like receptor signaling pathway(K)	0.0072	70	6	0.1655	0.205492	IL12A,IL12B,IKBKE,CYLD,TMEM173,MAP3K1
Basal cell carcinoma(K)	0.0056	55	5	0.1655	0.205492	TCF7,DVL1,TP53,SUFU,WNT1
Pathogenic Escherichia coli infection(K)	0.0056	55	5	0.1655	0.205492	ACTG1,WAS,YWHAZ,HCLS1,TLR5
Melanogenesis(K)	0.0104	101	8	0.1656	0.205492	TCF7,DVL1,RAF1,ADCY6,WNT1,PLCB3,PLCB2,PRKCB
Atypical NF-kappaB pathway(N)	0.0014	14	2	0.1679	0.205492	LCK,PIK3R1
eukaryotic protein translation(B)	0.0014	14	2	0.1679	0.205492	EIF2S2,EIF4E
melanocyte development and pigmentation pathway(B)	0.0014	14	2	0.1679	0.205492	RAF1,BCL2
Integration of energy metabolism(R)	0.0088	86	7	0.1698	0.205492	GNG2,PRKAR2B,SLC2A1,ADRA2A,ADCY6,ITPR1,AKAP5
Dorso-ventral axis formation(K)	0.0028	27	3	0.1704	0.205492	NOTCH1,ETV7,ETV6
Beta1 adrenergic receptor signaling pathway(P)	0.0028	27	3	0.1704	0.205492	GNG2,GNGT2,CACNA1F
Integrin alphaIIb beta3 signaling(R)	0.0028	27	3	0.1704	0.205492	APBB1IP,RASGRP1,RASGRP2
VEGFR1 specific signals(N)	0.0028	27	3	0.1704	0.205492	RASA1,PRKCB,PIK3R1
p38 MAPK signaling pathway(N)	0.0028	27	3	0.1704	0.205492	MAP2K6,TAOK2,MAP3K1
pdgf signaling pathway(B)	0.0028	27	3	0.1704	0.205492	RAF1,PRKCB,MAP3K1
BMP receptor signaling(N)	0.0042	41	4	0.1709	0.205492	PPP1CA,ZFYVE16,SMAD6,SMAD4
Signaling events mediated by HDAC Class I(N)	0.0057	56	5	0.1741	0.205492	NUP210,RAN,PPARG,STAT3,KAT2B
ECM-receptor interaction(K)	0.0089	87	7	0.1766	0.205492	COL6A6,SDC1,COL4A4,COL4A3,COL4A6,GP5,ITGB7
Retrograde endocannabinoid signaling(K)	0.0106	103	8	0.178	0.205492	GNG2,GNGT2,CACNA1F,ADCY6,ITPR1,PLCB3,PLCB2,PRKCB
Netrin-1 signaling(R)	0.0043	42	4	0.1811	0.205492	NTN1,AGAP2,SLIT1,ROBO1
Stabilization and expansion of the E-cadherin adherens junction(N)	0.0043	42	4	0.1811	0.205492	CTNNA1,MET,NCKAP1,CYFIP2
NOD-like receptor signaling pathway(K)	0.0058	57	5	0.1828	0.205492	IL18,CCL5,ERBB2IP,CARD9,PSTPIP1
role of ß-arrestins in the activation and targeting of map kinases(B)	0.0029	28	3	0.1833	0.205492	RAF1,CCR5,CXCR4
ErbB4 signaling events(N)	0.0029	28	3	0.1833	0.205492	JAK2,STAT5A,MDM2
Signaling by NOTCH2(R)	0.0029	28	3	0.1833	0.205492	MAML3,MAML1,GZMB
fc epsilon receptor i signaling in mast cells(B)	0.0029	28	3	0.1833	0.205492	VAV1,RAF1,MAP3K1
ErbB receptor signaling network(N)	0.0015	15	2	0.1866	0.205492	BTC,TGFA
Prolactin receptor signaling(R)	0.0015	15	2	0.1866	0.205492	JAK2,STAT5A
cadmium induces dna synthesis and proliferation in macrophages(B)	0.0015	15	2	0.1866	0.205492	RAF1,PRKCB
PAR4-mediated thrombin signaling events(N)	0.0015	15	2	0.1866	0.205492	GNG2,PLCB2
Regulation of DNA replication(R)	0.0075	73	6	0.1884	0.205492	CDKN1B,PSMD14,PSMA7,PSMB5,PSMC6,PSMD7
Muscarinic acetylcholine receptor 2 and 4 signaling pathway(P)	0.0004	4	1	0.1894	0.205492	PRKAR2B
Axon guidance mediated by netrin(P)	0.0004	4	1	0.1894	0.205492	NFATC2
Proteoglycan syndecan-mediated signaling events(N)	0.0004	4	1	0.1894	0.205492	SDC1
Progesterone-mediated oocyte maturation(K)	0.0091	89	7	0.1906	0.205492	PIK3CG,PDE3B,MAD1L1,RAF1,ADCY6,PIK3R5,PIK3R1
Protein digestion and absorption(K)	0.0091	89	7	0.1906	0.205492	SLC3A2,COL6A6,COL4A4,COL4A3,COL4A6,ATP1A3,ATP1A4
Gap junction(K)	0.0091	89	7	0.1906	0.205492	DRD1,RAF1,ADCY6,ITPR1,PLCB3,PLCB2,PRKCB
Beta3 integrin cell surface interactions(N)	0.0044	43	4	0.1916	0.205492	SDC1,COL4A4,COL4A3,COL4A6
Tight junction(K)	0.0141	138	10	0.1935	0.205492	ACTG1,CTNNA1,PPP2R2D,EPB41L2,CSNK2A2,MYL12B,RRAS2,VAPA,HCLS1,PRKCB
BARD1 signaling events(N)	0.003	29	3	0.1965	0.205492	XRCC6,TP53,NBN
EGF receptor (ErbB1) signaling pathway(N)	0.003	29	3	0.1965	0.205492	RASA1,STAT3,PTPN6
Osteopontin-mediated events(N)	0.003	29	3	0.1965	0.205492	MAP3K14,MAP3K1,PIK3R1
Phototransduction(K)	0.003	29	3	0.1965	0.205492	RGS9,ARRB1,PDE6B
Salivary secretion(K)	0.0092	90	7	0.1978	0.205492	ADCY6,ATP1A3,ATP1A4,ITPR1,PLCB3,PLCB2,PRKCB
Dilated cardiomyopathy(K)	0.0092	90	7	0.1978	0.205492	ACTG1,LMNA,CACNA2D4,CACNA1F,ADCY6,DMD,ITGB7
Class I MHC mediated antigen processing & presentation(R)	0.0092	90	7	0.1978	0.205492	NCF1,NCF4,PSMD14,PSMA7,PSMB5,PSMC6,PSMD7
Signaling by NOTCH1(R)	0.006	59	5	0.2007	0.205492	ARRB1,MAML3,MAML1,NOTCH1,KAT2B
Neuroactive ligand-receptor interaction(K)	0.0282	275	18	0.2021	0.205492	GRIN3A,SSTR3,NMUR1,P2RY13,P2RY10,P2RY14,GRIK5,DRD1,CYSLTR1,ADORA2A,ADRA2A,P2RX1,S1PR4,CHRNA7,CHRNA6,CCKAR,GZMA,VIPR2
p53 pathway(P)	0.0045	44	4	0.2022	0.205492	FAS,TP53,MDM2,KAT2B
RAF/MAP kinase cascade(R)	0.0016	16	2	0.2055	0.205492	RAF1,JAK2
aspirin blocks signaling pathway involved in platelet activation(B)	0.0016	16	2	0.2055	0.205492	RAF1,PRKCB
bone remodeling(B)	0.0016	16	2	0.2055	0.205492	FOSL1,TNFRSF11A
akt signaling pathway(B)	0.0016	16	2	0.2055	0.205492	FOXO4,FASLG
Cell cycle(K)	0.0127	124	9	0.2082	0.208188	TP53,CDKN2C,CDKN1B,MAD1L1,E2F4,SMAD4,YWHAZ,YWHAE,MDM2
Alpha-synuclein signaling(N)	0.0031	30	3	0.2099	0.209883	LYN,LCK,PLCB2
role of erbb2 in signal transduction and oncology(B)	0.0031	30	3	0.2099	0.209883	ESR1,RAF1,JAK2
wnt signaling pathway(B)	0.0031	30	3	0.2099	0.209883	FRAT1,SMAD4,WNT1
Oncogene Induced Senescence(R)	0.0031	30	3	0.2099	0.209883	TP53,CDKN2C,MDM2
Insulin signaling pathway(K)	0.0145	141	10	0.2109	0.210926	PIK3CG,PPP1CA,PDE3B,PRKAR2B,EIF4EBP1,SH2B2,RAF1,EIF4E,PIK3R5,PIK3R1
Parkinson disease(P)	0.0063	61	5	0.2192	0.219174	FBXW11,YWHAZ,YWHAE,SEPT1,PSMA7
Glucocorticoid receptor regulatory network(N)	0.0079	77	6	0.2207	0.220708	TP53,IFNG,TBX21,GATA3,MDM2,IRF1
RNA degradation(K)	0.0079	77	6	0.2207	0.220708	EXOSC6,CNOT6,XRN1,DCP2,DCP1A,CNOT6L
Mitotic G1-G1/S phases(R)	0.0129	126	9	0.2209	0.220866	CDKN2C,CDKN1B,DYRK1A,E2F4,PSMD14,PSMA7,PSMB5,PSMC6,PSMD7
EPHA forward signaling(N)	0.0032	31	3	0.2235	0.22346	LYN,LCK,EFNA3
Asthma(K)	0.0032	31	3	0.2235	0.22346	CD40,CD40LG,MS4A2
Regulation of p38-alpha and p38-beta(N)	0.0032	31	3	0.2235	0.22346	MAP2K6,LYN,LCK
Other types of O-glycan biosynthesis(K)	0.0032	31	3	0.2235	0.22346	RFNG,B3GAT1,MFNG
Validated transcriptional targets of deltaNp63 isoforms(N)	0.0047	46	4	0.2239	0.223939	IL1A,NOTCH1,MDM2,POU2F2
Signal amplification(R)	0.0017	17	2	0.2246	0.224619	GNG2,P2RY12
Peroxisomal lipid metabolism(R)	0.0017	17	2	0.2246	0.224619	HSD17B4,SLC27A2
Primary bile acid biosynthesis(K)	0.0017	17	2	0.2246	0.224619	HSD17B4,CYP27A1
role of mal in rho-mediated activation of srf(B)	0.0017	17	2	0.2246	0.224619	RAF1,MAP3K1
nitric oxide signaling pathway(B)	0.0017	17	2	0.2246	0.224619	PRKAR2B,PRKCB
cell cycle: g2/m checkpoint(B)	0.0017	17	2	0.2246	0.224619	TP53,MDM2
Thrombin signalling through proteinase activated receptors (PARs)(R)	0.0017	17	2	0.2246	0.224619	GNG2,ARRB1
Signaling events mediated by focal adhesion kinase(N)	0.0064	62	5	0.2286	0.2286	SH3GL1,RASA1,RAF1,ARHGAP26,PIK3R1
Regulation of retinoblastoma protein(N)	0.0064	62	5	0.2286	0.2286	MET,CDKN1B,E2F4,RAF1,PPARG
Hedgehog ligand biogenesis(R)	0.0064	62	5	0.2286	0.2286	PSMD14,PSMA7,PSMB5,PSMC6,PSMD7
basic mechanism of action of ppara pparb(d) and pparg and effects on gene expression(B)	0.0005	5	1	0.2309	0.23085	PPARG
role of ppar-gamma coactivators in obesity and thermogenesis(B)	0.0005	5	1	0.2309	0.23085	PPARG
antigen processing and presentation(B)	0.0005	5	1	0.2309	0.23085	CD74
Insulin/IGF pathway-protein kinase B signaling cascade(P)	0.0005	5	1	0.2309	0.23085	MDM2
PLK3 signaling events(N)	0.0005	5	1	0.2309	0.23085	TP53
Endocytosis(K)	0.0218	213	14	0.2336	0.233552	SH3GL1,ARRB1,MET,PIP5K1B,ZFYVE16,CCR5,ACAP1,SMAD6,AGAP2,CAV2,CXCR4,MDM2,IL2RG,IL2RB
Integrins in angiogenesis(N)	0.0048	47	4	0.235	0.235031	CDKN1B,SDC1,COL4A3,PIK3R1
TGF-beta receptor signaling(N)	0.0048	47	4	0.235	0.235031	PPP1CA,ZFYVE16,SMAD4,YWHAE
Netrin-mediated signaling events(N)	0.0033	32	3	0.2372	0.237204	NTN1,AGAP2,PIK3R1
ceramide signaling pathway(B)	0.0033	32	3	0.2372	0.237204	RAF1,BCL2,MAP3K1
roles of ß arrestin dependent recruitment of src kinases in gpcr signaling(B)	0.0033	32	3	0.2372	0.237204	RAF1,CCR5,CXCR4
rho cell motility signaling pathway(B)	0.0033	32	3	0.2372	0.237204	ARHGEF6,VAV1,PPP1R12B
Noncanonical Wnt signaling pathway(N)	0.0033	32	3	0.2372	0.237204	DVL1,NFATC2,PPARG
LPA receptor mediated events(N)	0.0065	63	5	0.2381	0.238142	GNG2,LYN,ADCY6,PLCB3,PIK3R1
downregulated of mta-3 in er-negative breast tumors(B)	0.0018	18	2	0.2439	0.243871	ESR1,SNAI3
Regulation of cytoplasmic and nuclear SMAD2/3 signaling(N)	0.0018	18	2	0.2439	0.243871	SMAD4,MAP3K1
TGF-beta signaling pathway(K)	0.0082	80	6	0.2461	0.246062	E2F4,ZFYVE16,ID2,IFNG,SMAD6,SMAD4
Regulation of nuclear beta catenin signaling and target gene transcription(N)	0.0082	80	6	0.2461	0.246062	TNIK,TCF7,ID2,CAMK4,YWHAZ,YWHAE
Ceramide signaling pathway(N)	0.0049	48	4	0.2463	0.246252	SPHK2,RAF1,BCL2,MAP3K1
Hedgehog signaling events mediated by Gli proteins(N)	0.0049	48	4	0.2463	0.246252	GNG2,FBXW11,SUFU,CSNK1G3

## Sheet: blue
Gene set	Ratio of protien in gene set	number of protien in gene set	Protien from network	P-value	FDR	Nodes
Huntington's disease(K)	0.0198	193	44	0	8.71525e-14	REST,AP2S1,NDUFB10,NDUFA13,NDUFA12,NDUFA11,SDHB,NDUFAB1,UQCR10,UQCR11,EP300,NDUFV2,NDUFS7,NDUFS8,NDUFS3,UQCRB,CREB1,BAX,SIN3A,HIP1,CREBBP,ATP5D,ATP5E,ATP5H,POLR2G,POLR2E,POLR2L,POLR2K,POLR2B,POLR2A,COX6C,COX8A,CLTA,NDUFC2,COX4I1,NDUFC1,NDUFB3,NDUFB7,NDUFB8,NDUFB1,NDUFA5,NDUFA6,NDUFA7,SP1
Non-alcoholic fatty liver disease (NAFLD)(K)	0.0155	151	34	0	4.31291e-11	PIK3CA,PIK3CB,MAPK8,NDUFB10,NDUFA13,IL6R,NDUFA12,NDUFA11,SDHB,NDUFAB1,UQCR10,UQCR11,NDUFV2,NDUFS7,NDUFS8,NDUFS3,ERN1,UQCRB,BAX,PPARA,NFKB1,ITCH,COX6C,COX8A,NDUFC2,COX4I1,NDUFC1,NDUFB3,NDUFB7,NDUFB8,NDUFB1,NDUFA5,NDUFA6,NDUFA7
Alzheimer's disease(K)	0.0172	168	35	0	1.09996e-10	NDUFB10,NDUFA13,NDUFA12,NDUFA11,SDHB,NDUFAB1,UQCR10,UQCR11,ATF6,NDUFV2,NDUFS7,NDUFS8,NDUFS3,ERN1,UQCRB,BAD,NCSTN,PSENEN,ATP2A2,ATP5D,ATP5E,ATP5H,ITPR3,COX6C,COX8A,NDUFC2,COX4I1,NDUFC1,NDUFB3,NDUFB7,NDUFB8,NDUFB1,NDUFA5,NDUFA6,NDUFA7
Oxidative phosphorylation(K)	0.0136	133	30	0	6.00847e-10	ATP6V0B,NDUFB10,NDUFA13,NDUFA12,NDUFA11,SDHB,NDUFAB1,UQCR10,UQCR11,NDUFV2,NDUFS7,NDUFS8,NDUFS3,UQCRB,ATP5D,ATP5E,ATP5H,ATP6V1E1,COX6C,COX8A,NDUFC2,COX4I1,NDUFC1,NDUFB3,NDUFB7,NDUFB8,NDUFB1,NDUFA5,NDUFA6,NDUFA7
The citric acid (TCA) cycle and respiratory electron transport(R)	0.0148	144	31	0	6.66804e-10	PDP2,PDPR,NDUFB10,NDUFA13,NDUFA12,NDUFA11,SDHB,NDUFAB1,UQCR10,UQCR11,NDUFV2,NDUFS7,NDUFS8,NDUFS3,UQCRB,ATP5D,ATP5E,ATP5H,COX16,COX6C,COX8A,NDUFC2,COX4I1,NDUFC1,NDUFB3,NDUFB7,NDUFB8,NDUFB1,NDUFA5,NDUFA6,NDUFA7
Parkinson's disease(K)	0.0147	143	30	0	2.29479e-09	UBE2L3,NDUFB10,NDUFA13,NDUFA12,NDUFA11,SDHB,NDUFAB1,UQCR10,UQCR11,NDUFV2,NDUFS7,NDUFS8,NDUFS3,UQCRB,ATP5D,ATP5E,ATP5H,COX6C,COX8A,NDUFC2,COX4I1,NDUFC1,NDUFB3,NDUFB7,NDUFB8,NDUFB1,NDUFA5,NDUFA6,NDUFA7,PARK7
Transcriptional regulation of white adipocyte differentiation(R)	0.008	78	20	0	1.81058e-07	MED23,MED12,MED11,MED14,MED13,MED19,EP300,NCOA1,NCOA2,NCOA3,NCOA6,CHD9,MED31,CREBBP,NCOR1,PPARA,NFKB1,MED1,MED13L,CDK19
Chromatin modifying enzymes(R)	0.0181	177	30	0	2.45645e-07	REST,EPC1,HMG20B,ZZZ3,PHF20,ATF7IP,TAF10,CLOCK,WHSC1L1,KDM2B,EP300,EP400,SETD1B,SMARCC1,ARID4A,ARID4B,KDM5C,CHD4,CREBBP,SAP130,NCOR1,ENY2,DMAP1,RBBP5,BRMS1,TRRAP,PHF2,PHF8,HCFC1,GPS2
Generic Transcription Pathway(R)	0.0151	147	27	0	2.67025e-07	MED23,RORA,MED12,MED14,MED13,NR2C2,TEAD1,NCOA1,NCOA2,NCOA6,NR3C1,CHD9,MED31,RNF111,CREBBP,NOTCH3,NOTCH2,NCOR1,PPARA,CCNT1,MED1,TRIM33,SKIL,HIPK1,HIPK2,USP9X,SP1
Mitotic Metaphase and Anaphase(R)	0.0165	161	28	0	3.90213e-07	INCENP,STAG2,STAG1,NUDC,TAOK1,WAPAL,NUP98,ANAPC1,BANF1,PMF1,PDS5A,PSMD13,PSMA2,PSMA6,PSMA4,PSMA3,PSMB6,PSMB1,CLASP1,CLASP2,CKAP5,CASC5,PSMC5,PSMC3,PSMC1,SMC1A,RANBP2,PSMD9
Mitochondrial translation(R)	0.0091	89	20	0	1.00737e-06	AURKAIP1,CHCHD1,MTIF3,TUFM,MRPL40,MRPL52,MRPL54,MRPL20,MRPL15,MRPL14,MRPL16,MRPL18,MRPL28,MRPL27,MRPS34,MRPS18C,MRPS15,GADD45GIP1,MRPS28,MRPS6
Thyroid hormone signaling pathway(K)	0.0122	119	23	0	1.19855e-06	PIK3CA,PIK3CB,MED12,MED14,MED13,MAP2K2,EP300,TSC2,NCOA1,NCOA2,NCOA3,BAD,SIN3A,CREBBP,NOTCH3,NOTCH2,ATP2A2,NCOR1,PDPK1,MED1,MED12L,MED13L,MTOR
Fatty acid, triacylglycerol, and ketone body metabolism(R)	0.0169	165	27	0	1.93861e-06	MED23,RORA,MED12,MED11,MED14,MED13,MED19,ACACA,CLOCK,ACLY,EP300,TEAD1,NCOA1,NCOA2,NCOA3,NCOA6,CHD9,MED31,SIN3A,PPARGC1B,CREBBP,NCOR1,PPARA,MED1,MED13L,CDK19,SP1
TCF dependent signaling in response to WNT(R)	0.0153	149	25	0	3.6876e-06	TNKS,USP34,LRP6,EP300,CHD8,CREBBP,RBBP5,USP8,BCL9,PSMD13,TNKS2,PSMA2,PSMA6,PSMA4,PSMA3,TRRAP,RBX1,PSMB6,PSMB1,PSMC5,PSMC3,PSMC1,PSMD9,XIAP,APC
Signalling by NGF(R)	0.028	273	34	0	1.80027e-05	PIK3CA,BRAF,PIK3CB,MAPK8,MAP2K2,AP2S1,IL6R,ARHGEF12,ARHGEF11,SOS1,RPS6KA3,PRKAR2A,MLST8,EGFR,TRAF6,TSC2,KIDINS220,CREB1,BAD,NCSTN,ADCY3,IL6ST,PSENEN,TRIO,PTPN11,NFKB1,PDPK1,ITPR3,ADCY9,FOXO3,MTOR,CLTA,TNRC6B,TNRC6A
Signaling by ERBB2(R)	0.0159	155	24	0	2.4466e-05	PIK3CA,PIK3CB,MAP2K2,IL6R,SOS1,PRKAR2A,MLST8,EGFR,TSC2,STUB1,CREB1,BAD,ADCY3,IL6ST,CDC37,PTPN11,PDPK1,USP8,ITPR3,ADCY9,FOXO3,MTOR,TNRC6B,TNRC6A
Signaling by ERBB4(R)	0.0151	147	23	0	3.33411e-05	PIK3CA,PIK3CB,MAP2K2,IL6R,SOS1,MLST8,EGFR,TSC2,CREB1,BAD,NCSTN,IL6ST,WWP1,PSENEN,PTPN11,NCOR1,PDPK1,FOXO3,ITCH,RBX1,MTOR,TNRC6B,TNRC6A
Signaling by FGFR(R)	0.0159	155	23	0	7.50926e-05	PIK3CA,BRAF,PIK3CB,MAP2K2,IL6R,SOS1,PRKAR2A,MLST8,EGFR,TSC2,CREB1,CBL,BAD,ADCY3,IL6ST,PTPN11,PDPK1,ITPR3,ADCY9,FOXO3,MTOR,TNRC6B,TNRC6A
Processing of Capped Intron-Containing Pre-mRNA(R)	0.0149	145	22	0	8.44828e-05	CWC15,NUP205,SF3B5,SF3A1,DNAJC8,SNRPB2,SNRNP200,NUP98,PRPF8,POLR2G,POLR2E,POLR2L,POLR2K,POLR2B,POLR2A,CD2BP2,MAGOH,SMC1A,RANBP2,TPR,POM121,NUP153
Circadian Clock(R)	0.0055	54	13	0	8.98609e-05	RORA,CLOCK,EP300,NCOA1,NCOA2,NCOA6,NR3C1,CHD9,CREB1,CREBBP,NCOR1,PPARA,MED1
Signaling by EGFR(R)	0.0176	172	24	0	0.000105133	PIK3CA,PIK3CB,MAP2K2,AP2S1,IL6R,SOS1,PRKAR2A,MLST8,EGFR,TSC2,CREB1,CBL,BAD,ADCY3,IL6ST,PTPN11,PDPK1,ITPR3,ADCY9,FOXO3,MTOR,CLTA,TNRC6B,TNRC6A
Ubiquitin mediated proteolysis(K)	0.014	137	21	0	0.000105133	UBE2L3,TRIP12,TCEB2,TCEB1,FBXW8,TRAF6,STUB1,CBL,CUL4B,WWP1,ANAPC1,HUWE1,UBR5,PIAS1,HERC2,BIRC6,ITCH,RBX1,UBE2I,UBE2M,XIAP
Mitotic Telophase/Cytokinesis(R)	0.0014	14	7	0	0.000185229	STAG2,STAG1,NUDC,NIPBL,WAPAL,PDS5A,SMC1A
Regulation of Apoptosis(R)	0.0051	50	12	0	0.000185229	PSMD13,PSMA2,PSMA6,PSMA4,PSMA3,PSMB6,PSMB1,PSMC5,PSMC3,PSMC1,PAK2,PSMD9
Regulation of cholesterol biosynthesis by SREBP (SREBF)(R)	0.0053	52	12	0	0.000255879	ACACA,SEC24B,SEC24A,NCOA1,NCOA2,NCOA6,CHD9,CREBBP,PPARA,MED1,KPNB1,SP1
Signaling events mediated by Stem cell factor receptor (c-Kit)(N)	0.0053	52	12	0	0.000255879	PIK3CA,MAPK8,MAP2K2,PIK3C2B,SOS1,FER,CBL,BAD,CREBBP,PTPN11,PDPK1,FOXO3
Renal cell carcinoma(K)	0.0068	66	13	0	0.000532812	PIK3CA,BRAF,PIK3CB,MAP2K2,SOS1,TCEB2,TCEB1,EP300,ARNT,CREBBP,PTPN11,RBX1,PAK2
Regulatory RNA pathways(R)	0.0078	76	14	0	0.000532812	NUP205,NUP98,POLR2G,POLR2E,POLR2L,POLR2K,POLR2B,POLR2A,RANBP2,TPR,POM121,TNRC6B,TNRC6A,NUP153
Degradation of beta-catenin by the destruction complex(R)	0.007	68	13	0	0.000670476	PSMD13,PSMA2,PSMA6,PSMA4,PSMA3,RBX1,PSMB6,PSMB1,PSMC5,PSMC3,PSMC1,PSMD9,APC
Mitochondrial biogenesis(R)	0.005	49	11	0	0.000670476	NCOA1,NCOA2,NCOA6,CHD9,CREB1,PPARGC1B,CREBBP,NCOR1,PPARA,MED1,HCFC1
Class I MHC mediated antigen processing & presentation(R)	0.0092	90	15	0	0.000757614	LNPEP,SEC24B,SEC24A,PSMD13,PSMA2,SEC61B,PSMA6,PSMA4,PSMA3,PSMB6,PSMB1,PSMC5,PSMC3,PSMC1,PSMD9
Signaling by SCF-KIT(R)	0.014	137	19	0	0.000818476	PIK3CA,PIK3CB,MAP2K2,IL6R,SOS1,MLST8,EGFR,TSC2,FER,CREB1,CBL,BAD,IL6ST,PTPN11,PDPK1,FOXO3,MTOR,TNRC6B,TNRC6A
Signaling by VEGF(R)	0.0106	103	16	0	0.000878193	PIK3CA,ROCK1,PIK3CB,ROCK2,MAP2K2,IL6R,MLST8,IL6ST,VEGFB,PTPN11,WASF2,PDPK1,ITPR3,MTOR,PAK2,CTNND1
Regulation of actin cytoskeleton(K)	0.022	215	25	0	0.000880055	PIK3CA,BRAF,ROCK1,PIK3CB,ROCK2,MAP2K2,ARHGEF12,SOS1,IQGAP1,VCL,RRAS,EGFR,ARPC3,WASF2,SSH1,DIAPH1,SSH2,ITGB8,ITGA2,CYFIP1,PAK2,CFL1,PIKFYVE,PPP1R12A,APC
Proteasome(K)	0.0045	44	10	0.0001	0.00118558	PSMD13,PSMA2,PSMA6,PSMA4,PSMA3,PSMB6,PSMB1,PSMC5,PSMC3,PSMC1
ISG15 antiviral mechanism(R)	0.0067	65	12	0.0001	0.00152123	ARIH1,NUP205,NUP98,PIN1,EIF4E2,RANBP2,TPR,KPNB1,EIF4G3,POM121,NUP153,IRF3
DAP12 interactions(R)	0.0176	172	21	0.0001	0.0016795	PIK3CA,PIK3CB,MAP2K2,IL6R,SOS1,PRKAR2A,MLST8,EGFR,TSC2,CREB1,BAD,ADCY3,IL6ST,PTPN11,PDPK1,ITPR3,ADCY9,FOXO3,MTOR,TNRC6B,TNRC6A
Signaling events mediated by HDAC Class I(N)	0.0057	56	11	0.0001	0.0016795	TFCP2,EP300,CHD4,SIN3A,CREBBP,NCOR1,NFKB1,GATAD2B,RANBP2,UBE2I,NUP153
Mitotic Prometaphase(R)	0.0101	99	15	0.0001	0.0017377	INCENP,STAG2,STAG1,NUDC,TAOK1,WAPAL,NUP98,PMF1,PDS5A,CLASP1,CLASP2,CKAP5,CASC5,SMC1A,RANBP2
ErbB1 downstream signaling(N)	0.0103	100	15	0.0001	0.00181681	BRAF,MAPK8,MAP2K2,SOS1,RPS6KA3,IQGAP1,MLST8,EGFR,ARPC3,CREB1,BAD,WASF2,PDPK1,MTOR,MAP3K2
p53 pathway(N)	0.0058	57	11	0.0001	0.00181681	MAPK8,ATR,EP300,FBXO11,HUWE1,PIN1,CREBBP,USP7,CSNK1G1,NEDD8,HIPK2
Hedgehog 'off' state(R)	0.0091	89	14	0.0001	0.00181681	PRKAR2A,PSMD13,ITCH,PSMA2,PSMA6,PSMA4,PSMA3,RBX1,PSMB6,PSMB1,PSMC5,PSMC3,PSMC1,PSMD9
Signaling by PDGF(R)	0.0179	175	21	0.0001	0.00185144	PIK3CA,PIK3CB,MAP2K2,IL6R,SOS1,PRKAR2A,MLST8,EGFR,TSC2,CREB1,BAD,ADCY3,IL6ST,PTPN11,PDPK1,ITPR3,ADCY9,FOXO3,MTOR,TNRC6B,TNRC6A
NoRC negatively regulates rRNA expression(R)	0.0049	48	10	0.0001	0.00185706	SMARCA5,ARID4B,SIN3A,SAP130,POLR1A,POLR2E,POLR2L,POLR2K,BAZ2A,SAP30BP
Regulation of Androgen receptor activity(N)	0.005	49	10	0.0001	0.00219097	MAPK8,EP300,NR2C2,SMARCC1,NCOA1,NCOA2,NR3C1,REL,CREBBP,SIRT1
Signaling events mediated by Hepatocyte Growth Factor Receptor (c-Met)(N)	0.0082	80	13	0.0001	0.0021991	PIK3CA,MAPK8,MAP2K2,SOS1,MLST8,CBL,BAD,PTPN11,PDPK1,MTOR,PAK2,KPNB1,APC
Hedgehog 'on' state(R)	0.0083	81	13	0.0001	0.00233366	PSMD13,ITCH,PSMA2,PSMA6,PSMA4,PSMA3,RBX1,PSMB6,PSMB1,PSMC5,PSMC3,PSMC1,PSMD9
RNA polymerase(K)	0.0033	32	8	0.0002	0.00251756	POLR1A,POLR2G,POLR2E,POLR2L,POLR2K,POLR2B,POLR2A,POLR3A
RNA Polymerase II Transcription(R)	0.0108	105	15	0.0002	0.00261549	TAF1L,TAF10,TCEB2,TCEB1,TAF2,TAF1,GTF2A1,CCNT1,POLR2G,POLR2E,POLR2L,POLR2K,POLR2B,POLR2A,MAGOH
S Phase(R)	0.0122	119	16	0.0002	0.00295276	STAG2,STAG1,WAPAL,PDS5A,PSMD13,PSMA2,PSMA6,PSMA4,PSMA3,PSMB6,PSMB1,PSMC5,PSMC3,PSMC1,SMC1A,PSMD9
Hedgehog ligand biogenesis(R)	0.0064	62	11	0.0002	0.00301589	PSMD13,PSMA2,PSMA6,PSMA4,PSMA3,PSMB6,PSMB1,PSMC5,PSMC3,PSMC1,PSMD9
Endometrial cancer(K)	0.0053	52	10	0.0002	0.00309871	PIK3CA,BRAF,PIK3CB,MAP2K2,SOS1,EGFR,BAD,PDPK1,FOXO3,APC
FoxO signaling pathway(K)	0.0136	133	17	0.0002	0.00315691	PIK3CA,BRAF,PIK3CB,MAPK8,MAP2K2,SOS1,CDKN2D,EGFR,RBL2,EP300,CREBBP,PDPK1,USP7,GABARAP,FOXO3,GABARAPL2,SIRT1
Regulation of mRNA stability by proteins that bind AU-rich elements(R)	0.0088	86	13	0.0003	0.003616	EXOSC4,EXOSC1,PSMD13,PSMA2,PSMA6,PSMA4,PSMA3,PSMB6,PSMB1,PSMC5,PSMC3,PSMC1,PSMD9
IL2 signaling events mediated by PI3K(N)	0.0036	35	8	0.0003	0.0040006	PIK3CA,UGCG,SOS1,PTPN11,NFKB1,FOXO3,EIF3A,MTOR
beta-catenin independent WNT signaling(R)	0.0114	111	15	0.0003	0.00410079	AP2S1,ITPR3,PSMD13,PSMA2,PSMA6,PSMA4,PSMA3,PSMB6,PSMB1,PSMC5,PSMC3,PSMC1,PSMD9,TNRC6B,TNRC6A
Regulation of nuclear SMAD2/3 signaling(N)	0.0079	77	12	0.0003	0.00438239	EP300,NCOA1,NCOA2,NR3C1,CREB1,SIN3A,CREBBP,NCOR1,FOXO3,SKIL,SP1,SP3
Prostate cancer(K)	0.0091	89	13	0.0004	0.00463119	PIK3CA,BRAF,PIK3CB,MAP2K2,SOS1,EGFR,EP300,CREB1,BAD,CREBBP,NFKB1,PDPK1,MTOR
Non-small cell lung cancer(K)	0.0057	56	10	0.0004	0.00478721	PIK3CA,BRAF,PIK3CB,MAP2K2,SOS1,EGFR,BAD,PDPK1,FOXO3,EML4
APC/C-mediated degradation of cell cycle proteins(R)	0.0082	80	12	0.0005	0.00612684	ANAPC1,PSMD13,PSMA2,PSMA6,PSMA4,PSMA3,PSMB6,PSMB1,PSMC5,PSMC3,PSMC1,PSMD9
Signaling by TGF-beta Receptor Complex(R)	0.0072	70	11	0.0006	0.00660474	STUB1,CBL,RNF111,NCOR1,CCNT1,TRIM33,NEDD8,SKIL,UBE2M,USP9X,SP1
HIF-1 signaling pathway(K)	0.0109	106	14	0.0006	0.00690436	PIK3CA,PIK3CB,MAP2K2,IL6R,TCEB2,TCEB1,EGFR,EP300,ARNT,CREBBP,NFKB1,RBX1,MTOR,EIF4E2
C-MYB transcription factor network(N)	0.0084	82	12	0.0006	0.00700505	IQGAP1,EP300,ATP2B1,SIN3A,CREBBP,ZFHX3,NCOR1,COPA,CLTA,UBE2I,HIPK2,SP1
PIP3 activates AKT signaling(R)	0.0096	94	13	0.0006	0.00707484	PIK3CA,PIK3CB,MLST8,EGFR,TSC2,CREB1,BAD,PTPN11,PDPK1,FOXO3,MTOR,TNRC6B,TNRC6A
cAMP signaling pathway(K)	0.0205	200	21	0.0006	0.00709846	PIK3CA,BRAF,ROCK1,PIK3CB,ROCK2,MAPK8,MAP2K2,RRAS,EP300,CREB1,BAD,ADCY3,ATP2B1,ATP2B4,CREBBP,ATP2A2,PPARA,NFKB1,MLLT4,ADCY9,PPP1R12A
Neurotrophin signaling pathway(K)	0.0123	120	15	0.0006	0.00713192	PIK3CA,BRAF,PIK3CB,MAPK8,MAP2K2,SOS1,RPS6KA3,TRAF6,KIDINS220,BAD,BAX,PTPN11,NFKB1,PDPK1,FOXO3
Signaling by the B Cell Receptor (BCR)(R)	0.0329	321	29	0.0007	0.00735845	PIK3CA,PIK3CB,SOS1,MLST8,EGFR,TSC2,REL,CREB1,CBL,BAD,PTPN11,NFKB1,PDPK1,ITPR3,PSMD13,FOXO3,PSMA2,PSMA6,PSMA4,PSMA3,PSMB6,PSMB1,PSMC5,PSMC3,PSMC1,MTOR,PSMD9,TNRC6B,TNRC6A
Epstein-Barr virus infection(K)	0.0207	202	21	0.0007	0.00737102	PIK3CA,PIK3CB,MAPK8,EP300,TRAF6,TRADD,CREBBP,NFKB1,USP7,POLR2G,POLR2E,POLR2L,POLR2K,POLR2B,POLR2A,POLR3A,PSMD13,PSMC5,PSMC3,PSMC1,IRF3
Validated nuclear estrogen receptor beta network(N)	0.0015	15	5	0.0008	0.00847954	NCOA1,NCOA2,NCOA3,NEDD8,UBE2M
Regulation of DNA replication(R)	0.0075	73	11	0.0008	0.00849644	PSMD13,PSMA2,PSMA6,PSMA4,PSMA3,PSMB6,PSMB1,PSMC5,PSMC3,PSMC1,PSMD9
Notch signaling pathway(N)	0.0053	52	9	0.0009	0.00899597	MIB1,EP300,NCSTN,PSENEN,NOTCH3,NOTCH2,NCOR1,SPEN,ITCH
Signaling events mediated by VEGFR1 and VEGFR2(N)	0.0065	63	10	0.0009	0.00899597	PIK3CA,BRAF,ROCK1,MAP2K2,IQGAP1,VCL,CBL,PTPN11,PDPK1,PAK2
TET1,2,3 and TDG demethylate DNA(R)	0.0004	4	3	0.0009	0.00936027	TET2,TET1,TET3
Hypoxia response via HIF activation(P)	0.0025	24	6	0.001	0.0103443	PIK3CA,PIK3CB,ARNT,TXN2,CREBBP,MTOR
N-cadherin signaling events(N)	0.0034	33	7	0.001	0.0104248	PIK3CA,KIF5B,ROCK1,MAPK8,FER,PTPN11,CTNND1
HIF-2-alpha transcription factor network(N)	0.0034	33	7	0.001	0.0104248	TCEB2,TCEB1,EP300,ARNT,CREBBP,SIRT1,SP1
Mitotic G1-G1/S phases(R)	0.0129	126	15	0.0011	0.0105025	CDKN2D,RBL2,LIN54,PSMD13,LIN37,PSMA2,PSMA6,PSMA4,PSMA3,PSMB6,PSMB1,PSMC5,PSMC3,PSMC1,PSMD9
Pathways in cancer(K)	0.0408	398	33	0.0012	0.0114426	PIK3CA,GNG5,BRAF,ROCK1,PIK3CB,ROCK2,MAPK8,MAP2K2,ARHGEF12,ARHGEF11,SOS1,TCEB2,TCEB1,GNA11,EGFR,EP300,ARNT,TRAF6,CBL,BAD,BAX,ADCY3,VEGFB,CREBBP,NFKB1,ADCY9,RBX1,ITGA2,BRCA2,MTOR,TPR,XIAP,APC
Regulation of Hypoxia-inducible Factor (HIF) by oxygen(R)	0.0026	25	6	0.0013	0.0114426	TCEB2,TCEB1,EP300,ARNT,CREBBP,RBX1
Interleukin-6 signaling(R)	0.001	10	4	0.0013	0.0121294	IL6R,CBL,IL6ST,PTPN11
RhoA signaling pathway(N)	0.0046	45	8	0.0014	0.0128833	ROCK1,ROCK2,MAPK8,VCL,PKN2,DIAPH1,CFL1,PPP1R12A
Meiotic synapsis(R)	0.0036	35	7	0.0015	0.013093	STAG2,STAG1,DIDO1,ATR,SYNE2,SMC1A,UBE2I
E-cadherin signaling in the nascent adherens junction(N)	0.0037	36	7	0.0017	0.0153329	PIK3CA,IQGAP1,WASF2,MLLT4,TJP1,KLHL20,CTNND1
TGF-beta receptor signaling(N)	0.0048	47	8	0.0019	0.0168486	SOS1,RNF111,WWP1,TGFBRAP1,PDPK1,DYNLRB1,SPTBN1,XIAP
M/G1 Transition(R)	0.0084	82	11	0.0019	0.0170333	PSMD13,PSMA2,PSMA6,PSMA4,PSMA3,PSMB6,PSMB1,PSMC5,PSMC3,PSMC1,PSMD9
CDC42 signaling events(N)	0.0072	70	10	0.0019	0.0170333	PIK3CA,BRAF,MAPK8,IQGAP1,ARPC3,CBL,MTOR,PAK2,CFL1,APC
ErbB2/ErbB3 signaling events(N)	0.0038	37	7	0.002	0.0170333	MAPK8,MAP2K2,SOS1,BAD,PTPN11,USP8,MTOR
FoxO family signaling(N)	0.0049	48	8	0.0021	0.0170333	MAPK8,RBL2,EP300,CREBBP,USP7,FOXO3,CSNK1G1,SIRT1
Hypoxic and oxygen homeostasis regulation of HIF-1-alpha(N)	0.0019	19	5	0.0022	0.017292	TCEB2,TCEB1,ARNT,COPS5,RBX1
Signaling by NOTCH2(R)	0.0029	28	6	0.0022	0.0178816	MIB1,EP300,CREB1,NCSTN,PSENEN,NOTCH2
mRNA Capping(R)	0.0029	28	6	0.0022	0.0178816	POLR2G,POLR2E,POLR2L,POLR2K,POLR2B,POLR2A
Pre-NOTCH Expression and Processing(R)	0.0039	38	7	0.0023	0.018398	EP300,CREBBP,NOTCH3,NOTCH2,ATP2A2,TNRC6B,TNRC6A
RNA transport(K)	0.0169	165	17	0.0023	0.0184902	POP4,NUP205,THOC2,NUP98,RGPD4,MAGOH,EIF3A,EIF3G,CYFIP1,EIF4E2,RANBP2,TPR,KPNB1,UBE2I,EIF4G3,POM121,NUP153
mTOR signaling pathway(K)	0.0062	60	9	0.0023	0.0186635	PIK3CA,BRAF,PIK3CB,RPS6KA3,MLST8,TSC2,PDPK1,MTOR,EIF4E2
Shigellosis(K)	0.0063	61	9	0.0026	0.0190834	ROCK1,ROCK2,MAPK8,VCL,ARPC3,MAD2L2,WASF2,NFKB1,DIAPH1
Validated nuclear estrogen receptor alpha network(N)	0.0063	61	9	0.0026	0.0190834	EP300,NCOA1,NCOA2,NCOA3,NCOR1,MED1,NEDD8,UBE2M,MPG
cGMP-PKG signaling pathway(K)	0.0171	167	17	0.0026	0.0190834	PIK3CA,ROCK1,PIK3CB,ROCK2,MAP2K2,GNA11,NFATC3,CREB1,BAD,ADCY3,ATP2B1,ATP2B4,ATP2A2,GTF2I,ITPR3,ADCY9,PPP1R12A
Adherens junction(K)	0.0075	73	10	0.0026	0.0190834	IQGAP1,VCL,EGFR,EP300,FER,CREBBP,WASF2,MLLT4,TJP1,CTNND1
Nucleotide Excision Repair(R)	0.0051	50	8	0.0027	0.0190834	POLR2G,POLR2E,POLR2L,POLR2K,POLR2B,POLR2A,ERCC6,ERCC4
Fc-epsilon receptor I signaling in mast cells(N)	0.0064	62	9	0.0029	0.0202462	PIK3CA,MAPK8,MAP2K2,SOS1,FER,CBL,PTPN11,NFKB1,PAK2
Signaling events mediated by focal adhesion kinase(N)	0.0064	62	9	0.0029	0.0202462	PIK3CA,BRAF,ROCK2,MAPK8,ARHGEF11,SOS1,VCL,RRAS,ASAP1
RNA Polymerase I, RNA Polymerase III, and Mitochondrial Transcription(R)	0.0089	87	11	0.003	0.0210454	CHD4,GTF3C4,SNAPC2,POLR1A,POLR2E,POLR2L,POLR2K,BDP1,POLR3A,ERCC6,NFIC
ErbB signaling pathway(K)	0.0089	87	11	0.003	0.0210454	PIK3CA,BRAF,PIK3CB,MAPK8,MAP2K2,SOS1,EGFR,CBL,BAD,MTOR,PAK2
IFN-gamma pathway(N)	0.0041	40	7	0.003	0.0213154	PIK3CA,EP300,CBL,PIAS1,CREBBP,PTPN11,MTOR
SHP2 signaling(N)	0.0052	51	8	0.0031	0.0214898	PIK3CA,MAP2K2,IL6R,SOS1,EGFR,IL6ST,PTPN11,MLLT4
Retinoic acid receptors-mediated signaling(N)	0.0031	30	6	0.0031	0.0219157	MAPK8,EP300,NCOA1,NCOA2,NCOA3,CREBBP
Ras Pathway(P)	0.0065	63	9	0.0032	0.0224639	PIK3CA,BRAF,PIK3CB,MAPK8,MAP2K2,SOS1,RPS6KA3,PDPK1,PAK2
Signaling by Insulin receptor(R)	0.0118	115	13	0.0034	0.022783	PIK3CA,PIK3CB,ATP6V0B,MAP2K2,IL6R,SOS1,MLST8,TSC2,IL6ST,PTPN11,PDPK1,ATP6V1E1,MTOR
Role of Calcineurin-dependent NFAT signaling in lymphocytes(N)	0.0053	52	8	0.0034	0.022783	MAPK8,EP300,FKBP8,NFATC3,BAD,BAX,CREBBP,KPNB1
Mitotic Prophase(R)	0.0066	64	9	0.0036	0.022783	NUP205,NUP98,NEK9,BANF1,PHF8,RANBP2,TPR,POM121,NUP153
Cell Cycle Checkpoints(R)	0.0119	116	13	0.0037	0.022783	ATR,ANAPC1,PSMD13,PSMA2,PSMA6,PSMA4,PSMA3,PSMB6,PSMB1,PSMC5,PSMC3,PSMC1,PSMD9
Spliceosome(K)	0.0133	130	14	0.0037	0.022783	LSM7,AQR,DHX8,CWC15,THOC2,SF3B5,SF3A1,SNRPB2,DDX46,SNRNP200,PRPF8,MAGOH,PPIE,PUF60
Glucocorticoid receptor regulatory network(N)	0.0079	77	10	0.0038	0.022783	MAPK8,EP300,SMARCC1,NCOA1,NCOA2,NR3C1,CREB1,BAX,CREBBP,NFKB1
Cytosolic sensors of pathogen-associated DNA (R)	0.0067	65	9	0.0039	0.0235467	EP300,CREBBP,NFKB1,POLR2E,POLR2L,POLR2K,POLR3A,PRKDC,IRF3
Proteoglycans in cancer(K)	0.0209	204	19	0.0039	0.023654	PIK3CA,BRAF,ROCK1,PIK3CB,ROCK2,MAP2K2,ARHGEF12,SOS1,IQGAP1,ANK3,RRAS,EGFR,CBL,PTPN11,PDPK1,ITPR3,ITGA2,MTOR,PPP1R12A
Signaling by Type 1 Insulin-like Growth Factor 1 Receptor (IGF1R)(R)	0.0093	91	11	0.0042	0.0251402	PIK3CA,PIK3CB,MAP2K2,IL6R,SOS1,MLST8,TSC2,IL6ST,PTPN11,PDPK1,MTOR
HIF-1-alpha transcription factor network(N)	0.0068	66	9	0.0043	0.025956	RORA,EP300,ARNT,NCOA1,NCOA2,CREB1,CREBBP,COPS5,SP1
Viral carcinogenesis(K)	0.0211	206	19	0.0044	0.0261885	PIK3CA,PIK3CB,RASA2,RBL2,EP300,TRADD,GTF2A1,REL,CHD4,CREB1,BAD,BAX,IL6ST,UBR4,CREBBP,NFKB1,USP7,PSMC1,IRF3
Interleukin-2 signaling(R)	0.0044	43	7	0.0045	0.0269575	PIK3CA,PIK3CB,MAP2K2,IL6R,SOS1,IL6ST,PTPN11
Hepatitis C(K)	0.0136	133	14	0.0045	0.0270981	PIK3CA,BRAF,PIK3CB,MAPK8,SOS1,EGFR,TRAF6,TRADD,BAD,PIAS1,PPARA,NFKB1,PDPK1,IRF3
Focal adhesion(K)	0.0212	207	19	0.0046	0.0275375	PIK3CA,BRAF,ROCK1,PIK3CB,ROCK2,MAPK8,SOS1,VCL,EGFR,BAD,VEGFB,PDPK1,DIAPH1,ITGB8,ITGA2,ARHGAP5,PAK2,XIAP,PPP1R12A
Interleukin signaling pathway(P)	0.0056	55	8	0.0048	0.0287636	PIK3CA,SOS1,RPS6KA3,IL6ST,PDPK1,FOXO3,MTOR,MAP3K2
Transcriptional regulation of pluripotent stem cells(R)	0.0034	33	6	0.0049	0.0296572	POLR2G,POLR2E,POLR2L,POLR2K,POLR2B,POLR2A
Membrane Trafficking(R)	0.0139	136	14	0.0055	0.0325836	LNPEP,EXOC8,VAMP8,SEC24B,SEC24A,VPS28,GBF1,TJP1,RALGAPA2,CHMP2A,COPA,CLTA,COPE,RALGAPB
Sumoylation by RanBP2 regulates transcriptional repression(N)	0.0015	15	4	0.0057	0.0325836	PIAS1,RANBP2,UBE2I,NUP153
Synthesis of DNA(R)	0.0097	95	11	0.0057	0.0325836	PSMD13,PSMA2,PSMA6,PSMA4,PSMA3,PSMB6,PSMB1,PSMC5,PSMC3,PSMC1,PSMD9
Acute myeloid leukemia(K)	0.0058	57	8	0.0059	0.0325836	PIK3CA,BRAF,PIK3CB,MAP2K2,SOS1,BAD,NFKB1,MTOR
Cell cycle(K)	0.0127	124	13	0.0063	0.0325836	STAG2,STAG1,ATR,CDKN2D,RBL2,EP300,CDC14B,ANAPC1,MAD2L2,CREBBP,RBX1,SMC1A,PRKDC
PI Metabolism(R)	0.0047	46	7	0.0064	0.0325836	PIK3CA,PIK3CB,SYNJ1,SYNJ2,PIK3C2A,PIK3C2B,PIKFYVE
FGF signaling pathway(N)	0.0047	46	7	0.0064	0.0325836	PIK3CA,SOS1,CBL,PTPN11,PDPK1,SSH1,CTNND1
Signaling events mediated by TCPTP(N)	0.0036	35	6	0.0065	0.0325836	SOS1,EGFR,PIAS1,CREBBP,LMAN1,KPNB1
Class I PI3K signaling events mediated by Akt(N)	0.0036	35	6	0.0065	0.0325836	MLST8,BAD,PDPK1,FOXO3,MTOR,PRKDC
Orphan transporters(R)	0.0099	97	11	0.0066	0.0331566	NCOA1,NCOA2,NCOA6,CHD9,CREBBP,PPARA,COX16,MED1,COX6C,COX8A,COX4I1
RAF/MAP kinase cascade(R)	0.0016	16	4	0.0071	0.0355314	MAP2K2,IL6R,IL6ST,PTPN11
B cell activation(P)	0.006	59	8	0.0072	0.0358904	PIK3CA,PIK3CB,MAPK8,MAP2K2,SOS1,NFATC3,ITPR3,MAP3K2
Signaling by NOTCH1(R)	0.006	59	8	0.0072	0.0358904	MIB1,EP300,NCSTN,PSENEN,CREBBP,NCOR1,ITCH,RBX1
Insulin signaling pathway(K)	0.0145	141	14	0.0074	0.0368109	PIK3CA,BRAF,PIK3CB,MAPK8,MAP2K2,ACACA,SOS1,PRKAR2A,TSC2,CBL,BAD,PDPK1,MTOR,EIF4E2
Cellular response to heat stress(R)	0.0037	36	6	0.0074	0.0371359	ATR,MLST8,EP300,CREBBP,MTOR,SIRT1
Trk receptor signaling mediated by PI3K and PLC-gamma(N)	0.0037	36	6	0.0074	0.0371359	PIK3CA,SOS1,CREB1,BAD,PDPK1,FOXO3
Coregulation of Androgen receptor activity(N)	0.0062	60	8	0.0079	0.0394686	RPS6KA3,NCOA2,NCOA6,PIAS1,HIP1,MED1,UBE2I,PRKDC
Signaling events mediated by HDAC Class III(N)	0.0027	26	5	0.008	0.0398939	EP300,BAX,CREBBP,FOXO3,SIRT1
Apoptosis signaling pathway(P)	0.0027	26	5	0.008	0.0398939	PIK3CA,PIK3CB,IGF2R,BAX,BAG4
Ceramide signaling pathway(N)	0.0049	48	7	0.008	0.0399304	MAPK8,MAP2K2,TRADD,BAD,BAX,NFKB1,BAG4
Chronic myeloid leukemia(K)	0.0075	73	9	0.0081	0.0405299	PIK3CA,BRAF,PIK3CB,MAP2K2,SOS1,CBL,BAD,PTPN11,NFKB1
Choline metabolism in cancer(K)	0.0103	100	11	0.0082	0.0410545	PIK3CA,PIK3CB,MAPK8,MAP2K2,SOS1,EGFR,TSC2,WASF2,PDPK1,MTOR,SP1
Inositol phosphate metabolism(K)	0.0063	61	8	0.0087	0.0433085	PIK3CA,PIK3CB,SYNJ1,SYNJ2,PIK3C2A,PIK3C2B,ITPKB,PIKFYVE
Parkinson disease(P)	0.0063	61	8	0.0087	0.0433085	NDUFV2,STUB1,PSMA2,PSMA6,PSMA4,PSMA3,PSMB1,FRK
sodd/tnfr1 signaling pathway(B)	0.0009	9	3	0.009	0.0449241	MAPK8,TRADD,BAG4
EGFR-dependent Endothelin signaling events(N)	0.0009	9	3	0.009	0.0449241	SOS1,EGFR,MTOR
VEGFR1 specific signals(N)	0.0028	27	5	0.0093	0.046416	PIK3CA,CBL,VEGFB,PTPN11,PDPK1
Signaling events mediated by HDAC Class II(N)	0.0039	38	6	0.0095	0.0475892	NR3C1,BCOR,RFXANK,RANBP2,UBE2I,NUP153
Regulation of cytoplasmic and nuclear SMAD2/3 signaling(N)	0.0018	18	4	0.0106	0.0492067	TGFBRAP1,KPNB1,UBE2I,NUP153
adp-ribosylation factor(B)	0.0029	28	5	0.0107	0.0492067	ARFGEF1,GBF1,ASAP1,COPA,CLTA
IL2 signaling events mediated by STAT5(N)	0.0029	28	5	0.0107	0.0492067	PIK3CA,ELF1,SOS1,PTPN11,SP1
PDGFR-beta signaling pathway(N)	0.0123	120	12	0.0119	0.0492067	BRAF,MAPK8,MAP2K2,SOS1,RPS6KA3,IQGAP1,ARPC3,CBL,PIN1,PTPN11,WASF2,MLLT4
Hexose transport(R)	0.0041	40	6	0.012	0.0492067	NUP205,NUP98,RANBP2,TPR,POM121,NUP153
Ribosome(K)	0.0138	135	13	0.0121	0.0492067	FAU,RPS15,RPS20,MRPL20,MRPL15,MRPL14,MRPL16,MRPL18,MRPL28,MRPL27,MRPS18C,MRPS15,MRPS6
Semaphorin interactions(R)	0.0067	65	8	0.0123	0.0492067	ROCK1,ROCK2,ARHGEF12,ARHGEF11,RRAS,MYL6,PAK2,CFL1
Vascular smooth muscle contraction(K)	0.0124	121	12	0.0126	0.0505564	BRAF,ROCK1,ROCK2,MAP2K2,ARHGEF12,ARHGEF11,GNA11,ADCY3,ITPR3,ADCY9,MYL6,PPP1R12A
Pancreatic cancer(K)	0.0068	66	8	0.0134	0.0534592	PIK3CA,BRAF,PIK3CB,MAPK8,EGFR,BAD,NFKB1,BRCA2
IGF1 pathway(N)	0.0031	30	5	0.0141	0.0562472	PIK3CA,SOS1,BAD,PTPN11,PDPK1
RAC1 signaling pathway(N)	0.0055	54	7	0.0144	0.0577308	MAPK8,IQGAP1,ARPC3,WASF2,ARHGAP5,PAK2,CFL1
Stabilization and expansion of the E-cadherin adherens junction(N)	0.0043	42	6	0.0149	0.0596015	ROCK1,VCL,EGFR,MLLT4,DIAPH1,CTNND1
Arf1 pathway(N)	0.0021	20	4	0.015	0.0601061	GBF1,ASAP1,COPA,CLTA
regulation of bad phosphorylation(B)	0.0021	20	4	0.015	0.0601061	MAPK8,PRKAR2A,BAD,BAX
role of brca1 brca2 and atr in cancer susceptibility(B)	0.0021	20	4	0.015	0.0601061	MAPK8,ATR,RAD50,BRCA2
Phosphatidylinositol signaling system(K)	0.0083	81	9	0.015	0.060164	PIK3CA,PIK3CB,SYNJ1,SYNJ2,PIK3C2A,PIK3C2B,ITPR3,ITPKB,PIKFYVE
T cell activation(P)	0.0083	81	9	0.015	0.060164	PIK3CA,BRAF,PIK3CB,MAPK8,MAP2K2,SOS1,NFATC3,NFKB1,PAK2
Signaling by NOTCH3(R)	0.0011	11	3	0.0153	0.0613114	NCSTN,PSENEN,NOTCH3
DNA Damage Bypass(R)	0.0004	4	2	0.0154	0.0614201	MAD2L2,REV3L
Regulation of Telomerase(N)	0.007	68	8	0.0157	0.0627609	TNKS,EGFR,SIN3A,NFKB1,RAD50,MTOR,SP1,SP3
Endothelin signaling pathway(P)	0.0056	55	7	0.0158	0.0631538	PIK3CA,PIK3CB,MAP2K2,GNA11,PRKAR2A,ADCY3,ITPR3
DAG and IP3 signaling(R)	0.0032	31	5	0.016	0.0638555	PRKAR2A,CREB1,ADCY3,ITPR3,ADCY9
Fc epsilon receptor (FCERI) signaling(R)	0.0329	321	24	0.0174	0.0682899	PIK3CA,PIK3CB,MAPK8,MAP2K2,IL6R,SOS1,MLST8,EGFR,TRAF6,TSC2,NFATC3,CREB1,BAD,TAB3,IL6ST,PTPN11,NFKB1,PDPK1,ITPR3,FOXO3,MTOR,PAK2,TNRC6B,TNRC6A
nf-kb signaling pathway(B)	0.0022	21	4	0.0176	0.0682899	MAPK8,TRAF6,TRADD,NFKB1
Notch signaling pathway(P)	0.0022	21	4	0.0176	0.0682899	NCSTN,HES4,NOTCH3,NOTCH2
ceramide signaling pathway(B)	0.0033	32	5	0.018	0.0682899	MAPK8,TRADD,BAD,BAX,BAG4
rho cell motility signaling pathway(B)	0.0033	32	5	0.018	0.0682899	ROCK1,MAPK8,ASAP1,DIAPH1,CFL1
Integrin signalling pathway(P)	0.0162	158	14	0.0181	0.0682899	PIK3CA,BRAF,PIK3CB,MAPK8,MAP2K2,PIK3C2A,PIK3C2B,SOS1,VCL,RRAS,ARPC3,ITGB8,ITGA2,MAP3K2
PLK1 signaling events(N)	0.0045	44	6	0.0183	0.0682899	INCENP,STAG2,ROCK2,NUDC,CDC14B,PPP1R12A
p53 pathway(P)	0.0045	44	6	0.0183	0.0682899	PIK3CA,ATR,EP300,BAX,CREBBP,SIRT1
AP-1 transcription factor network(N)	0.0072	70	8	0.0183	0.0682899	ELF1,EP300,FOSL2,NR3C1,NFATC3,CREB1,COPS5,SP1
repression of pain sensation by the transcriptional regulator dream(B)	0.0012	12	3	0.0192	0.0682899	MAPK8,PRKAR2A,POLR2A
Insulin Pathway(N)	0.0046	45	6	0.0201	0.0682899	PIK3CA,SOS1,CBL,PTPN11,PDPK1,FOXO3
Integrin-linked kinase signaling(N)	0.0046	45	6	0.0201	0.0682899	IQGAP1,CREB1,CDC37,DIAPH1,CKAP5,PPP1R12A
Basal transcription factors(K)	0.0046	45	6	0.0201	0.0682899	TAF1L,TAF10,TAF2,TAF1,GTF2A1,GTF2I
EPO signaling pathway(N)	0.0034	33	5	0.0203	0.0682899	MAPK8,SOS1,CBL,PTPN11,NFKB1
Nephrin interactions(R)	0.0023	22	4	0.0205	0.0682899	PIK3CA,PIK3CB,IQGAP1,SPTBN1
how progesterone initiates the oocyte maturation(B)	0.0023	22	4	0.0205	0.0682899	MAPK8,PRKAR2A,PIN1,PTPN11
Double-Strand Break Repair(R)	0.0023	22	4	0.0205	0.0682899	TP53BP1,RAD50,BRCA2,PRKDC
Estrogen signaling pathway(K)	0.0103	100	10	0.0206	0.0682899	PIK3CA,PIK3CB,MAP2K2,SOS1,EGFR,CREB1,ADCY3,ITPR3,ADCY9,SP1
Prolactin signaling pathway(K)	0.0074	72	8	0.0212	0.0682899	PIK3CA,PIK3CB,MAPK8,MAP2K2,SOS1,NFKB1,FOXO3,SOCS7
HTLV-I infection(K)	0.0267	260	20	0.0218	0.0682899	PIK3CA,PIK3CB,MAPK8,ATR,RRAS,EP300,NFATC3,CREB1,BAX,ADCY3,ANAPC1,CREBBP,NFKB1,ADCY9,TSPO,TRRAP,ELK4,XIAP,APC,GPS2
Platelet activation(K)	0.0134	131	12	0.0219	0.0682899	PIK3CA,ROCK1,PIK3CB,ROCK2,ARHGEF12,VAMP8,P2RY1,ADCY3,ITPR3,ADCY9,ITGA2,PPP1R12A
Notch-mediated HES/HEY network(N)	0.0047	46	6	0.0221	0.0682899	EP300,ARNT,NCOA1,CREBBP,NCOR1,SPEN
IL1-mediated signaling events(N)	0.0035	34	5	0.0227	0.0682899	PIK3CA,MAPK8,TRAF6,NFKB1,ERC1
Inflammation mediated by chemokine and cytokine signaling pathway(P)	0.0075	73	8	0.0228	0.0682899	PIK3CA,ROCK1,PIK3CB,SOS1,GNA11,PDPK1,SOCS7,MAP3K2
Ras signaling pathway(K)	0.0234	228	18	0.0229	0.0687051	PIK3CA,GNG5,PIK3CB,MAPK8,MAP2K2,SOS1,RASA2,RRAS,EGFR,REL,NF1,BAD,RAPGEF5,VEGFB,PTPN11,NFKB1,MLLT4,PAK2
Integrins in angiogenesis(N)	0.0048	47	6	0.0242	0.0726346	PIK3CA,ROCK1,PIK3C2A,VCL,CBL,PTPN11
IL6-mediated signaling events(N)	0.0048	47	6	0.0242	0.0726346	PIK3CA,IL6R,SOS1,IL6ST,PIAS1,PTPN11
p73 transcription factor network(N)	0.0076	74	8	0.0244	0.0732294	EP300,BAX,PIN1,FOXO3,ITCH,BRCA2,SIRT1,SP1
Metabolism of amino acids and derivatives(R)	0.0153	149	13	0.0247	0.0741086	OAZ1,PSMD13,PSMA2,PSMA6,PSMA4,PSMA3,SRM,PSMB6,PSMB1,PSMC5,PSMC3,PSMC1,PSMD9
Internalization of ErbB1(N)	0.0036	35	5	0.0253	0.0757869	SYNJ1,SOS1,EGFR,CBL,USP8
Progesterone-mediated oocyte maturation(K)	0.0091	89	9	0.0256	0.0767833	PIK3CA,BRAF,PIK3CB,MAPK8,RPS6KA3,ADCY3,ANAPC1,MAD2L2,ADCY9
Gap junction(K)	0.0091	89	9	0.0256	0.0767833	MAP2K2,SOS1,GNA11,EGFR,ADCY3,ITPR3,TJP1,ADCY9,MAP3K2
Notch signaling pathway(K)	0.0049	48	6	0.0265	0.0793607	EP300,NCSTN,PSENEN,CREBBP,NOTCH3,NOTCH2
mtor signaling pathway(B)	0.0025	24	4	0.027	0.0810448	MAPK8,PIN1,EIF3A,MTOR
Pyrimidine metabolism(K)	0.0108	105	10	0.0275	0.0825242	NME3,CAD,POLR1A,POLR2G,POLR2E,POLR2L,POLR2K,POLR2B,POLR2A,POLR3A
Colorectal cancer(K)	0.0064	62	7	0.0279	0.0836678	PIK3CA,BRAF,PIK3CB,MAPK8,BAD,BAX,APC
Bacterial invasion of epithelial cells(K)	0.0078	76	8	0.0279	0.0838491	PIK3CA,PIK3CB,VCL,ARPC3,CBL,MAD2L2,WASF2,CLTA
nuclear receptors coordinate the activities of chromatin remodeling complexes and coactivators to facilitate initiation of transcription in carcinoma cells(B)	0.0014	14	3	0.0286	0.0856777	GTF2A1,NCOA2,POLR2A
apoptotic signaling in response to dna damage(B)	0.0014	14	3	0.0286	0.0856777	MAPK8,BAD,BAX
Atypical NF-kappaB pathway(N)	0.0014	14	3	0.0286	0.0856777	PIK3CA,REL,NFKB1
Metabolism of non-coding RNA(R)	0.005	49	6	0.0288	0.0864879	NUP205,NUP98,RANBP2,TPR,POM121,NUP153
Deadenylation-dependent mRNA decay(R)	0.005	49	6	0.0288	0.0864879	LSM7,EXOSC4,EXOSC1,RQCD1,CNOT1,DDX6
GnRH signaling pathway(K)	0.0094	92	9	0.0307	0.091952	MAPK8,MAP2K2,SOS1,GNA11,EGFR,ADCY3,ITPR3,ADCY9,MAP3K2
Signaling by Leptin(R)	0.0026	25	4	0.0307	0.0920908	MAP2K2,IL6R,IL6ST,PTPN11
C-MYC pathway(N)	0.0026	25	4	0.0307	0.0920908	TAF10,PIN1,TRRAP,PAK2
VEGFR3 signaling in lymphatic endothelium(N)	0.0026	25	4	0.0307	0.0920908	PIK3CA,SOS1,CREB1,ITGA2
mTOR signaling pathway(N)	0.0066	64	7	0.0323	0.0967741	BRAF,MAP2K2,MLST8,TSC2,PDPK1,RB1CC1,MTOR
Transcription regulation by bZIP transcription factor(P)	0.0006	6	2	0.0325	0.0975405	CREB1,CREBBP
CXCR4-mediated signaling events(N)	0.0081	79	8	0.0339	0.101706	MLST8,BAD,PTPN11,PDPK1,ITCH,SSH1,MTOR,CFL1
regulation of cell cycle progression by plk3(B)	0.0015	15	3	0.034	0.101903	MAPK8,ATR,BAX
PAR4-mediated thrombin signaling events(N)	0.0015	15	3	0.034	0.101903	ROCK1,ROCK2,GNA11
NCAM signaling for neurite out-growth(R)	0.0067	65	7	0.0346	0.103815	MAP2K2,IL6R,SOS1,CREB1,IL6ST,PTPN11,SPTBN1
Glioma(K)	0.0067	65	7	0.0346	0.103815	PIK3CA,BRAF,PIK3CB,MAP2K2,SOS1,EGFR,MTOR
PI3 kinase pathway(P)	0.0027	26	4	0.0347	0.103981	PIK3CA,PIK3CB,PDPK1,FOXO3
Regulation of nuclear beta catenin signaling and target gene transcription(N)	0.0082	80	8	0.0361	0.106701	INCENP,MED12,EP300,NCOA2,CHD8,BCL9,TRRAP,APC
Signaling events regulated by Ret tyrosine kinase(N)	0.004	39	5	0.0375	0.106701	PIK3CA,MAPK8,SOS1,CREB1,PTPN11
Interleukin-3, 5 and GM-CSF signaling(R)	0.004	39	5	0.0375	0.106701	PIK3CA,PIK3CB,SOS1,CBL,PTPN11
Mitotic G2-G2/M phases(R)	0.0114	111	10	0.0378	0.106701	EP300,DCTN3,ALMS1,LIN54,LIN37,CLASP1,CKAP5,AKAP9,TUBGCP4,PPP1R12A
Dorso-ventral axis formation(K)	0.0028	27	4	0.0389	0.106701	SOS1,EGFR,NOTCH3,NOTCH2
LPA4-mediated signaling events(N)	0.0016	16	3	0.0399	0.106701	CREB1,ADCY3,ADCY9
bone remodeling(B)	0.0016	16	3	0.0399	0.106701	MAPK8,TRAF6,FOSL2
chromatin remodeling by hswi/snf atp-dependent complexes(B)	0.0016	16	3	0.0399	0.106701	SMARCC1,GTF2A1,POLR2A
EGF receptor signaling pathway(P)	0.0084	82	8	0.0407	0.106701	PIK3CA,PIK3CB,MAPK8,MAP2K2,SOS1,EGFR,CBL,NF1
Epithelial cell signaling in Helicobacter pylori infection(K)	0.007	68	7	0.0423	0.106701	MAPK8,ATP6V0B,EGFR,PTPN11,NFKB1,TJP1,ATP6V1E1
E2F transcription factor network(N)	0.007	68	7	0.0423	0.106701	RBL2,EP300,CREBBP,CBX5,TRRAP,SIRT1,SP1
Vibrio cholerae infection(K)	0.0055	54	6	0.0428	0.106701	ATP6V0B,ADCY3,TJP1,ADCY9,ATP6V1E1,SEC61B
cbl mediated ligand-induced downregulation of egf receptors pathway(B)	0.0007	7	2	0.0429	0.106701	EGFR,CBL
rna polymerase iii transcription(B)	0.0007	7	2	0.0429	0.106701	GTF3C4,BDP1
Hepatitis B(K)	0.015	146	12	0.0439	0.106701	PIK3CA,PIK3CB,MAPK8,MAP2K2,EP300,NFATC3,CREB1,BAD,BAX,CREBBP,NFKB1,IRF3
FOXM1 transcription factor network(N)	0.0042	41	5	0.0447	0.106701	EP300,NFATC3,CREBBP,BRCA2,SP1
p75(NTR)-mediated signaling(N)	0.0071	69	7	0.0451	0.106701	PIK3CA,MAPK8,TRAF6,BAD,NCSTN,PSENEN,XIAP
role of mal in rho-mediated activation of srf(B)	0.0017	17	3	0.0462	0.106701	ROCK1,MAPK8,DIAPH1
Syndecan-3-mediated signaling events(N)	0.0017	17	3	0.0462	0.106701	EGFR,NCSTN,PSENEN
cell cycle: g2/m checkpoint(B)	0.0017	17	3	0.0462	0.106701	MAPK8,ATR,CDKN2D
tnfr1 signaling pathway(B)	0.0017	17	3	0.0462	0.106701	MAPK8,TRADD,BAG4
Neurotransmitter Receptor Binding And Downstream Transmission In The Postsynaptic Cell(R)	0.0135	132	11	0.0482	0.106701	GNG5,BRAF,AP2S1,RPS6KA3,RRAS,CREB1,ADCY3,PDPK1,ADCY9,NSF,AKAP9
Toll-Like Receptors Cascades(R)	0.0135	132	11	0.0482	0.106701	MAPK8,MAP2K2,IL6R,RPS6KA3,TRAF6,CREB1,TAB3,IL6ST,PTPN11,NFKB1,IRF3
BARD1 signaling events(N)	0.003	29	4	0.0483	0.106701	ATR,UBE2L3,RAD50,PRKDC
Osteopontin-mediated events(N)	0.003	29	4	0.0483	0.106701	PIK3CA,ROCK2,MAPK8,NFKB1
Plasma membrane estrogen receptor signaling(N)	0.0043	42	5	0.0486	0.106701	STRN,PIK3CA,ROCK2,SOS1,GNA11
Salmonella infection(K)	0.0088	86	8	0.051	0.106701	ROCK1,ROCK2,MAPK8,ARPC3,PKN2,WASF2,NFKB1,TJP1
Apoptosis(K)	0.0088	86	8	0.051	0.106701	PIK3CA,PIK3CB,PRKAR2A,TRADD,BAD,BAX,NFKB1,XIAP
Integration of energy metabolism(R)	0.0088	86	8	0.051	0.106701	GNG5,ACACA,ACLY,IQGAP1,PRKAR2A,ADCY3,ITPR3,ADCY9
FOXA1 transcription factor network(N)	0.0044	43	5	0.0527	0.106701	EP300,NCOA3,CREBBP,SP1,NFIC
LKB1 signaling events(N)	0.0044	43	5	0.0527	0.106701	MLST8,TSC2,CREB1,CDC37,MTOR
Circadian rhythm(K)	0.0031	30	4	0.0534	0.106701	RORA,CLOCK,CREB1,RBX1
Alpha-synuclein signaling(N)	0.0031	30	4	0.0534	0.106701	UBE2L3,STUB1,BAD,PARK7
the information processing pathway at the ifn beta enhancer(B)	0.0031	30	4	0.0534	0.106701	SMARCC1,GTF2A1,POLR2A,IRF3
Oncogene Induced Senescence(R)	0.0031	30	4	0.0534	0.106701	CDKN2D,TNRC6B,TNRC6A,SP1
Herpes simplex infection(K)	0.019	185	14	0.0549	0.109764	MAPK8,TAF10,EEF1D,CLOCK,EP300,TRAF6,CREBBP,PTPN11,NFKB1,GTF2I,USP7,POLR2A,HCFC1,IRF3
EPH-Ephrin signaling(R)	0.009	88	8	0.0567	0.113472	ROCK1,ROCK2,AP2S1,ARPC3,NCSTN,PSENEN,MYL6,CFL1
T cell receptor signaling pathway(K)	0.0107	104	9	0.0578	0.115519	PIK3CA,PIK3CB,MAP2K2,SOS1,NFATC3,CBL,NFKB1,PDPK1,PAK2
cyclins and cell cycle regulation(B)	0.0019	19	3	0.0604	0.120831	MAPK8,CDKN2D,PTPN11
tgf beta signaling pathway(B)	0.0019	19	3	0.0604	0.120831	MAPK8,NR2C2,SKIL
hypoxia and p53 in the cardiovascular system(B)	0.0019	19	3	0.0604	0.120831	MAPK8,TAF1,BAX
Validated targets of C-MYC transcriptional activation(N)	0.0076	74	7	0.0609	0.12174	TAF10,EP300,CAD,BAX,HUWE1,CREBBP,TRRAP
Assembly of the primary cilium(R)	0.0175	171	13	0.0609	0.121839	EXOC8,TRIP11,TTBK2,GBF1,IFT20,DCTN3,ASAP1,ALMS1,DYNLRB1,CEP97,CLASP1,CKAP5,AKAP9
Presenilin action in Notch and Wnt signaling(N)	0.0046	45	5	0.0616	0.123125	LRP6,NCSTN,PSENEN,CREBBP,APC
Syndecan-2-mediated signaling events(N)	0.0033	32	4	0.0644	0.128771	MAPK8,NF1,BAX,ITGA2
Validated transcriptional targets of deltaNp63 isoforms(N)	0.0047	46	5	0.0663	0.13253	FOSL2,STXBP4,WWP1,ITCH,BRCA2
RIG-I/MDA5 mediated induction of IFN-alpha/beta pathways(R)	0.0078	76	7	0.068	0.136017	EP300,TRAF6,PIN1,CREBBP,NFKB1,ITCH,IRF3
fas signaling pathway (cd95)(B)	0.0021	20	3	0.0682	0.136341	MAPK8,PTPN11,PAK2
Canonical Wnt signaling pathway(N)	0.0021	20	3	0.0682	0.136341	LRP6,CSNK1G1,APC
HIV-1 Nef: Negative effector of Fas and TNF-alpha(N)	0.0034	33	4	0.0703	0.140633	MAPK8,TRADD,NFKB1,BAG4
Apoptotic execution phase(R)	0.0048	47	5	0.0712	0.142326	ROCK1,TJP1,PAK2,KPNB1,APC
Nucleotide excision repair(K)	0.0048	47	5	0.0712	0.142326	RAD23A,CUL4B,RBX1,ERCC6,ERCC4
RNA degradation(K)	0.0079	77	7	0.0718	0.143517	LSM7,EXOSC4,EXOSC1,RQCD1,CNOT1,XRN2,DDX6
Oxytocin signaling pathway(K)	0.0163	159	12	0.0727	0.145473	PIK3CA,ROCK1,PIK3CB,ROCK2,MAP2K2,EGFR,NFATC3,ADCY3,ITPR3,ADCY9,MYL6,PPP1R12A
Costimulation by the CD28 family(R)	0.0064	62	6	0.0728	0.145507	PIK3CA,MLST8,PTPN11,PDPK1,MTOR,PAK2
Regulation of retinoblastoma protein(N)	0.0064	62	6	0.0728	0.145507	ELF1,EP300,TAF1,ATF7,CREBBP,SIRT1
Rap1 signaling pathway(K)	0.0216	211	15	0.0732	0.146418	PIK3CA,MAGI3,BRAF,PIK3CB,MAP2K2,RRAS,EGFR,P2RY1,ADCY3,RAPGEF6,RAPGEF5,VEGFB,MLLT4,ADCY9,CTNND1
Cardiac muscle contraction(K)	0.008	78	7	0.0756	0.151258	UQCR10,UQCR11,UQCRB,ATP2A2,COX6C,COX8A,COX4I1
TNF signaling pathway(K)	0.0113	110	9	0.0758	0.151558	PIK3CA,PIK3CB,MAPK8,TRADD,CREB1,TAB3,NFKB1,BAG4,ITCH
Posttranslational regulation of adherens junction stability and dissassembly(N)	0.0049	48	5	0.0763	0.152509	IQGAP1,EGFR,CREBBP,ZBTB33,CTNND1
tnf/stress related signaling(B)	0.0022	21	3	0.0764	0.152706	MAPK8,TRADD,BAG4
E-cadherin signaling in keratinocytes(N)	0.0022	21	3	0.0764	0.152706	PIK3CA,EGFR,CTNND1
LPA receptor mediated events(N)	0.0065	63	6	0.0772	0.154339	PIK3CB,GNA11,EGFR,ADCY3,NFKB1,ADCY9
L1CAM interactions(R)	0.0081	79	7	0.0796	0.159239	MAP2K2,AP2S1,RPS6KA3,EGFR,ITGA2,SPTBN1,CLTA
rho-selective guanine exchange factor akap13 mediates stress fiber formation(B)	0.001	10	2	0.0801	0.16021	MAPK8,PRKAR2A
Validated transcriptional targets of TAp63 isoforms(N)	0.005	49	5	0.0815	0.163075	EP300,BAX,WWP1,ITCH,SP1
Cytosolic DNA-sensing pathway(K)	0.0066	64	6	0.0817	0.163468	NFKB1,POLR2E,POLR2L,POLR2K,POLR3A,IRF3
CXCR3-mediated signaling events(N)	0.0036	35	4	0.083	0.165967	MAP2K2,MLST8,PDPK1,MTOR
TGF-beta signaling pathway(K)	0.0082	80	7	0.0837	0.167461	ROCK1,EP300,SMAD5,CREBBP,RBX1,ACVR1B,SP1
cell cycle: g1/s check point(B)	0.0023	22	3	0.0849	0.169889	MAPK8,ATR,PTPN11
TCR signaling(R)	0.0067	65	6	0.0864	0.172892	PIK3CA,PIK3CB,TRAF6,NFKB1,PDPK1,PAK2
BCR signaling pathway(N)	0.0067	65	6	0.0864	0.172892	PIK3CA,MAPK8,SOS1,TRAF6,NFKB1,PDPK1
Angiopoietin receptor Tie2-mediated signaling(N)	0.0051	50	5	0.087	0.173613	PIK3CA,MAPK8,ELF1,PTPN11,NFKB1
Validated transcriptional targets of AP1 family members Fra1 and Fra2(N)	0.0037	36	4	0.0897	0.173613	EP300,FOSL2,NFATC3,SP1
Intrinsic Pathway for Apoptosis(R)	0.0037	36	4	0.0897	0.173613	MAPK8,BAD,BAX,XIAP
PI3K-Akt signaling pathway(K)	0.0356	347	22	0.0933	0.173613	PIK3CA,GNG5,PIK3CB,MAP2K2,IL6R,SOS1,MLST8,EGFR,RBL2,TSC2,PKN2,CREB1,BAD,VEGFB,CDC37,NFKB1,PDPK1,FOXO3,ITGB8,ITGA2,MTOR,EIF4E2
Direct p53 effectors(N)	0.0135	132	10	0.0937	0.173613	JMY,EGFR,EP300,TSC2,BAX,TP53BP2,CREBBP,TRRAP,APC,SP1
Signaling by Robo receptor(R)	0.0024	23	3	0.0939	0.173613	SOS1,CLASP1,CLASP2
Canonical NF-kappaB pathway(N)	0.0024	23	3	0.0939	0.173613	TRAF6,NFKB1,ERC1
ccr3 signaling in eosinophils(B)	0.0024	23	3	0.0939	0.173613	ROCK2,MAPK8,CFL1
Protein export(K)	0.0024	23	3	0.0939	0.173613	SRP14,SEC11A,SEC61B
protein kinase a at the centrosome(B)	0.0011	11	2	0.0941	0.173613	MAPK8,PRKAR2A
Signaling by NOTCH4(R)	0.0011	11	2	0.0941	0.173613	NCSTN,PSENEN
Central carbon metabolism in cancer(K)	0.0069	67	6	0.0963	0.173613	PIK3CA,PIK3CB,MAP2K2,EGFR,MTOR,SIRT6
Long-term potentiation(K)	0.0069	67	6	0.0963	0.173613	BRAF,MAP2K2,RPS6KA3,EP300,CREBBP,ITPR3
GMCSF-mediated signaling events(N)	0.0038	37	4	0.0967	0.173613	PIK3CA,MAP2K2,SOS1,PTPN11
MAPK signaling pathway(K)	0.0263	257	17	0.0976	0.173613	BRAF,MAPK8,DUSP16,MAP2K2,TAOK1,SOS1,RASA2,RPS6KA3,RRAS,EGFR,TRAF6,NFATC3,NF1,NFKB1,ELK4,PAK2,MAP3K2
Platelet homeostasis(R)	0.0053	52	5	0.0985	0.173613	ATP2B1,ATP2B4,PTPN11,ATP2A2,ITPR3
Protein processing in endoplasmic reticulum(K)	0.0172	168	12	0.0985	0.173613	MAPK8,RAD23A,ATF6,SEC24B,SEC24A,ERN1,STUB1,DAD1,BAX,SEC61B,LMAN1,RBX1
EPHB forward signaling(N)	0.0039	38	4	0.1039	0.173613	PIK3CA,ROCK1,SYNJ1,RRAS
Nucleotide-binding domain, leucine rich repeat containing receptor (NLR) signaling pathways(R)	0.0039	38	4	0.1039	0.173613	TRAF6,TAB3,ITCH,SUGT1
Leukocyte transendothelial migration(K)	0.0121	118	9	0.1046	0.173613	PIK3CA,ROCK1,PIK3CB,ROCK2,VCL,PTPN11,MLLT4,ARHGAP5,CTNND1
phospholipase c-epsilon pathway(B)	0.0012	12	2	0.1087	0.173613	MAPK8,PRKAR2A
attenuation of gpcr signaling(B)	0.0012	12	2	0.1087	0.173613	MAPK8,PRKAR2A
akap95 role in mitosis and chromosome dynamics(B)	0.0012	12	2	0.1087	0.173613	MAPK8,PRKAR2A
carm1 and regulation of the estrogen receptor(B)	0.0012	12	2	0.1087	0.173613	GTF2A1,POLR2A
gamma-aminobutyric acid receptor life cycle pathway(B)	0.0012	12	2	0.1087	0.173613	GABARAP,NSF
il 6 signaling pathway(B)	0.0012	12	2	0.1087	0.173613	IL6R,PTPN11
b cell survival pathway(B)	0.0012	12	2	0.1087	0.173613	MAPK8,MTOR
IL2-mediated signaling events(N)	0.0055	54	5	0.1107	0.173613	PIK3CA,MAPK8,MAP2K2,SOS1,PTPN11
Adipocytokine signaling pathway(K)	0.0072	70	6	0.1122	0.173613	MAPK8,TRADD,PTPN11,PPARA,NFKB1,MTOR
Fc epsilon RI signaling pathway(K)	0.0072	70	6	0.1122	0.173613	PIK3CA,PIK3CB,MAPK8,MAP2K2,SOS1,PDPK1
RIG-I-like receptor signaling pathway(K)	0.0072	70	6	0.1122	0.173613	MAPK8,TRAF6,TRADD,PIN1,NFKB1,IRF3
Bile acid and bile salt metabolism(R)	0.0026	25	3	0.113	0.173613	ACOT8,NCOA1,NCOA2
Nongenotropic Androgen signaling(N)	0.0026	25	3	0.113	0.173613	PIK3CA,MAP2K2,CREB1
Nephrin/Neph1 signaling in the kidney podocyte(N)	0.0026	25	3	0.113	0.173613	MAPK8,BAD,TJP1
Cortocotropin releasing factor receptor signaling pathway(P)	0.0026	25	3	0.113	0.173613	GNG5,GNA11,VAMP8
Huntington disease(P)	0.0124	121	9	0.1169	0.173613	EP300,BAX,SIN3A,DCTN3,HIP1,CREBBP,NCOR1,CYFIP1,CLTA
Jak-STAT signaling pathway(K)	0.016	156	11	0.1175	0.173613	PIK3CA,PIK3CB,IL6R,SOS1,EP300,CBL,IL6ST,PIAS1,CREBBP,PTPN11,SOCS7
Melanoma(K)	0.0073	71	6	0.1177	0.173613	PIK3CA,BRAF,PIK3CB,MAP2K2,EGFR,BAD
Interleukin-1 signaling(R)	0.0041	40	4	0.1191	0.173613	TRAF6,TAB3,NFKB1,RBX1
Purine metabolism(K)	0.0179	175	12	0.122	0.173613	NME3,ADCY3,POLR1A,POLR2G,POLR2E,POLR2L,POLR2K,POLR2B,POLR2A,POLR3A,ADCY9,GUK1
RXR and RAR heterodimerization with other nuclear receptor(N)	0.0027	26	3	0.123	0.173613	NCOA1,PPARA,MED1
Vasopressin regulates renal water homeostasis via Aquaporins(R)	0.0027	26	3	0.123	0.173613	PRKAR2A,ADCY3,ADCY9
DNA Damage/Telomere Stress Induced Senescence(R)	0.0027	26	3	0.123	0.173613	EP400,RAD50,UBN1
B cell receptor signaling pathway(K)	0.0074	72	6	0.1234	0.173613	PIK3CA,PIK3CB,MAP2K2,SOS1,NFATC3,NFKB1
Cytosolic iron-sulfur cluster assembly(R)	0.0013	13	2	0.1239	0.173613	NUBP2,FAM96B
transcription regulation by methyltransferase of carm1(B)	0.0013	13	2	0.1239	0.173613	MAPK8,PRKAR2A
Non-homologous end-joining(K)	0.0013	13	2	0.1239	0.173613	RAD50,PRKDC
Gastrin-CREB signalling pathway via PKC and MAPK(R)	0.0199	194	13	0.1255	0.173613	PIK3CA,MAP2K2,IL6R,SOS1,RPS6KA3,GNA11,EGFR,P2RY1,CREB1,IL6ST,TRIO,PTPN11,ITPR3
Endocytosis(K)	0.0218	213	14	0.1283	0.173613	ARFGEF2,ARFGEF1,AP2S1,EGFR,TRAF6,CBL,VPS28,GBF1,WWP1,ASAP1,USP8,ITCH,CHMP2A,CLTA
AMPK signaling pathway(K)	0.0127	124	9	0.1298	0.173613	PIK3CA,PIK3CB,ACACA,TSC2,CREB1,PDPK1,FOXO3,MTOR,SIRT1
NOD-like receptor signaling pathway(K)	0.0058	57	5	0.1304	0.173613	MAPK8,TRAF6,TAB3,NFKB1,SUGT1
Biotin metabolism(K)	0.0003	3	1	0.1306	0.173613	HLCS
Signaling pathways regulating pluripotency of stem cells(K)	0.0146	142	10	0.1318	0.173613	REST,PIK3CA,PIK3CB,MAP2K2,IL6ST,SMAD5,ZFHX3,SKIL,ACVR1B,APC
Tuberculosis(K)	0.0182	178	12	0.1329	0.173613	MAPK8,ATP6V0B,ARHGEF12,EP300,TRAF6,TRADD,CREB1,BAD,BAX,CREBBP,NFKB1,RFXANK
NF-kappa B signaling pathway(K)	0.0093	91	7	0.1367	0.173613	TRAF6,TRADD,TAB3,NFKB1,ERC1,UBE2I,XIAP
sumoylation by ranbp2 regulates transcriptional repression(B)	0.0014	14	2	0.1395	0.173613	PIAS1,NUP153
IL5-mediated signaling events(N)	0.0014	14	2	0.1395	0.173613	PIK3CA,PTPN11
eukaryotic protein translation(B)	0.0014	14	2	0.1395	0.173613	EIF3A,EIF4G3
FGF signaling pathway(P)	0.0094	92	7	0.1421	0.173613	PIK3CA,PIK3CB,MAPK8,MAP2K2,SOS1,PTPN11,MAP3K2
PAR1-mediated thrombin signaling events(N)	0.0044	43	4	0.1435	0.173613	PIK3CA,ROCK1,ROCK2,GNA11
FOXA2 and FOXA3 transcription factor networks(N)	0.0044	43	4	0.1435	0.173613	NR3C1,CREB1,NF1,SP1
ErbB4 signaling events(N)	0.0029	28	3	0.144	0.173613	WWP1,NCOR1,ITCH
thrombin signaling and protease-activated receptors(B)	0.0029	28	3	0.144	0.173613	ROCK1,ARFGEF1,GBF1
Lissencephaly gene (LIS1) in neuronal migration and development(N)	0.0029	28	3	0.144	0.173613	NUDC,IQGAP1,DYNLT1
Validated targets of C-MYC transcriptional repression(N)	0.006	59	5	0.1443	0.173613	EP300,TSC2,CREB1,FOXO3,SP1
EGF receptor (ErbB1) signaling pathway(N)	0.003	29	3	0.1549	0.173613	SOS1,EGFR,PTPN11
Thyroid cancer(K)	0.003	29	3	0.1549	0.173613	BRAF,MAP2K2,TPR
CD40/CD40L signaling(N)	0.003	29	3	0.1549	0.173613	MAPK8,TRAF6,NFKB1
Nucleosome assembly(R)	0.003	29	3	0.1549	0.173613	SMARCA5,RSF1,CASC5
Prolactin receptor signaling(R)	0.0015	15	2	0.1556	0.173613	PTPN11,RBX1
atm signaling pathway(B)	0.0015	15	2	0.1556	0.173613	MAPK8,ATR
telomeres telomerase cellular aging and immortality(B)	0.0015	15	2	0.1556	0.173613	MAPK8,POLR2A
Interferon-gamma signaling pathway(P)	0.0015	15	2	0.1556	0.173613	PTPN11,SOCS7
Opioid Signalling(R)	0.0063	61	5	0.1588	0.173613	PRKAR2A,CREB1,ADCY3,ITPR3,ADCY9
il-2 receptor beta chain in t cell activation(B)	0.0046	45	4	0.1607	0.173613	MAPK8,CBL,PIN1,PTPN11
Vasopressin-regulated water reabsorption(K)	0.0046	45	4	0.1607	0.173613	CREB1,ADCY3,ADCY9,NSF
Cholinergic synapse(K)	0.0116	113	8	0.1619	0.173613	PIK3CA,GNG5,PIK3CB,GNA11,CREB1,ADCY3,ITPR3,ADCY9
Oocyte meiosis(K)	0.0116	113	8	0.1619	0.173613	RPS6KA3,ADCY3,ANAPC1,MAD2L2,ITPR3,ADCY9,RBX1,SMC1A
role of erbb2 in signal transduction and oncology(B)	0.0031	30	3	0.1661	0.173613	MAPK8,IL6R,EGFR
Nectin adhesion pathway(N)	0.0031	30	3	0.1661	0.173613	PIK3CA,IQGAP1,MLLT4
Endothelins(N)	0.0064	62	5	0.1663	0.173613	MAPK8,MAP2K2,GNA11,ADCY3,ADCY9
Regulation of RhoA activity(N)	0.0047	46	4	0.1696	0.173613	ARHGEF12,ARHGEF11,TRIO,ARHGAP5
Muscarinic acetylcholine receptor 2 and 4 signaling pathway(P)	0.0004	4	1	0.1702	0.173613	PRKAR2A
Pyruvate metabolism(P)	0.0004	4	1	0.1702	0.173613	ACLY
Aurora C signaling(N)	0.0004	4	1	0.1702	0.173613	INCENP
ionomycin and phorbal ester signaling pathway(B)	0.0004	4	1	0.1702	0.173613	MAPK8
Axon guidance mediated by netrin(P)	0.0004	4	1	0.1702	0.173613	NFATC3
ahr signal transduction pathway(B)	0.0004	4	1	0.1702	0.173613	AIP
role of nicotinic acetylcholine receptors in the regulation of apoptosis(B)	0.0016	16	2	0.1719	0.173613	MAPK8,BAD
Circadian rhythm pathway(N)	0.0016	16	2	0.1719	0.173613	ATR,CLOCK
y branching of actin filaments(B)	0.0016	16	2	0.1719	0.173613	ARPC3,WASF2
control of gene expression by vitamin d receptor(B)	0.0016	16	2	0.1719	0.173613	SMARCC1,BAZ1B
akt signaling pathway(B)	0.0016	16	2	0.1719	0.173613	MAPK8,BAD
TGF-beta signaling pathway(P)	0.0082	80	6	0.1736	0.173613	MAPK8,EP300,SMAD5,CREBBP,SKIL,ACVR1B
Synaptic vesicle cycle(K)	0.0065	63	5	0.1739	0.173893	ATP6V0B,AP2S1,ATP6V1E1,CLTA,NSF
erk and pi-3 kinase are necessary for collagen binding in corneal epithelia(B)	0.0032	31	3	0.1775	0.177453	ROCK1,MAPK8,DIAPH1
Regulation of p38-alpha and p38-beta(N)	0.0032	31	3	0.1775	0.177453	DUSP16,TRAF6,PAK2
Aurora A signaling(N)	0.0032	31	3	0.1775	0.177453	AURKAIP1,OAZ1,CKAP5
Type II diabetes mellitus(K)	0.0049	48	4	0.1879	0.187919	PIK3CA,PIK3CB,MAPK8,MTOR
Endocrine and other factor-regulated calcium reabsorption(K)	0.0049	48	4	0.1879	0.187919	AP2S1,ATP2B1,ADCY9,CLTA
Hedgehog signaling events mediated by Gli proteins(N)	0.0049	48	4	0.1879	0.187919	SIN3A,PIAS1,CREBBP,CSNK1G1
Signal amplification(R)	0.0017	17	2	0.1886	0.188573	GNA11,P2RY1
nitric oxide signaling pathway(B)	0.0017	17	2	0.1886	0.188573	MAPK8,PRKAR2A
Netrin-mediated signaling events(N)	0.0033	32	3	0.189	0.189042	PIK3CA,MAP2K2,TRIO
hiv-1 nef: negative effector of fas and tnf(B)	0.0033	32	3	0.189	0.189042	MAPK8,TRADD,BAG4
Toxoplasmosis(K)	0.0122	119	8	0.1956	0.195601	PIK3CA,PIK3CB,MAPK8,TRAF6,BAD,NFKB1,PDPK1,XIAP
TCR signaling in naïve CD4+ T cells(N)	0.0068	66	5	0.1975	0.197487	SOS1,TRAF6,CBL,PTPN11,PDPK1
Trk receptor signaling mediated by the MAPK pathway(N)	0.0034	33	3	0.2008	0.200819	BRAF,CREB1,MAP3K2
Wnt signaling pathway(K)	0.0142	139	9	0.2051	0.205079	ROCK2,MAPK8,LRP6,EP300,CHD8,NFATC3,CREBBP,RBX1,APC
Degradation of beta catenin(N)	0.0018	18	2	0.2054	0.205411	LRP6,APC
internal ribosome entry pathway(B)	0.0018	18	2	0.2054	0.205411	EIF3A,EIF4G3
phosphoinositides and their downstream targets(B)	0.0018	18	2	0.2054	0.205411	MAPK8,BAD
mets affect on macrophage differentiation(B)	0.0018	18	2	0.2054	0.205411	SIN3A,ETV3
gata3 participate in activating the th2 cytokine genes expression(B)	0.0018	18	2	0.2054	0.205411	MAPK8,PRKAR2A
Senescence-Associated Secretory Phenotype (SASP)(R)	0.0051	50	4	0.2068	0.206816	RPS6KA3,CDKN2D,ANAPC1,NFKB1
role of ppar-gamma coactivators in obesity and thermogenesis(B)	0.0005	5	1	0.208	0.208044	NCOA2
cyclin e destruction pathway(B)	0.0005	5	1	0.208	0.208044	MAPK8
phospholipase c signaling pathway(B)	0.0005	5	1	0.208	0.208044	MAPK8
Insulin/IGF pathway-protein kinase B signaling cascade(P)	0.0005	5	1	0.208	0.208044	PIK3CA
fosb gene expression and drug abuse(B)	0.0005	5	1	0.208	0.208044	MAPK8
ATM pathway(N)	0.0035	34	3	0.2128	0.212764	TP53BP1,RAD50,SMC1A
Small cell lung cancer(K)	0.0088	86	6	0.2159	0.215881	PIK3CA,PIK3CB,TRAF6,NFKB1,ITGA2,XIAP
tumor suppressor arf inhibits ribosomal biogenesis(B)	0.0019	19	2	0.2224	0.222403	MAPK8,POLR2A
Insulin processing(R)	0.0019	19	2	0.2224	0.222403	KIF5B,EXOC8
Signaling by NODAL(R)	0.0019	19	2	0.2224	0.222403	FOXO3,ACVR1B
sprouty regulation of tyrosine kinase signals(B)	0.0019	19	2	0.2224	0.222403	MAPK8,CBL
cystic fibrosis transmembrane conductance regulator (cftr) and beta 2 adrenergic receptor (b2ar) pathway(B)	0.0019	19	2	0.2224	0.222403	MAPK8,PRKAR2A
Signaling mediated by p38-alpha and p38-beta(N)	0.0036	35	3	0.2249	0.224856	ATF6,CREB1,ELK4
Toll-like receptor signaling pathway(K)	0.0109	106	7	0.2288	0.228783	PIK3CA,PIK3CB,MAPK8,MAP2K2,TRAF6,NFKB1,IRF3
TCR signaling in naïve CD8+ T cells(N)	0.0054	53	4	0.2361	0.236109	SOS1,TRAF6,CBL,PDPK1
Fanconi anemia pathway(K)	0.0054	53	4	0.2361	0.236109	ATR,REV3L,BRCA2,ERCC4
Signaling by Hippo(R)	0.0021	20	2	0.2395	0.239498	LATS1,TJP1
lissencephaly gene (lis1) in neuronal migration and development(B)	0.0021	20	2	0.2395	0.239498	MAPK8,DCTN3
Sphingosine 1-phosphate (S1P) pathway(N)	0.0021	20	2	0.2395	0.239498	GNA11,ABCC1
neuroregulin receptor degredation protein-1 controls erbb3 receptor recycling(B)	0.0006	6	1	0.2442	0.244151	EGFR
overview of telomerase rna component gene hterc transcriptional regulation(B)	0.0006	6	1	0.2442	0.244151	SP3
deregulation of cdk5 in alzheimers disease(B)	0.0006	6	1	0.2442	0.244151	MAPK8
cd40l signaling pathway(B)	0.0006	6	1	0.2442	0.244151	TRAF6
cdc25 and chk1 regulatory pathway in response to dna damage(B)	0.0006	6	1	0.2442	0.244151	MAPK8
Interleukin-1 processing(R)	0.0006	6	1	0.2442	0.244151	NFKB1
Glypican 3 network(N)	0.0006	6	1	0.2442	0.244151	MAPK8
e2f1 destruction pathway(B)	0.0006	6	1	0.2442	0.244151	MAPK8
Alternative NF-kappaB pathway(N)	0.0006	6	1	0.2442	0.244151	NFKB1
regulation of p27 phosphorylation during cell cycle progression(B)	0.0006	6	1	0.2442	0.244151	MAPK8
cell to cell adhesion signaling(B)	0.0006	6	1	0.2442	0.244151	PTPN11
Dilated cardiomyopathy(K)	0.0092	90	6	0.2458	0.245826	ADCY3,DAG1,ATP2A2,ADCY9,ITGB8,ITGA2
GABAergic synapse(K)	0.0092	90	6	0.2458	0.245826	GNG5,ADCY3,GABARAP,ADCY9,GABARAPL2,NSF
rac1 cell motility signaling pathway(B)	0.0038	37	3	0.2494	0.249412	MAPK8,ASAP1,CFL1

## Sheet: black
Gene set	Ratio of protien in gene set	number of protien in gene set	Protien from network	P-value	FDR	Nodes
The citric acid (TCA) cycle and respiratory electron transport(R)	0.0148	144	30	0	2.9976e-15	COX6B1,COX6A1,ATP5L,ATP5O,ATP5I,ATP5J,NDUFB11,NDUFA10,COX7A2L,TACO1,COX5A,COX5B,COX7B,ATP5J2,NDUFV1,UQCRC1,CYC1,UQCRFS1,NDUFS6,NDUFS5,UQCRH,NDUFB5,NDUFB9,ATP5G2,ATP5G1,NDUFB2,NDUFA4,NDUFA3,NDUFA9,NDUFA1
Oxidative phosphorylation(K)	0.0136	133	30	0	2.9976e-15	COX6B1,COX6A1,ATP5L,ATP5O,ATP5I,ATP5J,NDUFB11,NDUFA10,COX7A2L,COX7A2,COX5A,COX5B,COX7B,ATP5J2,NDUFV1,UQCRC1,CYC1,UQCRFS1,NDUFS6,NDUFS5,UQCRH,NDUFB5,NDUFB9,ATP5G2,ATP5G1,NDUFB2,NDUFA4,NDUFA3,NDUFA9,NDUFA1
Eukaryotic Translation Initiation(R)	0.0115	112	75	0	2.9976e-15	RPL18,RPL17,RPL19,RPL14,RPL13,RPL15,RPLP2,RPLP0,RPLP1,RPL10,RPL11,RPL12,RPS18,RPS19,RPS16,RPS17,RPS14,RPS12,RPS13,RPS10,RPS11,RPS25,RPS26,RPS27,RPS29,RPS21,RPS23,RPS24,RPSA,RPS9,RPS6,RPS5,RPS8,RPS7,RPL18A,RPL41,RPL27A,RPL35,RPL36,RPL37,RPL38,RPL39,RPL30,RPL32,RPL31,RPL34,RPL26,RPL27,RPL24,RPL28,RPL29,RPL23,RPL22,RPS27A,RPL35A,UBA52,EIF3H,RPL6,EIF3F,RPL8,EIF3K,RPL3,EIF3I,RPL5,RPL7A,RPL4,RPL10A,RPL…
Eukaryotic Translation Elongation(R)	0.0089	87	73	0	2.9976e-15	RPL18,RPL17,RPL19,RPL14,RPL13,RPL15,RPLP2,RPLP0,RPLP1,RPL10,RPL11,RPL12,RPS18,RPS19,RPS16,RPS17,RPS14,RPS12,RPS13,RPS10,RPS11,RPS25,RPS26,RPS27,RPS29,RPS21,RPS23,RPS24,RPSA,RPS9,RPS6,RPS5,RPS8,RPS7,RPL18A,RPL41,EEF1G,RPL27A,RPL35,RPL36,RPL37,RPL38,RPL39,RPL30,RPL32,RPL31,RPL34,RPL26,RPL27,RPL24,RPL28,RPL29,RPL23,RPL22,RPS27A,RPL35A,UBA52,EEF1B2,RPL6,RPL8,RPL3,RPL5,RPL7A,RPL4,RPL10A,RPL23A,RPL37A,…
Nonsense-Mediated Decay (NMD)(R)	0.0109	106	72	0	2.9976e-15	RPL18,RPL17,RPL19,RPL14,RPL13,RPL15,RPLP2,RPLP0,RPLP1,RPL10,RPL11,RPL12,RPS18,RPS19,RPS16,RPS17,RPS14,RPS12,RPS13,RPS10,RPS11,RPS25,RPS26,RPS27,RPS29,RPS21,RPS23,RPS24,RPSA,RPS9,RPS6,RPS5,RPS8,RPS7,RPL18A,EIF4A3,RPL41,RPL27A,RPL35,RPL36,RPL37,RPL38,RPL39,RPL30,RPL32,RPL31,RPL34,RPL26,RPL27,RPL24,RPL28,RPL29,RPL23,RPL22,RPS27A,RPL35A,UBA52,RPL6,RPL8,RPL3,RPL5,RPL7A,RPL4,RPL10A,RPL23A,RPL37A,RPS2,R…
Parkinson's disease(K)	0.0147	143	28	0	2.9976e-15	HTRA2,COX6B1,COX6A1,ATP5O,ATP5J,NDUFB11,NDUFA10,COX7A2L,COX7A2,COX5A,COX5B,COX7B,NDUFV1,UQCRC1,CYC1,UQCRFS1,NDUFS6,NDUFS5,UQCRH,NDUFB5,NDUFB9,ATP5G2,ATP5G1,NDUFB2,NDUFA4,NDUFA3,NDUFA9,NDUFA1
Eukaryotic Translation Termination(R)	0.0086	84	71	0	2.9976e-15	RPL18,RPL17,RPL19,RPL14,RPL13,RPL15,RPLP2,RPLP0,RPLP1,RPL10,RPL11,RPL12,RPS18,RPS19,RPS16,RPS17,RPS14,RPS12,RPS13,RPS10,RPS11,RPS25,RPS26,RPS27,RPS29,RPS21,RPS23,RPS24,RPSA,RPS9,RPS6,RPS5,RPS8,RPS7,RPL18A,RPL41,RPL27A,RPL35,RPL36,RPL37,RPL38,RPL39,RPL30,RPL32,RPL31,RPL34,RPL26,RPL27,RPL24,RPL28,RPL29,RPL23,RPL22,RPS27A,RPL35A,UBA52,RPL6,RPL8,RPL3,RPL5,RPL7A,RPL4,RPL10A,RPL23A,RPL37A,RPS2,RPS3,RPS…
SRP-dependent cotranslational protein targeting to membrane(R)	0.0108	105	74	0	2.9976e-15	RPL18,RPL17,RPL19,RPL14,RPL13,RPL15,RPLP2,RPLP0,RPLP1,RPL10,RPL11,RPL12,RPS18,RPS19,RPS16,RPS17,RPS14,RPS12,RPS13,RPS10,RPS11,RPS25,RPS26,RPS27,RPS29,RPS21,RPS23,RPS24,RPSA,RPS9,RPS6,RPS5,RPS8,RPS7,RPL18A,RPL41,SRP9,RPL27A,RPL35,RPL36,RPL37,RPL38,RPL39,RPL30,RPL32,RPL31,RPL34,RPL26,RPL27,RPL24,RPL28,RPL29,RPL23,RPL22,SSR2,RPS27A,RPL35A,UBA52,RPL6,RPL8,RPL3,RPL5,RPL7A,RPL4,RPL10A,RPL23A,RPL37A,SPC…
Huntington's disease(K)	0.0198	193	33	0	2.9976e-15	COX6B1,COX6A1,ATP5O,ATP5J,NDUFB11,NDUFA10,POLR2H,POLR2F,POLR2J,POLR2I,COX7A2L,COX7A2,SOD1,COX5A,COX5B,COX7B,HTT,NDUFV1,UQCRC1,CYC1,UQCRFS1,NDUFS6,NDUFS5,UQCRH,NDUFB5,NDUFB9,ATP5G2,ATP5G1,NDUFB2,NDUFA4,NDUFA3,NDUFA9,NDUFA1
Ribosome(K)	0.0138	135	90	0	2.9976e-15	RPL18,RPL17,RPL19,RPL14,RPL13,RPL15,RPLP2,RPLP0,RPLP1,RPL10,RPL11,RPL12,MRPL32,MRPL33,MRPL34,RPS18,RPS19,RPS16,RPS17,RPS14,RPS12,RPS13,RPS10,RPS11,RPS25,RPS26,RPS27,RPS29,RPS21,RPS23,RPS24,RPSA,RPS9,RPS6,RPS5,RPS8,RPS7,RPL18A,MRPL2,MRPL4,MRPL9,RPL41,RPL27A,RPL35,RPL36,RPL37,RPL38,RPL39,MRPL11,RPL30,MRPL12,RPL32,RPL31,RPL34,RPL26,RPL27,RPL24,RPL28,RPL29,MRPL24,RPL23,RPL22,RPS27A,RPL35A,MRPS18A,UBA…
Mitochondrial translation(R)	0.0091	89	34	0	2.9976e-15	MRPL37,MRPL38,MRPL32,MRPL33,MRPL34,MRPL53,MRPL51,MRPL47,MRPL48,MRPL45,MRPL46,MRPL43,MRPL55,MRPL2,MRPL4,MRPL9,MRPL11,MRPL12,MRPL24,MRPS33,MRPS18A,MRPS16,MRPS14,MRPS12,MRPS11,MRPS26,MRPS23,MRPS24,MRPS21,DAP3,MRPS5,MRPS7,MRPS9,ICT1
Alzheimer's disease(K)	0.0172	168	29	0	1.33227e-14	COX6B1,COX6A1,ATP5O,ATP5J,NDUFB11,ADAM10,NDUFA10,COX7A2L,COX7A2,COX5A,COX5B,COX7B,NDUFV1,UQCRC1,CYC1,UQCRFS1,NDUFS6,NDUFS5,UQCRH,NDUFB5,NDUFB9,ATP5G2,ATP5G1,NDUFB2,GAPDH,NDUFA4,NDUFA3,NDUFA9,NDUFA1
Non-alcoholic fatty liver disease (NAFLD)(K)	0.0155	151	24	0	2.55913e-11	COX6B1,COX6A1,NDUFB11,NDUFA10,COX7A2L,COX7A2,COX5A,COX5B,COX7B,ATF4,NDUFV1,UQCRC1,CYC1,UQCRFS1,NDUFS6,NDUFS5,UQCRH,NDUFB5,NDUFB9,NDUFB2,NDUFA4,NDUFA3,NDUFA9,NDUFA1
Spliceosome(K)	0.0133	130	21	0	4.77977e-10	LSM6,U2AF1,LSM5,LSM4,LSM3,LSM2,NHP2L1,HNRNPA1,EIF4A3,PHF5A,SNRPD3,SNRPD1,SNRPD2,SNRPA1,SNRPC,SNRPF,SNRPE,SNRPG,PPIH,BUD31,MAGOHB
Processing of Capped Intron-Containing Pre-mRNA(R)	0.0149	145	19	0	1.17451e-07	U2AF1,LSM2,NHP2L1,HNRNPA1,YBX1,POLR2H,POLR2F,POLR2J,POLR2I,PHF5A,SNRPD3,SNRPD1,SNRPD2,SNRPA1,SNRPF,SNRPE,SNRPG,NUP85,CPSF3
Deadenylation-dependent mRNA decay(R)	0.005	49	10	0	1.00488e-05	LSM6,LSM5,LSM4,LSM3,LSM2,EXOSC8,EXOSC9,EXOSC7,EXOSC5,EIF4A3
Mitochondrial protein import(R)	0.0034	33	8	0	3.74968e-05	DNAJC19,TOMM22,TIMM9,TOMM7,TOMM5,TIMM50,TIMM44,TIMM10
RNA degradation(K)	0.0079	77	11	0	7.20673e-05	LSM6,LSM5,LSM4,LSM3,LSM2,WDR61,EXOSC8,EXOSC9,EXOSC7,EXOSC5,HSPD1
Metabolism of non-coding RNA(R)	0.005	49	9	0	7.20673e-05	SNUPN,SNRPD3,SNRPD1,SNRPD2,SNRPF,SNRPE,SNRPG,NUP85,GEMIN6
Cardiac muscle contraction(K)	0.008	78	11	0	7.32187e-05	COX6B1,COX6A1,COX7A2L,COX7A2,COX5A,COX5B,COX7B,UQCRC1,CYC1,UQCRFS1,UQCRH
RNA Polymerase II Transcription(R)	0.0108	105	11	0.0001	0.00107667	U2AF1,POLR2H,POLR2F,POLR2J,POLR2I,SUPT4H1,SNRPD3,SNRPF,SNRPE,SNRPG,CPSF3
RNA polymerase(K)	0.0033	32	6	0.0002	0.00219363	ZNRD1,POLR1C,POLR2H,POLR2F,POLR2J,POLR2I
Processing of Capped Intronless Pre-mRNA(R)	0.0024	23	5	0.0003	0.003954	SNRPD3,SNRPF,SNRPE,SNRPG,CPSF3
Regulation of mRNA stability by proteins that bind AU-rich elements(R)	0.0088	86	9	0.0003	0.00414712	EXOSC8,EXOSC9,EXOSC7,EXOSC5,RPS27A,UBA52,PSMB4,PSMB3,PSMD4
spliceosomal assembly(B)	0.0008	8	3	0.0011	0.0122236	U2AF1,SNRPA1,SNRPC
Transcriptional regulation of pluripotent stem cells(R)	0.0034	33	5	0.0015	0.0166648	POLR2H,POLR2F,POLR2J,POLR2I,EPAS1
Nucleotide Excision Repair(R)	0.0051	50	6	0.0017	0.0187064	POLR2H,POLR2F,POLR2J,POLR2I,RPA3,ERCC1
RNA transport(K)	0.0169	165	11	0.0031	0.0306975	SNUPN,EIF4A3,SUMO2,SUMO1,EIF1,EIF3H,EIF3F,EIF3I,MAGOHB,NUP85,GEMIN6
Pyrimidine metabolism(K)	0.0108	105	8	0.0051	0.0495716	NME2,NME1,ZNRD1,POLR1C,POLR2H,POLR2F,POLR2J,POLR2I
mRNA Capping(R)	0.0029	28	4	0.0055	0.0495716	POLR2H,POLR2F,POLR2J,POLR2I
Regulation of Apoptosis(R)	0.0051	50	5	0.0086	0.07778	RPS27A,UBA52,PSMB4,PSMB3,PSMD4
basic mechanisms of sumoylation(B)	0.0006	6	2	0.01	0.0900168	SUMO2,SUMO1
Validated targets of C-MYC transcriptional activation(N)	0.0076	74	6	0.011	0.0904741	RPL11,NME2,NME1,RUVBL2,HSPD1,GAPDH
Orphan transporters(R)	0.0099	97	7	0.0113	0.0904741	COX6B1,COX6A1,COX7A2L,TACO1,COX5A,COX5B,COX7B
APC/C-mediated degradation of cell cycle proteins(R)	0.0082	80	6	0.0156	0.12458	RPS27A,UBA52,ANAPC11,PSMB4,PSMB3,PSMD4
M/G1 Transition(R)	0.0084	82	6	0.0174	0.138805	RPS27A,UBA52,PSMB4,PSMB3,PSMD4,RPA3
Hedgehog ligand biogenesis(R)	0.0064	62	5	0.02	0.150077	RPS27A,UBA52,PSMB4,PSMB3,PSMD4
SUMOylation(R)	0.0009	9	2	0.0214	0.150077	SUMO2,SUMO1
RNA Polymerase I, RNA Polymerase III, and Mitochondrial Transcription(R)	0.0089	87	6	0.0224	0.156767	ZNRD1,GTF3A,POLR1C,POLR2H,POLR2F,CBX3
ISG15 antiviral mechanism(R)	0.0067	65	5	0.0239	0.161266	EIF4A3,RPS27A,UBA52,NUP85,JAK1
Cytosolic sensors of pathogen-associated DNA (R)	0.0067	65	5	0.0239	0.161266	POLR1C,POLR2H,POLR2F,RPS27A,UBA52
Regulation of Hypoxia-inducible Factor (HIF) by oxygen(R)	0.0026	25	3	0.025	0.161266	RPS27A,UBA52,EPAS1
Cell Cycle Checkpoints(R)	0.0119	116	7	0.0269	0.161266	RPS27A,UBA52,ANAPC11,PSMB4,PSMB3,PSMD4,RPA3
Degradation of beta-catenin by the destruction complex(R)	0.007	68	5	0.0283	0.169657	RPS27A,UBA52,PSMB4,PSMB3,PSMD4
Synthesis of DNA(R)	0.0097	95	6	0.0324	0.192073	RPS27A,UBA52,PSMB4,PSMB3,PSMD4,RPA3
NoRC negatively regulates rRNA expression(R)	0.0049	48	4	0.0326	0.192073	ZNRD1,POLR1C,POLR2H,POLR2F
Signaling by NOTCH2(R)	0.0029	28	3	0.0333	0.192073	ADAM10,RPS27A,UBA52
granzyme a mediated apoptosis pathway(B)	0.0012	12	2	0.0363	0.192073	NME2,NME1
Regulation of DNA replication(R)	0.0075	73	5	0.0366	0.192073	RPS27A,UBA52,PSMB4,PSMB3,PSMD4
Unfolded Protein Response (UPR)(R)	0.0076	74	5	0.0384	0.192073	EXOSC8,EXOSC9,EXOSC7,EXOSC5,ATF4
Regulatory RNA pathways(R)	0.0078	76	5	0.0422	0.211145	POLR2H,POLR2F,POLR2J,POLR2I,NUP85
Mitotic Metaphase and Anaphase(R)	0.0165	161	8	0.0493	0.246389	RPS27,RPS27A,UBA52,ANAPC11,PSMB4,PSMB3,PSMD4,NUP85

## Sheet: cyan
Gene set	Ratio of protien in gene set	number of protien in gene set	Protien from network	P-value	FDR	Nodes
Interferon alpha/beta signaling(R)	0.0069	67	22	0	2.03171e-14	ISG20,ISG15,MX1,BST2,IFITM1,IFITM3,OAS3,RSAD2,OAS1,OAS2,IFI35,STAT1,PSMB8,STAT2,IFIT3,IFIT2,IFIT1,OASL,IFI27,IRF7,IFI6,ADAR
Interferon gamma signaling(R)	0.0074	72	13	0	4.04121e-14	B2M,TRIM5,SP100,GBP1,PML,OAS3,OAS1,OAS2,STAT1,TRIM22,TRIM21,OASL,IRF7
Influenza A(K)	0.018	176	15	0	6.08835e-12	CXCL10,MX1,CASP1,EIF2AK2,IFIH1,PML,OAS3,RSAD2,OAS1,OAS2,STAT1,STAT2,DDX58,IRF7,ADAR
Herpes simplex infection(K)	0.019	185	14	0	1.6194e-10	SP100,EIF2AK2,IFIH1,PML,OAS3,OAS1,OAS2,TAP2,TAP1,STAT1,STAT2,DDX58,IFIT1,IRF7
Measles(K)	0.0137	134	11	0	1.48502e-08	MX1,EIF2AK2,IFIH1,OAS3,OAS1,OAS2,STAT1,STAT2,DDX58,IRF7,ADAR
Class I MHC mediated antigen processing & presentation(R)	0.0092	90	8	0	2.00046e-06	B2M,PSME1,PSME2,PSMB10,TAP2,TAP1,PSMB8,PSMB9
Hepatitis C(K)	0.0136	133	9	0	2.46378e-06	EIF2AK2,OAS3,OAS1,OAS2,STAT1,STAT2,DDX58,IFIT1,IRF7
RIG-I/MDA5 mediated induction of IFN-alpha/beta pathways(R)	0.0078	76	7	0	8.13283e-06	NLRC5,ISG15,IFIH1,DHX58,UBE2L6,DDX58,IRF7
Cytosolic DNA-sensing pathway(K)	0.0066	64	6	0	4.81635e-05	CXCL10,CASP1,AIM2,DDX58,IRF7,ADAR
RIG-I-like receptor signaling pathway(K)	0.0072	70	6	0	7.22057e-05	CXCL10,ISG15,IFIH1,DHX58,DDX58,IRF7
Proteasome(K)	0.0045	44	5	0	0.000112115	PSME1,PSME2,PSMB10,PSMB8,PSMB9
Regulation of Apoptosis(R)	0.0051	50	5	0	0.000193844	PSME1,PSME2,PSMB10,PSMB8,PSMB9
Hedgehog ligand biogenesis(R)	0.0064	62	5	0	0.000502417	PSME1,PSME2,PSMB10,PSMB8,PSMB9
Degradation of beta-catenin by the destruction complex(R)	0.007	68	5	0.0001	0.000720618	PSME1,PSME2,PSMB10,PSMB8,PSMB9
Cell Cycle Checkpoints(R)	0.0119	116	6	0.0001	0.000808096	RFWD2,PSME1,PSME2,PSMB10,PSMB8,PSMB9
Regulation of DNA replication(R)	0.0075	73	5	0.0001	0.000850015	PSME1,PSME2,PSMB10,PSMB8,PSMB9
Antigen processing and presentation(K)	0.008	78	5	0.0001	0.0010522	B2M,PSME1,PSME2,TAP2,TAP1
APC/C-mediated degradation of cell cycle proteins(R)	0.0082	80	5	0.0001	0.00112828	PSME1,PSME2,PSMB10,PSMB8,PSMB9
Hedgehog 'on' state(R)	0.0083	81	5	0.0001	0.00112828	PSME1,PSME2,PSMB10,PSMB8,PSMB9
M/G1 Transition(R)	0.0084	82	5	0.0001	0.00119427	PSME1,PSME2,PSMB10,PSMB8,PSMB9
Regulation of mRNA stability by proteins that bind AU-rich elements(R)	0.0088	86	5	0.0002	0.00132294	PSME1,PSME2,PSMB10,PSMB8,PSMB9
Hedgehog 'off' state(R)	0.0091	89	5	0.0002	0.00154926	PSME1,PSME2,PSMB10,PSMB8,PSMB9
Synthesis of DNA(R)	0.0097	95	5	0.0003	0.00182834	PSME1,PSME2,PSMB10,PSMB8,PSMB9
beta-catenin independent WNT signaling(R)	0.0114	111	5	0.0005	0.00370475	PSME1,PSME2,PSMB10,PSMB8,PSMB9
ISG15 antiviral mechanism(R)	0.0067	65	4	0.0006	0.00439269	ISG15,UBE2L6,STAT1,IFIT1
S Phase(R)	0.0122	119	5	0.0007	0.00506108	PSME1,PSME2,PSMB10,PSMB8,PSMB9
Mitotic G1-G1/S phases(R)	0.0129	126	5	0.0009	0.00559421	PSME1,PSME2,PSMB10,PSMB8,PSMB9
Direct p53 effectors(N)	0.0135	132	5	0.0011	0.0068713	BAK1,CASP1,RFWD2,PML,TAP1
Hepatitis B(K)	0.015	146	5	0.0018	0.00972181	IFIH1,STAT1,STAT2,DDX58,IRF7
TCF dependent signaling in response to WNT(R)	0.0153	149	5	0.0019	0.00972181	PSME1,PSME2,PSMB10,PSMB8,PSMB9
Metabolism of amino acids and derivatives(R)	0.0153	149	5	0.0019	0.00972181	PSME1,PSME2,PSMB10,PSMB8,PSMB9
Mitotic Metaphase and Anaphase(R)	0.0165	161	5	0.0027	0.0135691	PSME1,PSME2,PSMB10,PSMB8,PSMB9
Toll-like receptor signaling pathway(K)	0.0109	106	4	0.0037	0.0185382	CXCL11,CXCL10,STAT1,IRF7
Viral carcinogenesis(K)	0.0211	206	5	0.0076	0.0380381	BAK1,DLG1,SP100,EIF2AK2,IRF7
Ubiquitin mediated proteolysis(K)	0.014	137	4	0.009	0.0451794	RFWD2,PIAS2,PML,UBE2L6
IL27-mediated signaling events(N)	0.0027	26	2	0.0106	0.0531697	STAT1,STAT2
CXCR3-mediated signaling events(N)	0.0036	35	2	0.0186	0.0745029	CXCL11,CXCL10
Signaling events mediated by TCPTP(N)	0.0036	35	2	0.0186	0.0745029	EIF2AK2,STAT1
Primary immunodeficiency(K)	0.0037	36	2	0.0196	0.0785244	TAP2,TAP1
Nucleotide-binding domain, leucine rich repeat containing receptor (NLR) signaling pathways(R)	0.0039	38	2	0.0217	0.0868347	CASP1,AIM2
ifn gamma signaling pathway(B)	0.0004	4	1	0.0235	0.0878857	STAT1
mRNA Editing(R)	0.0004	4	1	0.0235	0.0878857	ADAR
IFN-gamma pathway(N)	0.0041	40	2	0.0239	0.0878857	CASP1,STAT1
Chemokine signaling pathway(K)	0.0194	189	4	0.0261	0.0878857	CXCL11,CXCL10,STAT1,STAT2
ABC transporters(K)	0.0045	44	2	0.0285	0.0878857	TAP2,TAP1
antigen processing and presentation(B)	0.0005	5	1	0.0293	0.0878857	B2M
Ceramide signaling pathway(N)	0.0049	48	2	0.0334	0.10008	EIF2AK2,PRKRA
P53 pathway feedback loops 1(P)	0.0006	6	1	0.0351	0.105157	RFWD2
Interleukin-1 processing(R)	0.0006	6	1	0.0351	0.105157	CASP1
Caspase cascade in apoptosis(N)	0.0053	52	2	0.0386	0.115707	CASP4,CASP1
Signaling by the B Cell Receptor (BCR)(R)	0.0329	321	5	0.0419	0.125709	PSME1,PSME2,PSMB10,PSMB8,PSMB9
ifn alpha signaling pathway(B)	0.0008	8	1	0.0465	0.131938	STAT1
role of parkin in ubiquitin-proteasomal pathway(B)	0.0008	8	1	0.0465	0.131938	UBE2L6
IL12-mediated signaling events(N)	0.0062	60	2	0.0498	0.131938	B2M,STAT1
Parkinson disease(P)	0.0063	61	2	0.0513	0.131938	PSMB10,UBE2L6
Cytosolic sensors of pathogen-associated DNA (R)	0.0067	65	2	0.0574	0.131938	TRIM21,IRF7
il22 soluble receptor signaling pathway(B)	0.001	10	1	0.0577	0.131938	STAT1
Interleukin-6 signaling(R)	0.001	10	1	0.0577	0.131938	STAT1
regulation of transcriptional activity by pml(B)	0.0011	11	1	0.0633	0.131938	PML
regulation of eif2(B)	0.0011	11	1	0.0633	0.131938	EIF2AK2
Phagosome(K)	0.0158	154	3	0.064	0.131938	TAP2,TAP1,TFRC
Jak-STAT signaling pathway(K)	0.016	156	3	0.066	0.131938	PIAS2,STAT1,STAT2
p73 transcription factor network(N)	0.0076	74	2	0.072	0.143922	BAK1,PML
double stranded rna induced gene expression(B)	0.0013	13	1	0.0744	0.148845	EIF2AK2
sumoylation by ranbp2 regulates transcriptional repression(B)	0.0014	14	1	0.0799	0.159833	PIAS2
CXCR4-mediated signaling events(N)	0.0081	79	2	0.0805	0.161018	STAT1,STAT2
Interferon-gamma signaling pathway(P)	0.0015	15	1	0.0854	0.170756	STAT1
Sumoylation by RanBP2 regulates transcriptional repression(N)	0.0015	15	1	0.0854	0.170756	PIAS2
Salmonella infection(K)	0.0088	86	2	0.093	0.183301	CASP1,RHOG
Hematopoietic cell lineage(K)	0.0089	87	2	0.0948	0.183301	CD9,TFRC
Cellular roles of Anthrax toxin(N)	0.0019	19	1	0.1069	0.183301	CASP1
Fertilization(R)	0.0022	21	1	0.1175	0.183301	CD9
egf signaling pathway(B)	0.0023	22	1	0.1227	0.183301	STAT1
Growth hormone receptor signaling(R)	0.0025	24	1	0.1331	0.183301	STAT1
inhibition of cellular proliferation by gleevec(B)	0.0025	24	1	0.1331	0.183301	STAT1
p53 pathway feedback loops 2(P)	0.0025	24	1	0.1331	0.183301	STAT1
C-MYC pathway(N)	0.0026	25	1	0.1383	0.183301	PML
tpo signaling pathway(B)	0.0026	25	1	0.1383	0.183301	STAT1
ras-independent pathway in nk cell-mediated cytotoxicity(B)	0.0026	25	1	0.1383	0.183301	B2M
Apoptosis signaling pathway(P)	0.0027	26	1	0.1434	0.183301	BAK1
pdgf signaling pathway(B)	0.0028	27	1	0.1485	0.183301	STAT1
bioactive peptide induced signaling pathway(B)	0.003	29	1	0.1586	0.183301	STAT1
EGF receptor (ErbB1) signaling pathway(N)	0.003	29	1	0.1586	0.183301	STAT1
PDGFR-beta signaling pathway(N)	0.0123	120	2	0.1599	0.183301	EIF2AK2,STAT1
IL12 signaling mediated by STAT4(N)	0.0031	30	1	0.1636	0.183301	PIAS2
the information processing pathway at the ifn beta enhancer(B)	0.0031	30	1	0.1636	0.183301	IRF7
p38 mapk signaling pathway(B)	0.0032	31	1	0.1686	0.183301	STAT1
toll-like receptor pathway(B)	0.0034	33	1	0.1784	0.183301	EIF2AK2
EPO signaling pathway(N)	0.0034	33	1	0.1784	0.183301	STAT1
Osteoclast differentiation(K)	0.0134	131	2	0.1831	0.183301	STAT1,STAT2
ATM pathway(N)	0.0035	34	1	0.1833	0.183301	RFWD2
IL1-mediated signaling events(N)	0.0035	34	1	0.1833	0.183301	CASP1
a6b1 and a6b4 Integrin signaling(N)	0.0036	35	1	0.1882	0.188159	CD9
tRNA Aminoacylation(R)	0.0037	36	1	0.193	0.192989	WARS
IL23-mediated signaling events(N)	0.0037	36	1	0.193	0.192989	STAT1
inactivation of gsk3 by akt causes accumulation of b-catenin in alveolar macrophages(B)	0.0037	36	1	0.193	0.192989	EIF2AK2
E-cadherin signaling in the nascent adherens junction(N)	0.0037	36	1	0.193	0.192989	DLG1
Intrinsic Pathway for Apoptosis(R)	0.0037	36	1	0.193	0.192989	BAK1
GMCSF-mediated signaling events(N)	0.0038	37	1	0.1978	0.19779	STAT1
Bladder cancer(K)	0.0039	38	1	0.2026	0.202564	TYMP
Iron uptake and transport(R)	0.004	39	1	0.2073	0.207309	TFRC
Oxidative stress response(P)	0.0041	40	1	0.212	0.212027	STAT1
FOXA2 and FOXA3 transcription factor networks(N)	0.0044	43	1	0.226	0.226015	TFRC
p53 pathway(P)	0.0045	44	1	0.2306	0.230623	PML
GPVI-mediated activation cascade(R)	0.0045	44	1	0.2306	0.230623	RHOG
Integrin-linked kinase signaling(N)	0.0046	45	1	0.2352	0.235204	RHOG
TNF receptor signaling pathway(N)	0.0047	46	1	0.2398	0.239759	STAT1
FGF signaling pathway(N)	0.0047	46	1	0.2398	0.239759	STAT1
Drug metabolism - other enzymes(K)	0.0047	46	1	0.2398	0.239759	TYMP
IL6-mediated signaling events(N)	0.0048	47	1	0.2443	0.244287	STAT1
TGF-beta receptor signaling(N)	0.0048	47	1	0.2443	0.244287	PML
Notch signaling pathway(K)	0.0049	48	1	0.2488	0.248788	DTX3L

## Sheet: tan
Gene set	Ratio of protien in gene set	number of protien in gene set	Protien from network	P-value	FDR	Nodes
Extracellular matrix organization(R)	0.0254	248	30	0	3.25295e-14	LTBP1,PDGFB,MMP3,CD151,TGFB1,MMP1,PLOD1,CD44,PLOD3,SERPINE1,ACTN1,MMP14,MMP13,MMP10,LAMC2,LAMC1,TNC,SERPINH1,ITGB1,LAMB3,COL17A1,THBS1,PLEC,COL4A2,BMP1,ITGA3,LEPRE1,LAMA3,ITGA6,ITGA5
Beta1 integrin cell surface interactions(N)	0.0068	66	13	0	4.3765e-13	CSPG4,TGFBI,LAMC2,LAMC1,TNC,ITGB1,LAMB3,THBS1,ITGA3,LAMA3,ITGA6,ITGA5,PLAU
Cell junction organization(R)	0.0071	69	13	0	5.1692e-13	CD151,ILK,ACTN1,LAMC2,PARVA,ITGB1,PXN,LAMB3,COL17A1,PLEC,CDH13,LAMA3,ITGA6
Focal adhesion(K)	0.0212	207	18	0	7.6994e-13	PDGFB,ILK,ACTN1,VEGFC,LAMC2,LAMC1,PARVA,CAV1,TNC,ITGB1,PXN,LAMB3,THBS1,COL4A2,ITGA3,LAMA3,ITGA6,ITGA5
ECM-receptor interaction(K)	0.0089	87	12	0	1.37344e-10	CD44,LAMC2,LAMC1,TNC,ITGB1,LAMB3,THBS1,COL4A2,ITGA3,LAMA3,ITGA6,ITGA5
Urokinase-type plasminogen activator (uPA) and uPAR-mediated signaling(N)	0.0043	42	8	0	5.30538e-08	MMP3,TGFB1,SERPINE1,MMP13,ITGB1,ITGA3,ITGA5,PLAU
PI3K-Akt signaling pathway(K)	0.0356	347	16	0	1.65615e-07	PDGFB,OSMR,IRS1,VEGFC,LAMC2,LAMC1,NGF,TNC,ITGB1,LAMB3,THBS1,COL4A2,ITGA3,LAMA3,ITGA6,ITGA5
Alpha6 beta4 integrin-ligand interactions(N)	0.0011	11	5	0	8.61875e-07	LAMC2,LAMC1,LAMB3,LAMA3,ITGA6
Syndecan-4-mediated signaling events(N)	0.0033	32	6	0	5.17207e-06	ACTN1,TNC,ITGB1,THBS1,LAMA3,ITGA5
Small cell lung cancer(K)	0.0088	86	8	0	6.92432e-06	LAMC2,LAMC1,ITGB1,LAMB3,COL4A2,ITGA3,LAMA3,ITGA6
Integrin signalling pathway(P)	0.0162	158	10	0	6.92432e-06	ACTN1,PARVA,CAV1,ITGB1,PXN,COL17A1,COL4A2,ITGA3,ITGA6,ITGA5
Beta3 integrin cell surface interactions(N)	0.0044	43	6	0	2.14275e-05	PDGFB,TGFBI,LAMC1,TNC,THBS1,PLAU
Response to elevated platelet cytosolic Ca2+(R)	0.0085	83	7	0	6.4447e-05	PDGFB,TGFB1,APP,SERPINE1,ACTN1,VEGFC,THBS1
Cell surface interactions at the vascular wall(R)	0.01	98	7	0	0.000171749	MMP1,CD44,CAV1,ITGB1,ITGA3,ITGA6,ITGA5
Glycosaminoglycan biosynthesis - chondroitin sulfate / dermatan sulfate(K)	0.0021	20	4	0	0.00030529	DSE,CHST11,CHPF,CHSY1
Amoebiasis(K)	0.0112	109	7	0	0.00030529	TGFB1,ACTN1,LAMC2,LAMC1,LAMB3,COL4A2,LAMA3
Toxoplasmosis(K)	0.0122	119	7	0	0.000498201	TGFB1,LAMC2,LAMC1,ITGB1,LAMB3,LAMA3,ITGA6
Alpha9 beta1 integrin signaling events(N)	0.0025	24	4	0	0.000498201	VEGFC,TNC,ITGB1,PXN
Pathways in cancer(K)	0.0408	398	12	0	0.000498201	PDGFB,TGFB1,MMP1,VEGFC,LAMC2,LAMC1,ITGB1,LAMB3,COL4A2,ITGA3,LAMA3,ITGA6
Hypertrophic cardiomyopathy (HCM)(K)	0.0085	83	6	0	0.000512917	TGFB1,ITGB1,TPM1,ITGA3,ITGA6,ITGA5
Plasminogen activating cascade(P)	0.0009	9	3	0	0.000580344	MMP3,MMP1,MMP13
Dilated cardiomyopathy(K)	0.0092	90	6	0.0001	0.000743499	TGFB1,ITGB1,TPM1,ITGA3,ITGA6,ITGA5
Proteoglycans in cancer(K)	0.0209	204	8	0.0001	0.00159517	TGFB1,CD44,CAV1,ITGB1,PXN,THBS1,ITGA5,PLAU
Alzheimer disease-presenilin pathway(P)	0.0114	111	6	0.0002	0.00213959	MMP1,APP,CD44,MMP14,MMP13,APBB2
Arrhythmogenic right ventricular cardiomyopathy (ARVC)(K)	0.0076	74	5	0.0002	0.00253333	ACTN1,ITGB1,ITGA3,ITGA6,ITGA5
Bacterial invasion of epithelial cells(K)	0.0078	76	5	0.0003	0.00286195	ILK,CAV1,ITGB1,PXN,ITGA5
Integrin-linked kinase signaling(N)	0.0046	45	4	0.0004	0.00362651	ILK,ACTN1,PARVA,PXN
Hematopoietic cell lineage(K)	0.0089	87	5	0.0005	0.00480451	IL11,CD44,ITGA3,ITGA6,ITGA5
VEGFR3 signaling in lymphatic endothelium(N)	0.0026	25	3	0.0009	0.00879324	VEGFC,ITGB1,ITGA5
ALK1 signaling events(N)	0.0027	26	3	0.001	0.00885532	TGFB1,INHBA,CAV1
Regulation of actin cytoskeleton(K)	0.022	215	7	0.0011	0.00957063	PDGFB,ACTN1,ITGB1,PXN,ITGA3,ITGA6,ITGA5
Signaling events mediated by focal adhesion kinase(N)	0.0064	62	4	0.0012	0.0100895	ACTN1,ITGB1,PXN,ITGA5
O-linked glycosylation(R)	0.0065	63	4	0.0013	0.0100895	GALNT2,GALNT10,THBS1,MUC20
Osteopontin-mediated events(N)	0.003	29	3	0.0013	0.0107515	CD44,ILK,PLAU
MicroRNAs in cancer(K)	0.0304	297	8	0.0016	0.0124417	PDGFB,CD44,IRS1,TNC,TPM1,THBS1,ITGA5,PLAU
a4b7 Integrin signaling(N)	0.0008	8	2	0.0017	0.0124417	ITGB1,PXN
Syndecan-2-mediated signaling events(N)	0.0033	32	3	0.0018	0.0124417	TGFB1,ITGB1,LAMA3
Leukocyte transendothelial migration(K)	0.0121	118	5	0.0018	0.0129484	CLDN7,CLDN4,ACTN1,ITGB1,PXN
Alpha4 beta1 integrin signaling events(N)	0.0034	33	3	0.0019	0.0135734	ITGB1,PXN,THBS1
a6b1 and a6b4 Integrin signaling(N)	0.0036	35	3	0.0023	0.015362	ITGB1,COL17A1,ITGA6
Validated transcriptional targets of AP1 family members Fra1 and Fra2(N)	0.0037	36	3	0.0025	0.015362	MMP1,LAMA3,PLAU
Dissolution of Fibrin Clot(R)	0.001	10	2	0.0026	0.015362	SERPINE1,PLAU
TGF-beta signaling pathway(K)	0.0082	80	4	0.003	0.0179157	LTBP1,TGFB1,INHBA,THBS1
Signaling by Activin(R)	0.0013	13	2	0.0043	0.0255942	FSTL3,INHBA
Rheumatoid arthritis(K)	0.0092	90	4	0.0045	0.0271621	MMP3,TGFB1,MMP1,IL11
agrin in postsynaptic differentiation(B)	0.0047	46	3	0.0049	0.0294347	LAMC1,ITGB1,LAMA3
Integrins in angiogenesis(N)	0.0048	47	3	0.0052	0.030848	ILK,IRS1,PXN
Metabolism of carbohydrates(R)	0.0229	223	6	0.0062	0.030848	CSPG4,DSE,CD44,CHST11,CHPF,CHSY1
Angiopoietin receptor Tie2-mediated signaling(N)	0.0051	50	3	0.0062	0.030848	ITGB1,PXN,ITGA5
Signaling events mediated by PTP1B(N)	0.0053	52	3	0.0069	0.0343389	PDGFB,IRS1,CAV1
Syndecan-1-mediated signaling events(N)	0.0017	17	2	0.0072	0.0357871	TGFB1,MMP1
prion pathway(B)	0.0017	17	2	0.0072	0.0357871	LAMC1,LAMA3
Signaling by VEGF(R)	0.0106	103	4	0.0072	0.0361561	VEGFC,CAV1,PXN,AXL
Validated targets of C-MYC transcriptional repression(N)	0.006	59	3	0.0097	0.0483575	ITGB1,LGALS1,ITGA6
Shigellosis(K)	0.0063	61	3	0.0106	0.0528895	CD44,ITGB1,ITGA5
Nephrin interactions(R)	0.0023	22	2	0.0117	0.0585322	ACTN1,KIRREL
Cytokine-cytokine receptor interaction(K)	0.0272	265	6	0.0136	0.0610133	PDGFB,OSMR,TGFB1,IL11,INHBA,VEGFC
p75(NTR)-mediated signaling(N)	0.0071	69	3	0.0147	0.0610133	MMP3,APP,NGF
AP-1 transcription factor network(N)	0.0072	70	3	0.0153	0.0610133	TGFB1,MMP1,PLAU
Reelin signaling pathway(N)	0.0029	28	2	0.0184	0.0737321	ITGB1,ITGA3
Tight junction(K)	0.0141	138	4	0.0192	0.0769873	CLDN7,CLDN4,ACTN1,TJP3
Beta2 integrin cell surface interactions(N)	0.003	29	2	0.0197	0.078721	TGFBI,PLAU
Rap1 signaling pathway(K)	0.0216	211	5	0.02	0.0801253	PDGFB,VEGFC,NGF,ITGB1,THBS1
L1CAM interactions(R)	0.0081	79	3	0.0209	0.0837009	LAMC1,ITGB1,ITGA5
IGF1 pathway(N)	0.0031	30	2	0.021	0.0838479	IRS1,PXN
Cell adhesion molecules (CAMs)(K)	0.0148	144	4	0.0221	0.0883445	CLDN7,CLDN4,ITGB1,ITGA6
Mucin type O-Glycan biosynthesis(K)	0.0032	31	2	0.0223	0.0891106	GALNT2,GALNT10
integrin signaling pathway(B)	0.0034	33	2	0.025	0.100035	CAV1,ITGB1
HIF-2-alpha transcription factor network(N)	0.0034	33	2	0.025	0.100035	SERPINE1,MMP14
Signaling events mediated by TCPTP(N)	0.0036	35	2	0.0279	0.111475	PDGFB,ITGB1
Bladder cancer(K)	0.0039	38	2	0.0324	0.11424	MMP1,THBS1
EPHB forward signaling(N)	0.0039	38	2	0.0324	0.11424	EFNB2,PXN
Signaling events regulated by Ret tyrosine kinase(N)	0.004	39	2	0.034	0.11424	IRS1,PXN
Cadherin signaling pathway(P)	0.0103	100	3	0.0381	0.11424	PCDH7,FAT1,CDH13
Signaling by PDGF(R)	0.0179	175	4	0.0407	0.122181	PDGFB,IRS1,THBS1,COL4A2
platelet amyloid precursor protein pathway(B)	0.0006	6	1	0.0433	0.129982	PLAU
PDGF receptor signaling network(N)	0.0006	6	1	0.0433	0.129982	PDGFB
Blood coagulation(P)	0.0006	6	1	0.0433	0.129982	PLAU
Insulin Pathway(N)	0.0046	45	2	0.044	0.131887	IRS1,CAV1
Validated transcriptional targets of deltaNp63 isoforms(N)	0.0047	46	2	0.0457	0.137172	AXL,ITGA3
TNF signaling pathway(K)	0.0113	110	3	0.0481	0.14444	MMP3,MMP14,VEGFC
Muscle contraction(R)	0.005	49	2	0.0512	0.153486	TPM1,PXN
Lipid digestion, mobilization, and transport(R)	0.005	49	2	0.0512	0.153486	CAV1,BMP1
Malaria(K)	0.005	49	2	0.0512	0.153486	TGFB1,THBS1
Senescence-Associated Secretory Phenotype (SASP)(R)	0.0051	50	2	0.053	0.159072	ANAPC7,CDC27
Lysine degradation(K)	0.0052	51	2	0.0549	0.162505	PLOD1,PLOD3
SHP2 signaling(N)	0.0052	51	2	0.0549	0.162505	PDGFB,IRS1
Cell cycle(K)	0.0127	124	3	0.0642	0.162505	TGFB1,ANAPC7,CDC27
regulators of bone mineralization(B)	0.0009	9	1	0.0643	0.162505	COL4A2
VEGF and VEGFR signaling network(N)	0.001	10	1	0.0712	0.162505	VEGFC
Direct p53 effectors(N)	0.0135	132	3	0.0744	0.162505	SERPINE1,CAV1,SNAI2
Signaling events mediated by VEGFR1 and VEGFR2(N)	0.0065	63	2	0.0793	0.162505	CAV1,PXN
insulin signaling pathway(B)	0.0012	12	1	0.0848	0.162505	IRS1
Peptide hormone biosynthesis(R)	0.0012	12	1	0.0848	0.162505	INHBA
b cell survival pathway(B)	0.0012	12	1	0.0848	0.162505	ITGB1
Angiogenesis(P)	0.0068	66	2	0.0858	0.162505	EFNB2,PXN
Renal cell carcinoma(K)	0.0068	66	2	0.0858	0.162505	PDGFB,TGFB1
E2F transcription factor network(N)	0.007	68	2	0.0902	0.162505	SERPINE1,PLAU
p53 signaling pathway(K)	0.007	68	2	0.0902	0.162505	SERPINE1,THBS1
Advanced glycosylation endproduct receptor signaling(R)	0.0013	13	1	0.0915	0.162505	APP
phosphorylation of mek1 by cdk5/p35 down regulates the map kinase pathway(B)	0.0013	13	1	0.0915	0.162505	NGF
trka receptor signaling pathway(B)	0.0013	13	1	0.0915	0.162505	NGF
fibrinolysis pathway(B)	0.0013	13	1	0.0915	0.162505	PLAU
Platelet Adhesion to exposed collagen(R)	0.0013	13	1	0.0915	0.162505	ITGB1
multiple antiapoptotic pathways from igf-1r signaling lead to bad phosphorylation(B)	0.0013	13	1	0.0915	0.162505	IRS1
Complement and coagulation cascades(K)	0.0071	69	2	0.0925	0.162505	SERPINE1,PLAU
PPAR signaling pathway(K)	0.0071	69	2	0.0925	0.162505	MMP1,ILK
Signaling by TGF-beta Receptor Complex(R)	0.0072	70	2	0.0947	0.162505	TGFB1,SERPINE1
Leishmaniasis(K)	0.0075	73	2	0.1016	0.162505	TGFB1,ITGB1
Adherens junction(K)	0.0075	73	2	0.1016	0.162505	ACTN1,SNAI2
Hippo signaling pathway(K)	0.0157	153	3	0.1041	0.162505	TGFB1,SERPINE1,SNAI2
ucalpain and friends in cell spread(B)	0.0015	15	1	0.1049	0.162505	ITGB1
Phagosome(K)	0.0158	154	3	0.1056	0.162505	ITGB1,THBS1,ITGA5
Pertussis(K)	0.0077	75	2	0.1063	0.162505	ITGB1,ITGA5
Regulation of nuclear SMAD2/3 signaling(N)	0.0079	77	2	0.111	0.162505	SERPINE1,LAMC1
the igf-1 receptor and longevity(B)	0.0016	16	1	0.1115	0.162505	IRS1
Regulation of Insulin-like Growth Factor (IGF) transport and uptake by Insulin-like Growth Factor Binding Proteins (IGFBPs)(R)	0.0017	17	1	0.118	0.162505	MMP1
Beta5 beta6 beta7 and beta8 integrin cell surface interactions(N)	0.0017	17	1	0.118	0.162505	PLAU
Metabolism of nitric oxide(R)	0.0017	17	1	0.118	0.162505	CAV1
pten dependent cell cycle arrest and apoptosis(B)	0.0017	17	1	0.118	0.162505	ITGB1
nerve growth factor pathway (ngf)(B)	0.0017	17	1	0.118	0.162505	NGF
Signaling events mediated by Hepatocyte Growth Factor Receptor (c-Met)(N)	0.0082	80	2	0.1182	0.162505	PXN,MUC20
APC/C-mediated degradation of cell cycle proteins(R)	0.0082	80	2	0.1182	0.162505	ANAPC7,CDC27
TGF-beta signaling pathway(P)	0.0082	80	2	0.1182	0.162505	TGFB1,INHBA
VEGF signaling pathway(P)	0.0018	18	1	0.1245	0.162505	PXN
HTLV-I infection(K)	0.0267	260	4	0.126	0.162505	PDGFB,TGFB1,ANAPC7,CDC27
S1P1 pathway(N)	0.0019	19	1	0.131	0.162505	PDGFB
Insulin processing(R)	0.0019	19	1	0.131	0.162505	MYO5A
tgf beta signaling pathway(B)	0.0019	19	1	0.131	0.162505	TGFB1
Signaling by EGFR(R)	0.0176	172	3	0.1344	0.162505	PDGFB,IRS1,PXN
Canonical Wnt signaling pathway(N)	0.0021	20	1	0.1374	0.162505	CAV1
Progesterone-mediated oocyte maturation(K)	0.0091	89	2	0.1404	0.162505	ANAPC7,CDC27
Protein digestion and absorption(K)	0.0091	89	2	0.1404	0.162505	COL17A1,COL4A2
PDGFR-alpha signaling pathway(N)	0.0022	21	1	0.1437	0.162505	CAV1
erk1/erk2 mapk signaling pathway(B)	0.0023	22	1	0.15	0.162505	NGF
intrinsic prothrombin activation pathway(B)	0.0023	22	1	0.15	0.162505	COL4A2
igf-1 signaling pathway(B)	0.0023	22	1	0.15	0.162505	IRS1
growth hormone signaling pathway(B)	0.0023	22	1	0.15	0.162505	IRS1
regulation of eif-4e and p70s6 kinase(B)	0.0023	22	1	0.15	0.162505	IRS1
ctcf: first multivalent nuclear factor(B)	0.0023	22	1	0.15	0.162505	TGFB1
cell cycle: g1/s check point(B)	0.0023	22	1	0.15	0.162505	TGFB1
PIP3 activates AKT signaling(R)	0.0096	94	2	0.1531	0.162505	PDGFB,IRS1
Signaling events mediated by PRL(N)	0.0024	23	1	0.1563	0.162505	ITGB1
Growth hormone receptor signaling(R)	0.0025	24	1	0.1625	0.162505	IRS1
mtor signaling pathway(B)	0.0025	24	1	0.1625	0.162505	IRS1
Ephrin B reverse signaling(N)	0.0025	24	1	0.1625	0.162505	EFNB2
nfkb activation by nontypeable hemophilus influenzae(B)	0.0025	24	1	0.1625	0.162505	TGFB1
alk in cardiac myocytes(B)	0.0025	24	1	0.1625	0.162505	TGFB1
role of erk5 in neuronal survival pathway(B)	0.0025	24	1	0.1625	0.162505	NGF
corticosteroids and cardioprotection(B)	0.0026	25	1	0.1687	0.168678	CAV1
Signaling by Leptin(R)	0.0026	25	1	0.1687	0.168678	IRS1
S1P3 pathway(N)	0.0026	25	1	0.1687	0.168678	PDGFB
Nephrin/Neph1 signaling in the kidney podocyte(N)	0.0026	25	1	0.1687	0.168678	KIRREL
mcalpain and friends in cell motility(B)	0.0026	25	1	0.1687	0.168678	ITGB1
Glypican 1 network(N)	0.0026	25	1	0.1687	0.168678	APP
RXR and RAR heterodimerization with other nuclear receptor(N)	0.0027	26	1	0.1748	0.174807	TGFB1
IL27-mediated signaling events(N)	0.0027	26	1	0.1748	0.174807	TGFB1
S1P2 pathway(N)	0.0027	26	1	0.1748	0.174807	IRS1
PI3 kinase pathway(P)	0.0027	26	1	0.1748	0.174807	IRS1
Chagas disease (American trypanosomiasis)(K)	0.0107	104	2	0.1791	0.179136	TGFB1,SERPINE1
VEGFR1 specific signals(N)	0.0028	27	1	0.1809	0.180891	CAV1
vegf hypoxia and angiogenesis(B)	0.003	29	1	0.1929	0.192927	CAV1
Nectin adhesion pathway(N)	0.0031	30	1	0.1989	0.198879	PDGFB
IL12 signaling mediated by STAT4(N)	0.0031	30	1	0.1989	0.198879	TGFB1
Oocyte meiosis(K)	0.0116	113	2	0.2031	0.203103	ANAPC7,CDC27
Other types of O-glycan biosynthesis(K)	0.0032	31	1	0.2048	0.204788	PLOD3
amb2 Integrin signaling(N)	0.0032	31	1	0.2048	0.204788	PLAU
erk and pi-3 kinase are necessary for collagen binding in corneal epithelia(B)	0.0032	31	1	0.2048	0.204788	ITGB1
Netrin-mediated signaling events(N)	0.0033	32	1	0.2107	0.210654	MYO10
Cell Cycle Checkpoints(R)	0.0119	116	2	0.2112	0.211176	ANAPC7,CDC27
Neurotrophin signaling pathway(K)	0.0123	120	2	0.222	0.221992	IRS1,NGF
Arf6 signaling events(N)	0.0036	35	1	0.228	0.227997	PXN
signal transduction through il1r(B)	0.0036	35	1	0.228	0.227997	TGFB1
IL23-mediated signaling events(N)	0.0037	36	1	0.2337	0.233694	ITGA3
Prion diseases(K)	0.0037	36	1	0.2337	0.233694	LAMC1
Trk receptor signaling mediated by PI3K and PLC-gamma(N)	0.0037	36	1	0.2337	0.233694	NGF
mechanism of gene regulation by peroxisome proliferators via ppara(B)	0.0037	36	1	0.2337	0.233694	FAT1
Ras signaling pathway(K)	0.0234	228	3	0.2372	0.237198	PDGFB,VEGFC,NGF
actions of nitric oxide in the heart(B)	0.0038	37	1	0.2393	0.23935	CAV1
Axon guidance(K)	0.013	127	2	0.241	0.241022	EFNB2,ITGB1
Nucleotide-binding domain, leucine rich repeat containing receptor (NLR) signaling pathways(R)	0.0039	38	1	0.245	0.244964	APP

## Sheet: yellow
Gene set	Ratio of protien in gene set	number of protien in gene set	Protien from network	P-value	FDR	Nodes
S Phase(R)	0.0122	119	41	0	2.44249e-15	PRIM1,PRIM2,CDCA5,LIG1,POLE,SKP2,ESCO2,RFC5,RFC3,RFC4,RFC2,PCNA,CDT1,CDC6,POLA1,POLA2,FEN1,RAD21,WEE1,POLE2,GINS1,GINS2,GINS4,POLD3,DNA2,POLD1,CDC45,MCM8,MCM7,MCM2,MCM3,CDK4,MCM4,MCM5,CDK2,MCM6,CKS1B,RPA1,RPA2,CDC25A,SMC3
Mitotic Prometaphase(R)	0.0101	99	52	0	2.44249e-15	ITGB3BP,AURKB,CDCA8,CDCA5,NCAPD2,MAD2L1,ZWINT,NUP43,AHCTF1,SKA1,NUF2,NDC80,CDC20,DSN1,NUP107,NCAPH,NCAPG,BUB1,ZWILCH,BIRC5,CCNB1,CCNB2,XPO1,KNTC1,RAD21,NUP133,SGOL2,SGOL1,SPC24,SPC25,ERCC6L,PLK1,KIF2C,CDK1,APITD1,NSL1,BUB1B,CENPA,CENPO,CENPN,CENPM,CENPL,CENPQ,KIF18A,CENPF,CENPE,CENPK,SMC2,SMC3,CENPI,SMC4,CENPH
ATR signaling pathway(N)	0.0038	37	21	0	2.44249e-15	CCNA2,RFC5,RFC3,RFC4,RFC2,CLSPN,CDC6,RAD51,FANCD2,TOPBP1,TIMELESS,TIPIN,ATRIP,PLK1,MCM7,MCM2,CDK2,RPA1,RPA2,CDC25C,CDC25A
Cell Cycle Checkpoints(R)	0.0119	116	33	0	2.44249e-15	RFC5,RFC3,RFC4,MAD2L1,RFC2,CHEK2,CDC20,CLSPN,CDC7,CDC6,CCNB1,CCNB2,DBF4,PKMYT1,MCM10,WEE1,ATRIP,CDC45,MCM8,MCM7,CDK1,MCM2,MCM3,UBE2C,MCM4,MCM5,CDK2,MCM6,BUB1B,RPA1,RPA2,CDC25C,CDC25A
Cell cycle(K)	0.0127	124	37	0	2.44249e-15	CCNA2,SKP2,ESPL1,MAD2L1,CHEK2,CDC20,PCNA,CCNE2,CDC7,CDC6,BUB1,CCNB1,CCNB2,DBF4,TTK,PKMYT1,RAD21,RBL1,WEE1,PLK1,E2F1,E2F2,E2F3,CDC45,MCM7,CDK1,MCM2,MCM3,CDK4,MCM4,MCM5,CDK2,MCM6,BUB1B,CDC25C,CDC25A,SMC3
Mitotic G1-G1/S phases(R)	0.0129	126	45	0	2.44249e-15	PRIM1,PRIM2,POLE,SKP2,MYBL2,FBXO5,DHFR,PCNA,CDT1,CCNE2,TOP2A,CDC7,CDC6,RBBP4,LIN52,RRM2,LIN9,POLA1,POLA2,CCNB1,DBF4,PKMYT1,MCM10,RBL1,WEE1,POLE2,E2F1,E2F2,E2F3,CDC45,MCM8,MCM7,CDK1,MCM2,MCM3,CDK4,MCM4,MCM5,CDK2,MCM6,CKS1B,RPA1,TYMS,RPA2,CDC25A
Synthesis of DNA(R)	0.0097	95	32	0	2.44249e-15	PRIM1,PRIM2,LIG1,POLE,RFC5,RFC3,RFC4,RFC2,PCNA,CDT1,CDC6,POLA1,POLA2,FEN1,POLE2,GINS1,GINS2,GINS4,POLD3,DNA2,POLD1,CDC45,MCM8,MCM7,MCM2,MCM3,MCM4,MCM5,CDK2,MCM6,RPA1,RPA2
DNA replication(K)	0.0037	36	24	0	2.44249e-15	PRIM1,PRIM2,LIG1,POLE,RFC5,RFC3,RFC4,RFC2,PCNA,POLA1,POLA2,FEN1,POLE2,POLD3,DNA2,POLD1,MCM7,MCM2,MCM3,MCM4,MCM5,MCM6,RPA1,RPA2
PLK1 signaling events(N)	0.0045	44	20	0	2.44249e-15	AURKA,FBXO5,NDC80,CDC20,CLSPN,TPX2,BUB1,CCNB1,KIF20A,PRC1,SGOL1,WEE1,SPC24,ERCC6L,PLK1,CDK1,ECT2,BUB1B,CENPE,CDC25C
Mitotic G2-G2/M phases(R)	0.0114	111	28	0	2.44249e-15	AURKA,CCNA2,CEP152,NEK2,MYBL2,CEP250,RBBP4,LIN52,LIN9,CCNB1,CCNB2,CEP72,XPO1,CEP78,PKMYT1,WEE1,PLK4,PLK1,E2F1,E2F3,CDK1,CDK2,FOXM1,TUBGCP3,CENPF,CDC25C,CENPJ,CDC25A
Telomere Maintenance(R)	0.0038	37	20	0	2.44249e-15	PRIM1,PRIM2,LIG1,POLE,RFC5,RFC3,RFC4,RFC2,PCNA,POLA1,POLA2,FEN1,POLE2,POLD3,DNA2,POLD1,DKC1,WRAP53,RPA1,RPA2
M/G1 Transition(R)	0.0084	82	26	0	2.44249e-15	PRIM1,PRIM2,POLE,CDT1,CDC7,CDC6,POLA1,POLA2,GMNN,DBF4,MCM10,POLE2,E2F1,E2F2,E2F3,CDC45,MCM8,MCM7,MCM2,MCM3,MCM4,MCM5,CDK2,MCM6,RPA1,RPA2
Fanconi anemia pathway(N)	0.0046	45	24	0	2.44249e-15	XRCC3,RFC5,RFC3,RFC4,RFC2,FANCM,FANCI,FANCA,FANCB,FANCC,FANCD2,TOP3A,USP1,TOPBP1,RMI1,BLM,PALB2,ATRIP,BRIP1,BRCA1,APITD1,UBE2T,RPA1,RPA2
Mitotic Metaphase and Anaphase(R)	0.0165	161	48	0	2.44249e-15	ITGB3BP,AURKB,CDCA8,CDCA5,ESPL1,MAD2L1,ZWINT,NUP43,AHCTF1,VRK1,FBXO5,SKA1,NUF2,NDC80,CDC20,DSN1,NUP107,BUB1,ZWILCH,BIRC5,XPO1,KNTC1,RAD21,NUP133,SGOL2,SGOL1,SPC24,SPC25,ERCC6L,PLK1,KIF2C,UBE2C,APITD1,NSL1,BUB1B,CENPA,CENPO,CENPN,CENPM,CENPL,CENPQ,KIF18A,CENPF,CENPE,CENPK,SMC3,CENPI,CENPH
Fanconi anemia pathway(K)	0.0054	53	21	0	2.44249e-15	RAD51C,EME1,FANCM,FANCI,FANCA,FANCB,FANCC,RAD51,FANCD2,TOP3A,USP1,RMI1,BLM,PALB2,ATRIP,BRIP1,BRCA1,APITD1,UBE2T,RPA1,RPA2
E2F transcription factor network(N)	0.007	68	22	0	4.66294e-15	XRCC1,CCNA2,MYBL2,TK1,DHFR,CCNE2,CDC6,RBBP4,RRM2,POLA1,RBL1,TOPBP1,BRCA1,E2F1,E2F2,E2F3,E2F7,CDK1,MCM3,CDK2,TYMS,CDC25A
Aurora B signaling(N)	0.0041	40	18	0	1.05471e-14	AURKA,AURKB,CDCA8,NCAPD2,NDC80,NCAPH,NCAPG,BUB1,BIRC5,KIF20A,SGOL1,STMN1,KIF23,KIF2C,CENPA,RACGAP1,SMC2,SMC4
Nucleosome assembly(R)	0.003	29	16	0	1.79856e-14	ITGB3BP,RBBP4,RBBP7,OIP5,APITD1,CENPA,HJURP,CENPO,CENPN,CENPM,CENPL,CENPQ,CENPK,CENPI,CENPH,CENPW
Mitotic Prophase(R)	0.0066	64	20	0	1.83076e-13	NUP35,AAAS,NUP43,VRK1,NCAPG2,NUP62,MCPH1,MASTL,NCAPH2,NUP107,NUP214,CCNB1,CCNB2,NUP133,PLK1,NUP188,CDK1,NUP155,SMC2,SMC4
FOXM1 transcription factor network(N)	0.0042	41	17	0	2.04281e-13	AURKB,XRCC1,CCNA2,SKP2,NEK2,CHEK2,BIRC5,CCNB1,CCNB2,PLK1,CDK1,CDK4,CDK2,CKS1B,FOXM1,CENPA,CENPF
Homologous recombination(K)	0.0029	28	14	0	3.85292e-12	RAD51C,XRCC3,XRCC2,EME1,RAD54L,RAD54B,RAD52,RAD51,TOP3A,BLM,POLD3,POLD1,RPA1,RPA2
Mismatch repair(K)	0.0024	23	13	0	5.72209e-12	LIG1,RFC5,RFC3,RFC4,RFC2,PCNA,POLD3,POLD1,RPA1,RPA2,EXO1,MSH6,MSH2
Meiotic recombination(R)	0.0033	32	12	0	4.50724e-09	RAD51C,RAD51,TOP3A,MND1,BLM,BRCA1,PSMC3IP,CDK4,CDK2,DMC1,RPA1,RPA2
Processing of Capped Intron-Containing Pre-mRNA(R)	0.0149	145	22	0	7.90547e-09	NUP35,AAAS,NUP43,HNRNPA3,DHX9,NUP62,SNRNP40,NUP107,NUP214,SF3A3,SRRM1,NUP133,HNRNPA2B1,HNRNPR,HNRNPU,SNRPA,HNRNPL,RBMX,HNRNPH1,NUP188,NUP155,SLBP
Mismatch Repair(R)	0.0016	16	9	0	2.23524e-08	LIG1,PCNA,POLD3,POLD1,RPA1,RPA2,EXO1,MSH6,MSH2
Fanconi Anemia pathway(R)	0.0025	24	10	0	4.74229e-08	FANCM,FANCI,FANCA,FANCB,FANCC,FANCD2,USP1,PALB2,BRCA1,UBE2T
Regulation of DNA replication(R)	0.0075	73	15	0	8.15025e-08	CDT1,CDC6,GMNN,MCM10,E2F1,E2F2,E2F3,MCM8,MCM7,MCM2,MCM3,MCM4,MCM5,CDK2,MCM6
Nucleotide excision repair(K)	0.0048	47	12	0	2.64567e-07	LIG1,POLE,RFC5,RFC3,RFC4,RFC2,PCNA,POLE2,POLD3,POLD1,RPA1,RPA2
Nucleotide Excision Repair(R)	0.0051	50	12	0	4.71714e-07	LIG1,POLE,RFC5,RFC3,RFC4,RFC2,PCNA,POLE2,POLD3,POLD1,RPA1,RPA2
Oocyte meiosis(K)	0.0116	113	17	0	6.64184e-07	AURKA,ESPL1,MAD2L1,FBXO5,CDC20,CCNE2,BUB1,CCNB1,CCNB2,PKMYT1,SGOL1,FBXO43,PLK1,CDK1,CDK2,CDC25C,SMC3
Base excision repair(K)	0.0034	33	10	0	7.00308e-07	XRCC1,LIG1,POLE,PCNA,PARP1,PARP2,FEN1,POLE2,POLD3,POLD1
ATM pathway(N)	0.0035	34	10	0	9.20153e-07	DCLRE1C,CHEK2,FANCD2,TOP3A,MDC1,BLM,BRCA1,CDC25C,CDC25A,SMC3
BARD1 signaling events(N)	0.003	29	9	0	2.61039e-06	PCNA,FANCA,FANCC,RAD51,FANCD2,BARD1,TOPBP1,BRCA1,CDK2
Double-Strand Break Repair(R)	0.0023	22	8	0	3.38162e-06	LIG1,RAD52,RAD51,MDC1,BRIP1,BRCA1,RPA1,RPA2
PRC2 methylates histones and DNA(R)	0.0017	17	7	0	8.09337e-06	MTF2,EZH2,RBBP4,RBBP7,PHF19,SUZ12,DNMT1
APC/C-mediated degradation of cell cycle proteins(R)	0.0082	80	13	0	8.59571e-06	AURKA,AURKB,SKP2,MAD2L1,NEK2,FBXO5,CDC20,CCNB1,PLK1,CDK1,UBE2C,CDK2,BUB1B
Metabolism of non-coding RNA(R)	0.005	49	10	0	2.18425e-05	NUP35,AAAS,NUP43,NUP62,NUP107,NUP214,TGS1,NUP133,NUP188,NUP155
Regulation of retinoblastoma protein(N)	0.0064	62	11	0	2.31012e-05	CCNA2,SKP2,RBBP4,SUV39H1,DNMT1,E2F1,E2F2,E2F3,CDK4,CDK2,CEBPB
Hexose transport(R)	0.0041	40	9	0	2.85687e-05	NUP35,AAAS,NUP43,NUP62,NUP107,NUP214,NUP133,NUP188,NUP155
Aurora A signaling(N)	0.0032	31	8	0	3.72798e-05	AURKA,AURKB,TPX2,DLGAP5,BIRC5,TACC3,BRCA1,CENPA
Regulatory RNA pathways(R)	0.0078	76	11	0	0.000151687	NUP35,AAAS,NUP43,NUP62,NUP107,NUP214,NUP133,NUP188,DGCR8,FKBP6,NUP155
Base Excision Repair(R)	0.0019	19	6	0	0.000190877	XRCC1,LIG1,PCNA,FEN1,POLD3,POLD1
ISG15 antiviral mechanism(R)	0.0067	65	10	0	0.000190877	NUP35,AAAS,NUP43,NUP62,NUP107,NUP214,NUP133,NUP188,KPNA2,NUP155
Assembly of the primary cilium(R)	0.0175	171	16	0.0001	0.000388986	CEP152,MARK4,MKS1,NEK2,CEP250,TTC30B,CEP72,CEP78,IFT122,PLK4,PLK1,KIF24,CDK1,SCLT1,CENPJ,IFT172
Mitotic Telophase/Cytokinesis(R)	0.0014	14	5	0.0001	0.000461646	KIF20A,RAD21,PLK1,KIF23,SMC3
Pyrimidine metabolism(K)	0.0108	105	12	0.0001	0.000538314	PRIM1,PRIM2,POLE,TK1,RRM2,POLA1,POLA2,POLE2,POLD3,POLD1,DUT,TYMS
Progesterone-mediated oocyte maturation(K)	0.0091	89	11	0.0001	0.000541196	CCNA2,MAD2L1,BUB1,CCNB1,CCNB2,PKMYT1,PLK1,CDK1,CDK2,CDC25C,CDC25A
p73 transcription factor network(N)	0.0076	74	10	0.0001	0.000542174	CCNA2,CCNE2,RAD51,BUB1,CCNB1,PLK3,PLK1,CASP2,CDK1,CDK2
Meiotic synapsis(R)	0.0036	35	7	0.0001	0.000542174	LMNB1,RAD21,SYCP2,SYCE2,BRCA1,FKBP6,SMC3
brca1 dependent ub ligase activity(B)	0.0008	8	4	0.0001	0.00060763	FANCA,FANCD2,BARD1,BRCA1
Oxidative Stress Induced Senescence(R)	0.0066	64	9	0.0001	0.000804161	MAP2K3,EZH2,RBBP4,RBBP7,SUZ12,E2F1,E2F2,E2F3,CDK4
Factors involved in megakaryocyte development and platelet production(R)	0.0115	112	12	0.0001	0.000836966	RAD51C,KIFC1,KIF4A,WEE1,KIF23,KIF2C,KIF11,KIF15,CDK2,KIF18A,CENPE,RACGAP1
p53 signaling pathway(K)	0.007	68	9	0.0002	0.00125507	CHEK2,GTSE1,CCNE2,RRM2,CCNB1,CCNB2,CDK1,CDK4,CDK2
PLK3 signaling events(N)	0.0005	5	3	0.0005	0.00276778	CHEK2,PLK3,CDC25C
role of ran in mitotic spindle regulation(B)	0.0012	12	4	0.0005	0.00280761	RCC1,TPX2,KIF15,KPNA2
HTLV-I infection(K)	0.0267	260	18	0.0008	0.00451307	POLE,MAD2L1,CHEK2,MYBL2,TCF3,CDC20,PCNA,CCNB2,XPO1,POLE2,POLD3,POLD1,E2F1,E2F2,E2F3,CDK4,BUB1B,TNFRSF1A
RNA transport(K)	0.0169	165	13	0.0013	0.00659006	NUP35,AAAS,NUP43,NUP62,NUP107,NUP214,XPO1,SRRM1,TGS1,NUP133,TACC3,NUP188,NUP155
Validated targets of C-MYC transcriptional activation(N)	0.0076	74	8	0.0017	0.00842537	RCC1,TK1,BIRC5,CCNB1,E2F3,PTMA,CDK4,CDC25A
cdk regulation of dna replication(B)	0.0018	18	4	0.0021	0.0103348	CDT1,CDC6,MCM4,MCM5
DNA replication(P)	0.0009	9	3	0.0025	0.0123445	PCNA,POLA1,RPA2
Senescence-Associated Secretory Phenotype (SASP)(R)	0.0051	50	6	0.0038	0.0190464	EHMT1,EHMT2,CDK4,UBE2C,CDK2,CEBPB
Small cell lung cancer(K)	0.0088	86	8	0.0042	0.0208555	SKP2,CCNE2,E2F1,E2F2,E2F3,CDK4,CDK2,CKS1B
Lysine degradation(K)	0.0052	51	6	0.0042	0.0209426	SETDB1,EHMT1,SUV39H1,WHSC1,EHMT2,SUV39H2
Regulation of Telomerase(N)	0.007	68	7	0.0042	0.0210531	PARP2,RBBP4,RBBP7,BLM,E2F1,SAP30,DKC1
MHC class II antigen presentation(R)	0.0091	89	8	0.0051	0.025487	KIF4A,KIF23,KIF2C,KIF11,KIF15,KIF18A,CENPE,RACGAP1
mechanism of protein import into the nucleus(B)	0.0012	12	3	0.0055	0.0260622	RCC1,NUP62,KPNA2
Bladder cancer(K)	0.0039	38	5	0.0055	0.0260622	E2F1,E2F2,E2F3,CDK4,DAPK3
Signaling events mediated by HDAC Class I(N)	0.0057	56	6	0.0065	0.0260622	NUP62,RBBP4,RBBP7,XPO1,SAP30,TNFRSF1A
Regulation of nuclear SMAD2/3 signaling(N)	0.0079	77	7	0.0081	0.0323233	TCF3,RBBP4,RBBP7,SAP30,CDK4,CDK2,CEBPB
Oncogene Induced Senescence(R)	0.0031	30	4	0.0122	0.0486865	E2F1,E2F2,E2F3,CDK4
Hedgehog signaling events mediated by Gli proteins(N)	0.0049	48	5	0.0141	0.0563509	RBBP4,RBBP7,XPO1,SAP30,IFT172
FoxO family signaling(N)	0.0049	48	5	0.0141	0.0563509	SKP2,CCNB1,XPO1,PLK1,CDK2
Spliceosome(K)	0.0133	130	9	0.0153	0.061027	HNRNPA3,SNRNP40,USP39,SF3A3,HNRNPU,SNRPA,RBMX,TRA2B,WBP11
Chromatin modifying enzymes(R)	0.0181	177	11	0.0161	0.064521	RBBP4,RBBP7,SETDB1,EHMT1,SUV39H1,WHSC1,EHMT2,SUV39H2,SMARCC2,SAP30,CDK4
tnf/stress related signaling(B)	0.0022	21	3	0.0243	0.0972579	MAP2K3,CASP2,TNFRSF1A
DNA methylation(R)	0.0009	9	2	0.029	0.115972	UHRF1,DNMT1
cycling of ran in nucleocytoplasmic transport(B)	0.0009	9	2	0.029	0.115972	RCC1,NUP62
Hepatitis B(K)	0.015	146	9	0.0293	0.117109	CCNA2,PCNA,CCNE2,BIRC5,E2F1,E2F2,E2F3,CDK4,CDK2
Signaling events mediated by PRL(N)	0.0024	23	3	0.0306	0.122524	CCNA2,TUBA1B,CDK2
p53 pathway(P)	0.0045	44	4	0.0413	0.137417	CHEK2,GTSE1,CDK2,CDC25C
p53 signaling pathway(B)	0.0011	11	2	0.0417	0.137417	PCNA,E2F1
Signaling mediated by p38-gamma and p38-delta(N)	0.0011	11	2	0.0417	0.137417	MAP2K3,STMN1
Direct p53 effectors(N)	0.0135	132	8	0.0419	0.137417	PCNA,CCNB1,PLK3,E2F1,E2F2,E2F3,DGCR8,MSH2
Integrin-linked kinase signaling(N)	0.0046	45	4	0.0442	0.137417	AURKA,PARP1,XPO1,TACC3
Pancreatic cancer(K)	0.0068	66	5	0.0458	0.137417	RAD51,E2F1,E2F2,E2F3,CDK4
estrogen responsive protein efp controls cell cycle and breast tumors growth(B)	0.0013	13	2	0.0561	0.168309	CDK4,CDK2
Non-homologous end-joining(K)	0.0013	13	2	0.0561	0.168309	DCLRE1C,FEN1
Cytosolic iron-sulfur cluster assembly(R)	0.0013	13	2	0.0561	0.168309	BRIP1,POLD1
Caspase cascade in apoptosis(N)	0.0053	52	4	0.0676	0.202654	LMNB1,PARP1,CASP2,TNFRSF1A
Sumoylation by RanBP2 regulates transcriptional repression(N)	0.0015	15	2	0.072	0.21586	NUP62,XPO1
FAS signaling pathway(P)	0.0034	33	3	0.0735	0.220478	LMNB1,PARP1,PARP2
Purine metabolism(K)	0.0179	175	9	0.0738	0.221541	PRIM1,PRIM2,POLE,RRM2,POLA1,POLA2,POLE2,POLD3,POLD1
control of gene expression by vitamin d receptor(B)	0.0016	16	2	0.0804	0.241072	CHAF1A,SMARCC2
Circadian rhythm pathway(N)	0.0016	16	2	0.0804	0.241072	NONO,TIMELESS
Non-small cell lung cancer(K)	0.0057	56	4	0.0833	0.249847	E2F1,E2F2,E2F3,CDK4

## Sheet: grey60
Gene set	Ratio of protien in gene set	number of protien in gene set	Protien from network	P-value	FDR	Nodes
p38 MAPK signaling pathway(N)	0.0028	27	2	0.0001	0.00327527	TRAF2,TAB2
TNF receptor signaling pathway(N)	0.0047	46	2	0.0002	0.00462478	TRAF2,TAB2
Mitochondrial translation(R)	0.0091	89	2	0.0008	0.00853922	MRPL50,MRPL41
NF-kappa B signaling pathway(K)	0.0093	91	2	0.0009	0.00853922	TRAF2,TAB2
TNF signaling pathway(K)	0.0113	110	2	0.0012	0.00994285	TRAF2,TAB2
Osteoclast differentiation(K)	0.0134	131	2	0.0018	0.0122856	TRAF2,TAB2
Herpes simplex infection(K)	0.019	185	2	0.0035	0.0205613	TRAF2,TAB2
Epstein-Barr virus infection(K)	0.0207	202	2	0.0041	0.0205613	TRAF2,TAB2
Caspase-8 activation by cleavage(R)	0.0011	11	1	0.0056	0.0224994	TRAF2
MAPK signaling pathway(K)	0.0263	257	2	0.0066	0.0263239	TRAF2,TAB2
TRAIL signaling pathway(N)	0.0023	22	1	0.0112	0.0263677	TRAF2
ErbB4 signaling events(N)	0.0029	28	1	0.0143	0.0263677	TAB2
CD40/CD40L signaling(N)	0.003	29	1	0.0148	0.0263677	TRAF2
Noncanonical Wnt signaling pathway(N)	0.0033	32	1	0.0163	0.0263677	TAB2
HIV-1 Nef: Negative effector of Fas and TNF-alpha(N)	0.0034	33	1	0.0168	0.0263677	TRAF2
IL1-mediated signaling events(N)	0.0035	34	1	0.0173	0.0263677	TAB2
Nucleotide-binding domain, leucine rich repeat containing receptor (NLR) signaling pathways(R)	0.0039	38	1	0.0193	0.0263677	TAB2
Interleukin-1 signaling(R)	0.0041	40	1	0.0203	0.0263677	TAB2
BMP receptor signaling(N)	0.0042	41	1	0.0208	0.0263677	TAB2
TGF-beta receptor signaling(N)	0.0048	47	1	0.0239	0.0263677	TAB2
Ceramide signaling pathway(N)	0.0049	48	1	0.0244	0.0263677	TRAF2
Caspase cascade in apoptosis(N)	0.0053	52	1	0.0264	0.0263677	TRAF2
NOD-like receptor signaling pathway(K)	0.0058	57	1	0.0289	0.0288734	TAB2
TCR signaling(R)	0.0067	65	1	0.0329	0.0328719	TAB2
Adipocytokine signaling pathway(K)	0.0072	70	1	0.0354	0.0353642	TRAF2
RIG-I-like receptor signaling pathway(K)	0.0072	70	1	0.0354	0.0353642	TRAF2
Leishmaniasis(K)	0.0075	73	1	0.0369	0.0368572	TAB2
RIG-I/MDA5 mediated induction of IFN-alpha/beta pathways(R)	0.0078	76	1	0.0383	0.0383482	TRAF2
C-MYB transcription factor network(N)	0.0084	82	1	0.0413	0.0413249	TAB2
Ribosome biogenesis in eukaryotes(K)	0.0085	83	1	0.0418	0.0418203	NOP56
Apoptosis(K)	0.0088	86	1	0.0433	0.0433052	TRAF2
Small cell lung cancer(K)	0.0088	86	1	0.0433	0.0433052	TRAF2
Toll-like receptor signaling pathway(K)	0.0109	106	1	0.0532	0.0531578	TAB2
Toxoplasmosis(K)	0.0122	119	1	0.0595	0.0595183	TAB2
Toll-Like Receptors Cascades(R)	0.0135	132	1	0.0658	0.0658446	TAB2
Hepatitis C(K)	0.0136	133	1	0.0663	0.0663299	TRAF2
Measles(K)	0.0137	134	1	0.0668	0.0668149	TAB2
Signaling by ERBB4(R)	0.0151	147	1	0.0731	0.0731019	TAB2
Non-alcoholic fatty liver disease (NAFLD)(K)	0.0155	151	1	0.075	0.0750295	TRAF2
Protein processing in endoplasmic reticulum(K)	0.0172	168	1	0.0832	0.0831861	TRAF2
Viral carcinogenesis(K)	0.0211	206	1	0.1012	0.101211	TRAF2
Fc epsilon receptor (FCERI) signaling(R)	0.0329	321	1	0.154	0.154039	TAB2
Pathways in cancer(K)	0.0408	398	1	0.188	0.188	TRAF2

## Sheet: lightgreen
Gene set	Ratio of protien in gene set	number of protien in gene set	Protien from network	P-value	FDR	Nodes
Hedgehog 'on' state(R)	0.0083	81	4	0	0.00504347	PSMA5,PTCH1,SMURF1,PSMD6
Basal transcription factors(K)	0.0046	45	3	0.0002	0.00637878	CCNH,CDK7,TAF9
S Phase(R)	0.0122	119	4	0.0002	0.00637878	CCNH,CDK7,PSMA5,PSMD6
Mitotic G1-G1/S phases(R)	0.0129	126	4	0.0002	0.00637878	CCNH,CDK7,PSMA5,PSMD6
Oxidative phosphorylation(K)	0.0136	133	4	0.0002	0.00637878	NDUFA2,NDUFB6,UQCRQ,NDUFS4
Parkinson's disease(K)	0.0147	143	4	0.0003	0.00637878	NDUFA2,NDUFB6,UQCRQ,NDUFS4
The citric acid (TCA) cycle and respiratory electron transport(R)	0.0148	144	4	0.0003	0.00637878	NDUFA2,NDUFB6,UQCRQ,NDUFS4
Non-alcoholic fatty liver disease (NAFLD)(K)	0.0155	151	4	0.0004	0.00682562	NDUFA2,NDUFB6,UQCRQ,NDUFS4
Mitotic Metaphase and Anaphase(R)	0.0165	161	4	0.0005	0.00766293	PTTG1,PSMA5,PPP2CA,PSMD6
Alzheimer's disease(K)	0.0172	168	4	0.0006	0.00778808	NDUFA2,NDUFB6,UQCRQ,NDUFS4
APC/C-mediated degradation of cell cycle proteins(R)	0.0082	80	3	0.0009	0.0103629	PTTG1,PSMA5,PSMD6
Huntington's disease(K)	0.0198	193	4	0.001	0.0105547	NDUFA2,NDUFB6,UQCRQ,NDUFS4
Hedgehog 'off' state(R)	0.0091	89	3	0.0012	0.0105547	PSMA5,PTCH1,PSMD6
Mitochondrial translation(R)	0.0091	89	3	0.0012	0.0105547	MRPS36,MRPL1,MRPL22
C-MYC pathway(N)	0.0026	25	2	0.0016	0.0138814	PPP2CA,TAF9
RNA Polymerase II Transcription(R)	0.0108	105	3	0.0019	0.0138814	CCNH,CDK7,TAF9
mRNA Capping(R)	0.0029	28	2	0.002	0.0138814	CCNH,CDK7
beta-catenin independent WNT signaling(R)	0.0114	111	3	0.0022	0.0138814	PSMA5,SMURF1,PSMD6
Retinoic acid receptors-mediated signaling(N)	0.0031	30	2	0.0023	0.0138814	CCNH,CDK7
Oocyte meiosis(K)	0.0116	113	3	0.0023	0.0138814	PTTG1,IGF1R,PPP2CA
Protein folding(R)	0.0035	34	2	0.0029	0.0175604	PFDN1,TUBA1C
Cell cycle(K)	0.0127	124	3	0.003	0.018036	CCNH,PTTG1,CDK7
Ribosome(K)	0.0138	135	3	0.0038	0.019071	MRPL1,MRPL22,RPL26L1
Proteasome(K)	0.0045	44	2	0.0048	0.0241598	PSMA5,PSMD6
Nucleotide excision repair(K)	0.0048	47	2	0.0055	0.0247456	CCNH,CDK7
TGF-beta receptor signaling(N)	0.0048	47	2	0.0055	0.0247456	PPP2CA,SMURF1
NoRC negatively regulates rRNA expression(R)	0.0049	48	2	0.0057	0.0247456	CCNH,CDK7
Regulation of Apoptosis(R)	0.0051	50	2	0.0062	0.0247456	PSMA5,PSMD6
Nucleotide Excision Repair(R)	0.0051	50	2	0.0062	0.0247456	CCNH,CDK7
Long-term depression(K)	0.0062	60	2	0.0088	0.0351288	IGF1R,PPP2CA
Hedgehog ligand biogenesis(R)	0.0064	62	2	0.0094	0.037403	PSMA5,PSMD6
Degradation of beta-catenin by the destruction complex(R)	0.007	68	2	0.0112	0.0421496	PSMA5,PSMD6
Regulation of DNA replication(R)	0.0075	73	2	0.0128	0.0421496	PSMA5,PSMD6
Glypican 3 network(N)	0.0006	6	1	0.014	0.0421496	PTCH1
General transcription regulation(P)	0.0006	6	1	0.014	0.0421496	TAF9
TGF-beta signaling pathway(K)	0.0082	80	2	0.0152	0.045523	PPP2CA,SMURF1
M/G1 Transition(R)	0.0084	82	2	0.0159	0.0476917	PSMA5,PSMD6
Regulation of mRNA stability by proteins that bind AU-rich elements(R)	0.0088	86	2	0.0174	0.0521605	PSMA5,PSMD6
RNA Polymerase I, RNA Polymerase III, and Mitochondrial Transcription(R)	0.0089	87	2	0.0178	0.0533047	CCNH,CDK7
sonic hedgehog receptor ptc1 regulates cell cycle(B)	0.0008	8	1	0.0187	0.0559093	PTCH1
Class I MHC mediated antigen processing & presentation(R)	0.0092	90	2	0.0189	0.0559093	PSMA5,PSMD6
Synthesis of DNA(R)	0.0097	95	2	0.0209	0.0559093	PSMA5,PSMD6
Hedgehog signaling pathway(P)	0.001	10	1	0.0233	0.0559093	PTCH1
SRP-dependent cotranslational protein targeting to membrane(R)	0.0108	105	2	0.0252	0.0559093	SRP19,RPL26L1
Nonsense-Mediated Decay (NMD)(R)	0.0109	106	2	0.0257	0.0559093	PPP2CA,RPL26L1
Mitotic G2-G2/M phases(R)	0.0114	111	2	0.028	0.0559093	CCNH,CDK7
trka receptor signaling pathway(B)	0.0013	13	1	0.0302	0.0604055	IGF1R
multiple antiapoptotic pathways from igf-1r signaling lead to bad phosphorylation(B)	0.0013	13	1	0.0302	0.0604055	IGF1R
Cell Cycle Checkpoints(R)	0.0119	116	2	0.0303	0.0606284	PSMA5,PSMD6
AMPK signaling pathway(K)	0.0127	124	2	0.0342	0.0684988	IGF1R,PPP2CA
role of pi3k subunit p85 in regulation of actin organization and cell migration(B)	0.0016	16	1	0.037	0.0740953	IGF1R
Ubiquitin mediated proteolysis(K)	0.014	137	2	0.041	0.0820909	UBE2D2,SMURF1
downregulated of mta-3 in er-negative breast tumors(B)	0.0018	18	1	0.0416	0.0831704	TUBA1C
TCF dependent signaling in response to WNT(R)	0.0153	149	2	0.0477	0.0836842	PSMA5,PSMD6
Metabolism of amino acids and derivatives(R)	0.0153	149	2	0.0477	0.0836842	PSMA5,PSMD6
intrinsic prothrombin activation pathway(B)	0.0023	22	1	0.0506	0.0836842	F12
regulation of eif-4e and p70s6 kinase(B)	0.0023	22	1	0.0506	0.0836842	PPP2CA
egf signaling pathway(B)	0.0023	22	1	0.0506	0.0836842	IGF1R
igf-1 signaling pathway(B)	0.0023	22	1	0.0506	0.0836842	IGF1R
stathmin and breast cancer resistance to antimicrotubule agents(B)	0.0023	22	1	0.0506	0.0836842	TUBA1C
Protein export(K)	0.0024	23	1	0.0528	0.0836842	SRP19
Signaling by BMP(R)	0.0024	23	1	0.0528	0.0836842	SMURF1
Signaling events mediated by the Hedgehog family(N)	0.0024	23	1	0.0528	0.0836842	PTCH1
Regulation of Hypoxia-inducible Factor (HIF) by oxygen(R)	0.0026	25	1	0.0573	0.0836842	UBE2D2
IGF1 pathway(N)	0.0031	30	1	0.0684	0.0836842	IGF1R
IL8- and CXCR2-mediated signaling events(N)	0.0035	34	1	0.0772	0.0836842	PPP2CA
Internalization of ErbB1(N)	0.0036	35	1	0.0793	0.0836842	UBE2D2
Proteoglycans in cancer(K)	0.0209	204	2	0.0828	0.0836842	IGF1R,PTCH1
ATR signaling pathway(N)	0.0038	37	1	0.0837	0.0836842	PPP2CA
Formation of Fibrin Clot (Clotting Cascade)(R)	0.004	39	1	0.088	0.0880113	F12
Endocytosis(K)	0.0218	213	2	0.0892	0.089155	IGF1R,SMURF1
BMP receptor signaling(N)	0.0042	41	1	0.0923	0.0923189	SMURF1
Plasma membrane estrogen receptor signaling(N)	0.0043	42	1	0.0945	0.0944654	IGF1R
Stabilization and expansion of the E-cadherin adherens junction(N)	0.0043	42	1	0.0945	0.0944654	IGF1R
PLK1 signaling events(N)	0.0045	44	1	0.0987	0.0987438	PPP2CA
Integrins in angiogenesis(N)	0.0048	47	1	0.1051	0.105125	IGF1R
Posttranslational regulation of adherens junction stability and dissassembly(N)	0.0049	48	1	0.1072	0.107243	IGF1R
Hedgehog signaling events mediated by Gli proteins(N)	0.0049	48	1	0.1072	0.107243	PTCH1
Hedgehog signaling pathway(K)	0.0052	51	1	0.1136	0.113566	PTCH1
Ovarian steroidogenesis(K)	0.0052	51	1	0.1136	0.113566	IGF1R
SHP2 signaling(N)	0.0052	51	1	0.1136	0.113566	IGF1R
Basal cell carcinoma(K)	0.0056	55	1	0.1219	0.121931	PTCH1
Pathogenic Escherichia coli infection(K)	0.0056	55	1	0.1219	0.121931	TUBA1C
Signaling events mediated by HDAC Class I(N)	0.0057	56	1	0.124	0.124011	SMURF1
p53 pathway(N)	0.0058	57	1	0.1261	0.126086	PPP2CA
Parkinson disease(P)	0.0063	61	1	0.1343	0.134338	PSMA5
Shigellosis(K)	0.0063	61	1	0.1343	0.134338	UBE2D2
Regulation of retinoblastoma protein(N)	0.0064	62	1	0.1364	0.136389	PPP2CA
Glioma(K)	0.0067	65	1	0.1425	0.142515	IGF1R
Complement and coagulation cascades(K)	0.0071	69	1	0.1506	0.150619	F12
Signaling by TGF-beta Receptor Complex(R)	0.0072	70	1	0.1526	0.152633	SMURF1
Melanoma(K)	0.0073	71	1	0.1546	0.154643	IGF1R
Adherens junction(K)	0.0075	73	1	0.1586	0.158649	IGF1R
Validated targets of C-MYC transcriptional activation(N)	0.0076	74	1	0.1606	0.160645	TAF9
Cardiac muscle contraction(K)	0.008	78	1	0.1686	0.168585	UQCRQ
TGF-beta signaling pathway(P)	0.0082	80	1	0.1725	0.172528	SMURF1
Signaling by the B Cell Receptor (BCR)(R)	0.0329	321	2	0.1743	0.174257	PSMA5,PSMD6
EGF receptor signaling pathway(P)	0.0084	82	1	0.1765	0.176452	PPP2CA
Eukaryotic Translation Termination(R)	0.0086	84	1	0.1804	0.180359	RPL26L1
Eukaryotic Translation Elongation(R)	0.0089	87	1	0.1862	0.186187	RPL26L1
Gap junction(K)	0.0091	89	1	0.19	0.19005	TUBA1C
Progesterone-mediated oocyte maturation(K)	0.0091	89	1	0.19	0.19005	IGF1R
Prostate cancer(K)	0.0091	89	1	0.19	0.19005	IGF1R
mRNA surveillance pathway(K)	0.0093	91	1	0.1939	0.193895	PPP2CA
Signaling by Type 1 Insulin-like Growth Factor 1 Receptor (IGF1R)(R)	0.0093	91	1	0.1939	0.193895	IGF1R
FGF signaling pathway(P)	0.0094	92	1	0.1958	0.195811	PPP2CA
PI3K-Akt signaling pathway(K)	0.0356	347	2	0.1965	0.196465	IGF1R,PPP2CA
ErbB1 downstream signaling(N)	0.0103	100	1	0.211	0.210984	PPP2CA
Chagas disease (American trypanosomiasis)(K)	0.0107	104	1	0.2185	0.218468	PPP2CA
HIF-1 signaling pathway(K)	0.0109	106	1	0.2222	0.222184	IGF1R
Eukaryotic Translation Initiation(R)	0.0115	112	1	0.2332	0.233231	RPL26L1
Pathways in cancer(K)	0.0408	398	2	0.241	0.241022	IGF1R,PTCH1
PDGFR-beta signaling pathway(N)	0.0123	120	1	0.2477	0.247728	PPP2CA

## Sheet: purple
Gene set	Ratio of protien in gene set	number of protien in gene set	Protien from network	P-value	FDR	Nodes
Hypertrophic cardiomyopathy (HCM)(K)	0.0085	83	18	0	6.99441e-15	TNNC1,TTN,MYH7,MYH6,MYL2,MYL3,CACNB1,CACNA1S,ITGA7,PRKAG3,DES,CACNG6,CACNG1,SGCG,SGCA,TPM2,PRKAA2,ACTC1
Adrenergic signaling in cardiomyocytes(K)	0.0153	149	21	0	6.99441e-15	ADCY2,TNNC1,ATP1B4,ATP2B2,MYH7,MYH6,MYL4,SCN1B,MYL2,MYL3,CACNB1,CACNA1S,CACNG6,CACNG1,TPM2,CAMK2B,SCN5A,CAMK2A,ACTC1,ATP1A2,PLN
Muscle contraction(R)	0.005	49	23	0	6.99441e-15	TNNC2,TNNC1,TTN,MYH3,ACTN2,MYH6,MYH8,TNNT3,TNNT1,MYL4,MYL2,MYL3,MYL1,TNNI1,TNNI2,TMOD1,MYBPC2,MYBPC1,DES,TCAP,TPM2,SORBS1,NEB
Dilated cardiomyopathy(K)	0.0092	90	18	0	6.99441e-15	ADCY2,TNNC1,TTN,MYH7,MYH6,MYL2,MYL3,CACNB1,CACNA1S,ITGA7,DES,CACNG6,CACNG1,SGCG,SGCA,TPM2,ACTC1,PLN
Nicotinic acetylcholine receptor signaling pathway(P)	0.0023	22	11	0	3.39728e-14	MYH1,MYH3,MYH2,MYH4,MYH7,MYH6,MYH8,MYH7B,MYH13,ACTA1,ACTC1
Cardiac muscle contraction(K)	0.008	78	14	0	3.18945e-12	TNNC1,ATP1B4,MYH7,MYH6,MYL4,MYL2,MYL3,CACNB1,CACNA1S,CACNG6,CACNG1,TPM2,ACTC1,ATP1A2
Tight junction(K)	0.0141	138	13	0	5.72625e-08	MYH1,MYH3,MYH2,MYH4,ACTN2,MYH7,MYH6,MYH8,CTNNA3,MYH7B,MYL2,MYLPF,MYH13
Calcium signaling pathway(K)	0.0185	180	14	0	1.25159e-07	SLC8A3,ADCY2,TNNC2,TNNC1,ATP2B2,MYLK3,MYLK2,RYR1,CACNA1S,ATP2A1,PHKG1,CAMK2B,CAMK2A,PLN
Arrhythmogenic right ventricular cardiomyopathy (ARVC)(K)	0.0076	74	10	0	1.34679e-07	ACTN2,CTNNA3,CACNB1,CACNA1S,ITGA7,DES,CACNG6,CACNG1,SGCG,SGCA
Oxytocin signaling pathway(K)	0.0163	159	13	0	2.11302e-07	MEF2C,ADCY2,MYLK3,MYLK2,RYR1,CACNB1,CACNA1S,PRKAG3,CACNG6,CACNG1,CAMK2B,PRKAA2,CAMK2A
cGMP-PKG signaling pathway(K)	0.0171	167	12	0	3.02346e-06	SLC8A3,MEF2C,ADCY2,ATP1B4,ATP2B2,MYLK3,MYLK2,MYH7,CACNA1S,ATP2A1,ATP1A2,PLN
Myogenesis(R)	0.0025	24	6	0	4.03608e-06	MEF2C,MYOD1,MYOG,MYF6,MYF5,CDH15
Wnt signaling pathway(P)	0.0279	272	14	0	1.17455e-05	CDH20,MYH1,MYH3,MYH2,MYH4,MYH7,MYH6,MYH8,CTNNA3,MYH7B,MYH13,ACTA1,ACTC1,CDH15
Gastric acid secretion(K)	0.0077	75	7	0	0.000214467	ADCY2,ATP1B4,MYLK3,MYLK2,CAMK2B,CAMK2A,ATP1A2
Insulin signaling pathway(K)	0.0145	141	8	0.0001	0.00160497	SLC2A4,PPP1R3A,ACACB,PRKAG3,PHKG1,SORBS1,PRKAA2,PYGM
cAMP signaling pathway(K)	0.0205	200	9	0.0002	0.00292159	ADCY2,ATP1B4,ATP2B2,FXYD1,CACNA1S,CAMK2B,CAMK2A,ATP1A2,PLN
Insulin secretion(K)	0.0088	86	6	0.0002	0.00350899	ADCY2,ATP1B4,CACNA1S,CAMK2B,CAMK2A,ATP1A2
Focal adhesion(K)	0.0212	207	9	0.0003	0.00350899	MYLK3,MYLK2,ACTN2,CAV3,MYL2,MYLPF,ITGA7,FLNC,THBS4
Neurotransmitter Receptor Binding And Downstream Transmission In The Postsynaptic Cell(R)	0.0135	132	7	0.0004	0.00492401	ADCY2,CHRNA1,ACTN2,CHRND,CHRNG,CAMK2B,CAMK2A
Ion channel transport(R)	0.0136	133	7	0.0004	0.00492401	ATP2B2,RYR1,FXYD1,ATP2A1,TRDN,ATP1A2,PLN
Cytoskeletal regulation by Rho GTPase(P)	0.0003	3	2	0.0004	0.00528823	MYLK3,MYLK2
role of nicotinic acetylcholine receptors in the regulation of apoptosis(B)	0.0016	16	3	0.0006	0.00656861	MUSK,RAPSN,CHRNG
agrin in postsynaptic differentiation(B)	0.0047	46	4	0.0013	0.0138039	CHRNA1,MUSK,RAPSN,ACTA1
Regulation of actin cytoskeleton(K)	0.022	215	8	0.0015	0.0150844	MYLK3,MYLK2,ACTN2,MYL2,MYLPF,ITGA7,FGF6,FGF9
alk in cardiac myocytes(B)	0.0025	24	3	0.0019	0.0190192	MEF2C,NOG,MYL2
Pancreatic secretion(K)	0.0098	96	5	0.0029	0.0264504	ADCY2,ATP1B4,ATP2B2,ATP2A1,ATP1A2
signal dependent regulation of myogenesis by corepressor mitr(B)	0.0008	8	2	0.003	0.0272975	MEF2C,MYOD1
Viral myocarditis(K)	0.006	59	4	0.0031	0.0276878	MYH7,MYH6,SGCG,SGCA
NCAM signaling for neurite out-growth(R)	0.0067	65	4	0.0043	0.034643	NCAM1,SPTB,CACNB1,CACNA1S
MAPK signaling pathway(K)	0.0263	257	8	0.0045	0.035743	MEF2C,CACNB1,CACNA1S,FGF6,FGF9,CACNG6,FLNC,CACNG1
Adipocytokine signaling pathway(K)	0.0072	70	4	0.0056	0.0444178	SLC2A4,ACACB,PRKAG3,PRKAA2
actions of nitric oxide in the heart(B)	0.0038	37	3	0.0063	0.0444178	CHRNA1,TNNI1,PLN
nfat and hypertrophy of the heart (B)	0.004	39	3	0.0073	0.0512748	MEF2C,MYL2,ACTA1
L1CAM interactions(R)	0.0081	79	4	0.0085	0.0594964	NCAM1,SPTB,SCN1B,SCN5A
Integration of energy metabolism(R)	0.0088	86	4	0.0113	0.0719456	ADCY2,KCNB1,ACACB,PRKAA2
FGF signaling pathway(N)	0.0047	46	3	0.0114	0.0719456	NCAM1,FGF6,CAMK2A
Membrane Trafficking(R)	0.0139	136	5	0.0123	0.0719456	SLC2A4,MYH2,MYH4,PRKAG3,PRKAA2
Salivary secretion(K)	0.0092	90	4	0.0132	0.0719456	ADCY2,ATP1B4,ATP2B2,ATP1A2
Mitochondrial biogenesis(R)	0.005	49	3	0.0135	0.0719456	MEF2C,PRKAG3,PRKAA2
Signaling by Type 1 Insulin-like Growth Factor 1 Receptor (IGF1R)(R)	0.0093	91	4	0.0137	0.0719456	PRKAG3,FGF6,FGF9,PRKAA2
GnRH signaling pathway(K)	0.0094	92	4	0.0142	0.0719456	ADCY2,CACNA1S,CAMK2B,CAMK2A
control of skeletal myogenesis by hdac and calcium/calmodulin-dependent kinase (camk)(B)	0.0018	18	2	0.0144	0.0719456	MEF2C,MYOD1
regulation of pgc-1a(B)	0.0018	18	2	0.0144	0.0719456	MEF2C,CAMK2A
Platelet homeostasis(R)	0.0053	52	3	0.0158	0.0790973	SLC8A3,ATP2B2,ATP2A1
Circadian entrainment(K)	0.0099	97	4	0.0169	0.084352	ADCY2,RYR1,CAMK2B,CAMK2A
Proximal tubule bicarbonate reclamation(K)	0.0024	23	2	0.0227	0.113734	ATP1B4,ATP1A2
Regulation of retinoblastoma protein(N)	0.0064	62	3	0.025	0.122201	MEF2C,MYOD1,CKM
Cholinergic synapse(K)	0.0116	113	4	0.0276	0.122201	ADCY2,CACNA1S,CAMK2B,CAMK2A
Signaling by Insulin receptor(R)	0.0118	115	4	0.0291	0.122201	PRKAG3,FGF6,FGF9,PRKAA2
GABA-B_receptor_II_signaling(P)	0.0003	3	1	0.0297	0.122201	ADCY2
Beta1 adrenergic receptor signaling pathway(P)	0.0028	27	2	0.0306	0.122201	ADCY2,CACNA1S
Insulin-mediated glucose transport(N)	0.0028	27	2	0.0306	0.122201	SLC2A4,PPP1R3A
Leukocyte transendothelial migration(K)	0.0121	118	4	0.0316	0.126296	ACTN2,CTNNA3,MYL2,MYLPF
Thyroid hormone signaling pathway(K)	0.0122	119	4	0.0324	0.129662	ATP1B4,MYH6,ATP1A2,PLN
Vascular smooth muscle contraction(K)	0.0124	121	4	0.0341	0.136551	ADCY2,MYLK3,MYLK2,CACNA1S
Bile secretion(K)	0.0074	72	3	0.0364	0.14572	ADCY2,ATP1B4,ATP1A2
Interferon gamma signaling(R)	0.0074	72	3	0.0364	0.14572	NCAM1,CAMK2B,CAMK2A
Thyroid hormone synthesis(K)	0.0074	72	3	0.0364	0.14572	ADCY2,ATP1B4,ATP1A2
AMPK signaling pathway(K)	0.0127	124	4	0.0368	0.147278	SLC2A4,ACACB,PRKAG3,PRKAA2
Circadian rhythm(K)	0.0031	30	2	0.037	0.147988	PRKAG3,PRKAA2
Adherens junction(K)	0.0075	73	3	0.0377	0.150806	ACTN2,CTNNA3,SORBS1
N-cadherin signaling events(N)	0.0034	33	2	0.0439	0.175523	MYL2,FGF6
Cellular response to heat stress(R)	0.0037	36	2	0.0513	0.175523	CAMK2B,CAMK2A
cell to cell adhesion signaling(B)	0.0006	6	1	0.0585	0.175523	ACTA1
Aldosterone-regulated sodium reabsorption(K)	0.004	39	2	0.059	0.177097	ATP1B4,ATP1A2
Protein digestion and absorption(K)	0.0091	89	3	0.061	0.183132	SLC8A3,ATP1B4,ATP1A2
IFN-gamma pathway(N)	0.0041	40	2	0.0617	0.185114	CAMK2B,CAMK2A
Transport of glucose and other sugars, bile salts and organic acids, metal ions and amine compounds(R)	0.0041	40	2	0.0617	0.185114	SLC2A4,SLC30A2
BMP receptor signaling(N)	0.0042	41	2	0.0644	0.193254	NOG,HFE2
Metabolism of carbohydrates(R)	0.0229	223	5	0.0746	0.222328	PGAM2,SLC2A4,PHKG1,ENO3,PYGM
Carbohydrate digestion and absorption(K)	0.0046	45	2	0.0757	0.222328	ATP1B4,ATP1A2
RhoA signaling pathway(N)	0.0046	45	2	0.0757	0.222328	MYL2,ACTA1
ca-calmodulin-dependent protein kinase activation(B)	0.0008	8	1	0.0772	0.222328	CAMK2A
Inflammatory mediator regulation of TRP channels(K)	0.0101	99	3	0.0783	0.222328	ADCY2,CAMK2B,CAMK2A
Melanogenesis(K)	0.0104	101	3	0.082	0.222328	ADCY2,CAMK2B,CAMK2A
Endocrine and other factor-regulated calcium reabsorption(K)	0.0049	48	2	0.0845	0.222328	ATP1B4,ATP1A2
Effects of Botulinum toxin(N)	0.0009	9	1	0.0865	0.222328	CHRNA1
reversal of insulin resistance by leptin(B)	0.0009	9	1	0.0865	0.222328	PRKAA2
HIF-1 signaling pathway(K)	0.0109	106	3	0.0916	0.222328	ENO3,CAMK2B,CAMK2A
Mineral absorption(K)	0.0052	51	2	0.0936	0.222328	ATP1B4,ATP1A2
Signaling by PDGF(R)	0.0179	175	4	0.1003	0.222328	ADCY2,FGF6,FGF9,THBS4
Oocyte meiosis(K)	0.0116	113	3	0.1057	0.222328	ADCY2,CAMK2B,CAMK2A
carm1 and regulation of the estrogen receptor(B)	0.0012	12	1	0.1136	0.222328	MEF2C
Fatty acid biosynthesis(K)	0.0013	13	1	0.1225	0.222328	ACACB
Huntington disease(P)	0.0124	121	3	0.1228	0.222328	ACTA1,ACTC1,CAPN3
Arginine and proline metabolism(K)	0.0063	61	2	0.1257	0.222328	CKM,CKMT2
stress induction of hsp regulation(B)	0.0014	14	1	0.1313	0.222328	ACTA1
Glioma(K)	0.0067	65	2	0.1392	0.222328	CAMK2B,CAMK2A
ucalpain and friends in cell spread(B)	0.0015	15	1	0.14	0.222328	ACTA1
PAR4-mediated thrombin signaling events(N)	0.0015	15	1	0.14	0.222328	MYL2
Signalling by NGF(R)	0.028	273	5	0.1407	0.222328	MEF2C,ADCY2,OBSCN,FGF6,FGF9
Platelet activation(K)	0.0134	131	3	0.1455	0.222328	ADCY2,MYLK3,MYLK2
Glycolysis / Gluconeogenesis(K)	0.0069	67	2	0.1461	0.222328	PGAM2,ENO3
Long-term potentiation(K)	0.0069	67	2	0.1461	0.222328	CAMK2B,CAMK2A
LPA4-mediated signaling events(N)	0.0016	16	1	0.1486	0.222328	ADCY2
Amphetamine addiction(K)	0.007	68	2	0.1496	0.222328	CAMK2B,CAMK2A
Proteoglycans in cancer(K)	0.0209	204	4	0.15	0.222328	CAV3,FLNC,CAMK2B,CAMK2A
FoxO signaling pathway(K)	0.0136	133	3	0.1502	0.222328	SLC2A4,PRKAG3,PRKAA2
Cell junction organization(R)	0.0071	69	2	0.153	0.222328	FLNC,CDH15
role of mal in rho-mediated activation of srf(B)	0.0017	17	1	0.1571	0.222328	ACTA1
Melanoma(K)	0.0073	71	2	0.16	0.222328	FGF6,FGF9
Inflammation mediated by chemokine and cytokine signaling pathway(P)	0.0075	73	2	0.1671	0.222328	MYLK3,MYLK2
Biosynthesis of amino acids(K)	0.0076	74	2	0.1707	0.222328	PGAM2,ENO3
5HT1 type receptor mediated signaling pathway(P)	0.0019	19	1	0.1739	0.222328	ADCY2
Bacterial invasion of epithelial cells(K)	0.0078	76	2	0.1778	0.222328	CTNNA3,CAV3
Regulation of nuclear SMAD2/3 signaling(N)	0.0079	77	2	0.1814	0.222328	MEF2C,MYOD1
Signaling by Hippo(R)	0.0021	20	1	0.1822	0.222328	AMOT
Heterotrimeric G-protein signaling pathway-Gi alpha and Gs alpha mediated pathway(P)	0.0151	147	3	0.1843	0.222328	ADCY2,PHKG1,PYGM
PDGFR-alpha signaling pathway(N)	0.0022	21	1	0.1904	0.222328	CAV3
induction of apoptosis through dr3 and dr4/5 death receptors(B)	0.0022	21	1	0.1904	0.222328	ACTA1
pkc-catalyzed phosphorylation of inhibitory phosphoprotein of myosin phosphatase(B)	0.0022	21	1	0.1904	0.222328	MYL2
Regulation of nuclear beta catenin signaling and target gene transcription(N)	0.0082	80	2	0.1922	0.222328	MYOG,MYF5
Nephrin interactions(R)	0.0023	22	1	0.1985	0.222328	ACTN2
stathmin and breast cancer resistance to antimicrotubule agents(B)	0.0023	22	1	0.1985	0.222328	CAMK2A
C-MYB transcription factor network(N)	0.0084	82	2	0.1995	0.222328	MYOD1,MYF6
Response to elevated platelet cytosolic Ca2+(R)	0.0085	83	2	0.2031	0.222328	TTN,ACTN2
Signaling by FGFR(R)	0.0159	155	3	0.2047	0.222328	ADCY2,FGF6,FGF9
Signaling by ERBB2(R)	0.0159	155	3	0.2047	0.222328	ADCY2,FGF6,FGF9
5HT4 type receptor mediated signaling pathway(P)	0.0024	23	1	0.2065	0.222328	ADCY2
Signaling by BMP(R)	0.0024	23	1	0.2065	0.222328	NOG
ccr3 signaling in eosinophils(B)	0.0024	23	1	0.2065	0.222328	MYL2
role of erk5 in neuronal survival pathway(B)	0.0025	24	1	0.2145	0.222328	MEF2C
transcription factor creb and its extracellular signals(B)	0.0025	24	1	0.2145	0.222328	CAMK2A
ECM-receptor interaction(K)	0.0089	87	2	0.2178	0.222328	ITGA7,THBS4
ErbB signaling pathway(K)	0.0089	87	2	0.2178	0.222328	CAMK2B,CAMK2A
Potassium Channels(R)	0.009	88	2	0.2215	0.222328	KCNA7,KCNB1
mcalpain and friends in cell motility(B)	0.0026	25	1	0.2223	0.222328	ACTA1
Glypican 1 network(N)	0.0026	25	1	0.2223	0.222328	FGF6
GABAergic synapse(K)	0.0092	90	2	0.2288	0.228837	ADCY2,CACNA1S
Vasopressin regulates renal water homeostasis via Aquaporins(R)	0.0027	26	1	0.2301	0.23012	ADCY2
5HT2 type receptor mediated signaling pathway(P)	0.0027	26	1	0.2301	0.23012	CACNA1S
Signaling events mediated by HDAC Class III(N)	0.0027	26	1	0.2301	0.23012	MYOD1
Fatty acid, triacylglycerol, and ketone body metabolism(R)	0.0169	165	3	0.2308	0.230811	ANKRD1,ACACB,PRKAA2
FGF signaling pathway(P)	0.0094	92	2	0.2362	0.23623	FGF6,FGF9
p38 MAPK signaling pathway(N)	0.0028	27	1	0.2378	0.237836	CAMK2B
PIP3 activates AKT signaling(R)	0.0096	94	2	0.2436	0.243636	FGF6,FGF9
Propanoate metabolism(K)	0.0029	28	1	0.2455	0.245475	ACACB
DAP12 interactions(R)	0.0176	172	3	0.2495	0.249468	ADCY2,FGF6,FGF9
Signaling by EGFR(R)	0.0176	172	3	0.2495	0.249468	ADCY2,FGF6,FGF9

## Sheet: pink
Gene set	Ratio of protien in gene set	number of protien in gene set	Protien from network	P-value	FDR	Nodes
Glutamatergic synapse(K)	0.0119	116	9	0	0.0023904	PLD2,MAPK3,GNAI3,GNAI1,HOMER1,HOMER2,PLA2G4F,PLA2G4E,PLA2G4D
GnRH signaling pathway(K)	0.0094	92	8	0	0.0023904	PLD2,MAPK3,ELK1,PLA2G4F,PLA2G4E,PLA2G4D,GNRHR,CALM1
S1P2 pathway(N)	0.0027	26	5	0	0.0023904	GNA15,MAPK3,GNAI3,GNAI1,ELK1
Oxytocin signaling pathway(K)	0.0163	159	10	0	0.0023904	PRKAB1,MAPK3,GNAI3,GNAI1,ELK1,CDKN1A,PLA2G4F,PLA2G4E,PLA2G4D,CALM1
Glucocorticoid receptor regulatory network(N)	0.0079	77	7	0	0.0036551	KRT17,KRT14,MAPK3,CDK5R1,CDKN1A,SFN,KRT5
Long-term depression(K)	0.0062	60	6	0.0001	0.00661298	MAPK3,GNAI3,GNAI1,PLA2G4F,PLA2G4E,PLA2G4D
Glycolysis / Gluconeogenesis(K)	0.0069	67	6	0.0002	0.0087065	ADH1C,PGAM1,PGAM4,ALDH3B2,HK2,ADH6
Glycerophospholipid biosynthesis(R)	0.007	68	6	0.0002	0.0087065	PLD2,PLA2G2F,CHKA,PLA2G4F,PLA2G4E,PLA2G4D
Ether lipid metabolism(K)	0.0044	43	5	0.0002	0.0087065	PLD2,PLA2G2F,PLA2G4F,PLA2G4E,PLA2G4D
Choline metabolism in cancer(K)	0.0103	100	7	0.0002	0.00903009	PLD2,HIF1A,MAPK3,CHKA,PLA2G4F,PLA2G4E,PLA2G4D
S1P3 pathway(N)	0.0026	25	4	0.0002	0.00903009	GNA15,MAPK3,GNAI3,GNAI1
alpha-Linolenic acid metabolism(K)	0.0026	25	4	0.0002	0.00903009	PLA2G2F,PLA2G4F,PLA2G4E,PLA2G4D
Role of Calcineurin-dependent NFAT signaling in lymphocytes(N)	0.0053	52	5	0.0004	0.0121533	PIM1,MAPK3,SFN,CSNK1A1,CALM1
Linoleic acid metabolism(K)	0.003	29	4	0.0004	0.0121533	PLA2G2F,PLA2G4F,PLA2G4E,PLA2G4D
EGF receptor (ErbB1) signaling pathway(N)	0.003	29	4	0.0004	0.0121533	GAB1,MAPK3,GNAI3,GNAI1
Serotonergic synapse(K)	0.0117	114	7	0.0004	0.0121533	MAPK3,GNAI3,GNAI1,PLA2G4F,PLA2G4E,PLA2G4D,ALOX12B
Signaling by Insulin receptor(R)	0.0118	115	7	0.0005	0.0123391	GAB1,CAB39,PRKAB1,MAPK3,ATP6V0D1,ATP6V1D,ATP6V0A1
Gastrin-CREB signalling pathway via PKC and MAPK(R)	0.0199	194	9	0.0005	0.0128642	GNA15,LTB4R,LPAR5,MAPK3,BDKRB1,BDKRB2,LTB4R2,GNRHR,ANXA1
S1P4 pathway(N)	0.0014	14	3	0.0006	0.0155289	MAPK3,GNAI3,GNAI1
Gap junction(K)	0.0091	89	6	0.0007	0.0159807	TUBB2A,MAPK3,TUBA4A,GNAI3,GNAI1,GJA1
Signaling by Retinoic Acid(R)	0.0035	34	4	0.0007	0.0160485	CRABP2,ADH1C,FABP5,PPARD
Parkinson disease(P)	0.0063	61	5	0.0008	0.0160485	PLD2,MAPK3,ELK1,TH,SFN
Tyrosine metabolism(K)	0.0036	35	4	0.0008	0.0160485	ADH1C,ALDH3B2,TH,ADH6
Glycerophospholipid metabolism(K)	0.0095	93	6	0.0009	0.0160485	PLD2,PLA2G2F,CHKA,PLA2G4F,PLA2G4E,PLA2G4D
Arachidonic acid metabolism(K)	0.0064	62	5	0.0009	0.0160485	PLA2G2F,PLA2G4F,PLA2G4E,PLA2G4D,ALOX12B
LPA receptor mediated events(N)	0.0065	63	5	0.001	0.0162677	GNA15,GAB1,PLD2,GNAI3,GNAI1
Signal amplification(R)	0.0017	17	3	0.0011	0.0176391	GNA15,GNAI3,GNAI1
Inflammatory mediator regulation of TRP channels(K)	0.0101	99	6	0.0012	0.0176391	BDKRB1,BDKRB2,PLA2G4F,PLA2G4E,PLA2G4D,CALM1
Membrane Trafficking(R)	0.0139	136	7	0.0012	0.0176391	STAM,PRKAB1,RAB10,GJA1,SFN,GJB2,CALM1
Central carbon metabolism in cancer(K)	0.0069	67	5	0.0013	0.0176391	PGAM1,PGAM4,HIF1A,MAPK3,HK2
ErbB1 downstream signaling(N)	0.0103	100	6	0.0013	0.0176391	GAB1,PLD2,MAPK3,ELK1,SFN,CALM1
Epithelial cell signaling in Helicobacter pylori infection(K)	0.007	68	5	0.0013	0.0187376	CXCR1,CXCR2,ATP6V0D1,ATP6V1D,ATP6V0A1
S1P1 pathway(N)	0.0019	19	3	0.0015	0.0205605	MAPK3,GNAI3,GNAI1
Ras signaling pathway(K)	0.0234	228	9	0.0016	0.0205605	GAB1,PLD2,MAPK3,PLA2G2F,ELK1,PLA2G4F,PLA2G4E,PLA2G4D,CALM1
Sphingosine 1-phosphate (S1P) pathway(N)	0.0021	20	3	0.0018	0.0232989	GNA15,GNAI3,GNAI1
Presenilin action in Notch and Wnt signaling(N)	0.0046	45	4	0.0021	0.0250022	BTRC,MAPK3,PPARD,CSNK1A1
Validated transcriptional targets of deltaNp63 isoforms(N)	0.0047	46	4	0.0023	0.026788	KRT14,BDKRB2,SFN,KRT5
Metabotropic glutamate receptor group I pathway(P)	0.0006	6	2	0.0024	0.026788	GNA15,HOMER1
Apoptotic execution phase(R)	0.0048	47	4	0.0024	0.026788	DSP,PKP1,DSG3,DSG1
Hedgehog signaling events mediated by Gli proteins(N)	0.0049	48	4	0.0026	0.0288815	BTRC,GNAI3,GNAI1,CSNK1A1
Validated transcriptional targets of TAp63 isoforms(N)	0.005	49	4	0.0028	0.0303639	BTRC,CLCA2,TFAP2C,CDKN1A
Angiopoietin receptor Tie2-mediated signaling(N)	0.0051	50	4	0.003	0.0303639	PLD2,MAPK3,ELK1,CDKN1A
Cocaine addiction(K)	0.0051	50	4	0.003	0.0303639	CDK5R1,GNAI3,GNAI1,TH
Vascular smooth muscle contraction(K)	0.0124	121	6	0.0032	0.0324364	MAPK3,PLA2G2F,PLA2G4F,PLA2G4E,PLA2G4D,CALM1
Nongenotropic Androgen signaling(N)	0.0026	25	3	0.0034	0.0335459	MAPK3,GNAI3,GNAI1
cGMP-PKG signaling pathway(K)	0.0171	167	7	0.0038	0.0373009	CNGB1,MAPK3,GNAI3,GNAI1,BDKRB2,PPIF,CALM1
S1P5 pathway(N)	0.0008	8	2	0.0041	0.0373009	GNAI3,GNAI1
VEGFR1 specific signals(N)	0.0028	27	3	0.0042	0.0373916	HIF1A,MAPK3,CALM1
Collecting duct acid secretion(K)	0.0028	27	3	0.0042	0.0373916	ATP6V0D1,ATP6V1D,ATP6V0A1
Lissencephaly gene (LIS1) in neuronal migration and development(N)	0.0029	28	3	0.0046	0.0380347	NDEL1,CDK5R1,CALM1
Fc gamma R-mediated phagocytosis(K)	0.0093	91	5	0.0046	0.0380347	PLD2,MAPK3,PLA2G4F,PLA2G4E,PLA2G4D
Platelet activation(K)	0.0134	131	6	0.0048	0.0380347	MAPK3,GNAI3,GNAI1,PLA2G4F,PLA2G4E,PLA2G4D
Acute myeloid leukemia(K)	0.0058	57	4	0.0048	0.0385361	PIM1,JUP,MAPK3,PPARD
Alpha-synuclein signaling(N)	0.0031	30	3	0.0056	0.0444467	PLD2,TH,KLK6
Calcium signaling pathway(K)	0.0185	180	7	0.0057	0.0451395	GNA15,ITPKA,BDKRB1,BDKRB2,PPIF,LTB4R2,CALM1
mTOR signaling pathway(K)	0.0062	60	4	0.0058	0.0451395	CAB39,HIF1A,MAPK3,RRAGC
VEGF signaling pathway(K)	0.0063	61	4	0.0061	0.0451395	MAPK3,PLA2G4F,PLA2G4E,PLA2G4D
Endothelins(N)	0.0064	62	4	0.0064	0.0451395	GNA15,MAPK3,GNAI3,GNAI1
mTOR signaling pathway(N)	0.0066	64	4	0.0072	0.0503459	PLD2,MAPK3,RRAGC,SFN
N-cadherin signaling events(N)	0.0034	33	3	0.0072	0.0504648	JUP,GJA1,CALM1
Trk receptor signaling mediated by the MAPK pathway(N)	0.0034	33	3	0.0072	0.0504648	MAPK3,CDK5R1,ELK1
Pathways in cancer(K)	0.0408	398	11	0.0075	0.052728	MECOM,JUP,HIF1A,LPAR5,MAPK3,GNAI3,GNAI1,BDKRB1,BDKRB2,CDKN1A,PPARD
IL8- and CXCR2-mediated signaling events(N)	0.0035	34	3	0.0078	0.0547279	GNA15,PLD2,CXCR2
Chagas disease (American trypanosomiasis)(K)	0.0107	104	5	0.008	0.0562398	GNA15,MAPK3,GNAI3,GNAI1,BDKRB2
CXCR3-mediated signaling events(N)	0.0036	35	3	0.0085	0.058941	MAPK3,GNAI3,GNAI1
Fc epsilon RI signaling pathway(K)	0.0072	70	4	0.0098	0.058941	MAPK3,PLA2G4F,PLA2G4E,PLA2G4D
Inositol phosphate metabolism(R)	0.0038	37	3	0.0098	0.058941	ITPKA,ISYNA1,CALM1
Advanced glycosylation endproduct receptor signaling(R)	0.0013	13	2	0.0105	0.0632012	MAPK3,S100A12
Iron uptake and transport(R)	0.004	39	3	0.0113	0.0678695	ATP6V0D1,ATP6V1D,ATP6V0A1
Arrhythmogenic right ventricular cardiomyopathy (ARVC)(K)	0.0076	74	4	0.0118	0.070564	JUP,DSP,GJA1,DSC2
Ras signaling in the CD4+ TCR pathway(N)	0.0014	14	2	0.0121	0.0727415	MAPK3,ELK1
Pertussis(K)	0.0077	75	4	0.0123	0.0737981	MAPK3,GNAI3,GNAI1,CALM1
Plasma membrane estrogen receptor signaling(N)	0.0043	42	3	0.0138	0.0826507	GNA15,GNAI3,GNAI1
Arf6 downstream pathway(N)	0.0015	15	2	0.0138	0.0828703	PLD2,MAPK3
PAR1-mediated thrombin signaling events(N)	0.0044	43	3	0.0147	0.087362	GNA15,GNAI3,GNAI1
Assembly of the primary cilium(R)	0.0175	171	6	0.0162	0.087362	CNGB1,TUBA4A,TMEM216,TTC21B,ACTR1A,CLUAP1
Signaling by EGFR(R)	0.0176	172	6	0.0166	0.087362	GAB1,STAM,MAPK3,CDKN1A,SPRY2,CALM1
Thrombin signalling through proteinase activated receptors (PARs)(R)	0.0017	17	2	0.0175	0.087362	GNA15,MAPK3
FGF signaling pathway(N)	0.0047	46	3	0.0175	0.0874937	GAB1,MAPK3,SPRY2
Regulation of cytoplasmic and nuclear SMAD2/3 signaling(N)	0.0018	18	2	0.0194	0.0972007	MAPK3,CALM1
Degradation of beta catenin(N)	0.0018	18	2	0.0194	0.0972007	BTRC,CSNK1A1
ErbB signaling pathway(K)	0.0089	87	4	0.02	0.0997308	GAB1,MAPK3,ELK1,CDKN1A
Direct p53 effectors(N)	0.0135	132	5	0.0205	0.0997308	PRKAB1,BDKRB2,FOXA1,CDKN1A,SFN
FoxO signaling pathway(K)	0.0136	133	5	0.0211	0.0997308	PRKAB1,MAPK3,HOMER1,HOMER2,CDKN1A
Cellular roles of Anthrax toxin(N)	0.0019	19	2	0.0215	0.0997308	MAPK3,CALM1
Hedgehog signaling pathway(K)	0.0052	51	3	0.0229	0.0997308	BTRC,CSNK1A1,CSNK1A1L
Ovarian steroidogenesis(K)	0.0052	51	3	0.0229	0.0997308	PLA2G4F,PLA2G4E,PLA2G4D
SHP2 signaling(N)	0.0052	51	3	0.0229	0.0997308	GAB1,GNAI3,GNAI1
Signaling by Type 1 Insulin-like Growth Factor 1 Receptor (IGF1R)(R)	0.0093	91	4	0.0231	0.0997308	GAB1,CAB39,PRKAB1,MAPK3
phosphatidylcholine biosynthesis pathway(B)	0.0002	2	1	0.0233	0.0997308	CHKA
lissencephaly gene (lis1) in neuronal migration and development(B)	0.0021	20	2	0.0236	0.0997308	NDEL1,CDK5R1
Wnt signaling pathway(K)	0.0142	139	5	0.0249	0.0997308	BTRC,PPARD,CTNNBIP1,CSNK1A1,CSNK1A1L
Chemokine signaling pathway(K)	0.0194	189	6	0.0249	0.0997308	MAPK3,GNAI3,GNAI1,CXCL14,CXCR1,CXCR2
p38 signaling mediated by MAPKAP kinases(N)	0.0022	21	2	0.0259	0.103459	TH,SFN
Insulin signaling pathway(K)	0.0145	141	5	0.0262	0.104967	PRKAB1,MAPK3,ELK1,HK2,CALM1
Vibrio cholerae infection(K)	0.0055	54	3	0.0265	0.105888	ATP6V0D1,ATP6V1D,ATP6V0A1
how progesterone initiates the oocyte maturation(B)	0.0023	22	2	0.0282	0.112691	GNAI1,PAQR5
Nicotinic acetylcholine receptor signaling pathway(P)	0.0023	22	2	0.0282	0.112691	ACTR1A,ACTR1B
Circadian entrainment(K)	0.0099	97	4	0.0283	0.113326	MAPK3,GNAI3,GNAI1,CALM1
Signaling events mediated by PRL(N)	0.0024	23	2	0.0306	0.116987	MAPK3,CDKN1A
Estrogen signaling pathway(K)	0.0103	100	4	0.0312	0.116987	MAPK3,GNAI3,GNAI1,CALM1
cAMP signaling pathway(K)	0.0205	200	6	0.0316	0.116987	CNGB1,PLD2,MAPK3,GNAI3,GNAI1,CALM1
Melanogenesis(K)	0.0104	101	4	0.0322	0.116987	MAPK3,GNAI3,GNAI1,CALM1
Endogenous TLR signaling(N)	0.0026	25	2	0.0356	0.116987	S100A8,S100A9
corticosteroids and cardioprotection(B)	0.0026	25	2	0.0356	0.116987	BDKRB2,ANXA1
Opioid Signalling(R)	0.0063	61	3	0.036	0.116987	GNAI3,GNAI1,CALM1
Phagosome(K)	0.0158	154	5	0.0362	0.116987	TUBB2A,TUBA4A,ATP6V0D1,ATP6V1D,ATP6V0A1
Signaling by FGFR(R)	0.0159	155	5	0.0371	0.116987	GAB1,MAPK3,CDKN1A,SPRY2,CALM1
HIF-1 signaling pathway(K)	0.0109	106	4	0.0373	0.116987	HIF1A,MAPK3,CDKN1A,HK2
Jak-STAT signaling pathway(K)	0.016	156	5	0.038	0.116987	STAM,PIM1,IL20,IL22RA1,SPRY2
ALK1 signaling events(N)	0.0027	26	2	0.0382	0.116987	MAPK3,TLX2
Signaling events mediated by HDAC Class III(N)	0.0027	26	2	0.0382	0.116987	TUBB2A,CDKN1A
Downstream signaling in naïve CD8+ T cells(N)	0.0065	63	3	0.039	0.116987	MAPK3,ELK1,CALM1
Ras Pathway(P)	0.0065	63	3	0.039	0.116987	PLD2,MAPK3,ELK1
Synaptic vesicle cycle(K)	0.0065	63	3	0.039	0.116987	ATP6V0D1,ATP6V1D,ATP6V0A1
Signaling events mediated by VEGFR1 and VEGFR2(N)	0.0065	63	3	0.039	0.116987	GAB1,MAPK3,CALM1
GPCR ligand binding(R)	0.0396	386	9	0.0393	0.117911	LTB4R,LPAR5,BDKRB1,BDKRB2,LTB4R2,CXCR1,CXCR2,GNRHR,ANXA1
Insulin-mediated glucose transport(N)	0.0028	27	2	0.0409	0.122585	SFN,CALM1
Glioma(K)	0.0067	65	3	0.0421	0.126367	MAPK3,CDKN1A,CALM1
BCR signaling pathway(N)	0.0067	65	3	0.0421	0.126367	MAPK3,ELK1,CALM1
IL8- and CXCR1-mediated signaling events(N)	0.0029	28	2	0.0436	0.130845	GNA15,CXCR1
Renal cell carcinoma(K)	0.0068	66	3	0.0437	0.131195	GAB1,HIF1A,MAPK3
Metabolic pathways(K)	0.1244	1214	21	0.0455	0.136582	HMGCR,ADH1C,PGAM1,ITPKA,PGAM4,PLD2,PLA2G2F,CHKA,ISYNA1,PLA2G4F,PLA2G4E,PLA2G4D,ALOX12B,ATP6V0D1,ALDH3B2,ATP6V1D,GALNT6,TH,HK2,ADH6,ATP6V0A1
metabolism of anandamide an endogenous cannabinoid(B)	0.0004	4	1	0.0461	0.138196	PLD2
Phototransduction(K)	0.003	29	2	0.0464	0.139307	CNGB1,CALM1
vegf hypoxia and angiogenesis(B)	0.003	29	2	0.0464	0.139307	HIF1A,BDKRB2
Drug metabolism - cytochrome P450(K)	0.007	68	3	0.047	0.141125	ADH1C,ALDH3B2,ADH6
Complement and coagulation cascades(K)	0.0071	69	3	0.0487	0.142388	SERPINF2,BDKRB1,BDKRB2
wnt signaling pathway(B)	0.0031	30	2	0.0493	0.142388	BTRC,PPARD
Circadian rhythm(K)	0.0031	30	2	0.0493	0.142388	BTRC,PRKAB1
AP-1 transcription factor network(N)	0.0072	70	3	0.0505	0.142388	HIF1A,GJA1,TH
Toxoplasmosis(K)	0.0122	119	4	0.0529	0.142388	MAPK3,GNAI3,GNAI1,PPIF
PDGFR-beta signaling pathway(N)	0.0123	120	4	0.0542	0.142388	GAB1,MAPK3,ELK1,SFN
Chronic myeloid leukemia(K)	0.0075	73	3	0.0558	0.142388	MECOM,MAPK3,CDKN1A
basic mechanism of action of ppara pparb(d) and pparg and effects on gene expression(B)	0.0005	5	1	0.0572	0.142388	PPARD
Butirosin and neomycin biosynthesis(K)	0.0005	5	1	0.0572	0.142388	HK2
p73 transcription factor network(N)	0.0076	74	3	0.0577	0.142388	CLCA2,CDKN1A,SFN
Metabolism of xenobiotics by cytochrome P450(K)	0.0076	74	3	0.0577	0.142388	ADH1C,ALDH3B2,ADH6
Gastric acid secretion(K)	0.0077	75	3	0.0596	0.142388	GNAI3,GNAI1,CALM1
AMPK signaling pathway(K)	0.0127	124	4	0.0597	0.142388	HMGCR,CAB39,PRKAB1,RAB10
Protein folding(R)	0.0035	34	2	0.0615	0.142388	TUBB2A,TUBA4A
Alcoholism(K)	0.0185	180	5	0.0625	0.142388	MAPK3,GNAI3,GNAI1,TH,CALM1
Axon guidance(K)	0.013	127	4	0.064	0.142388	MAPK3,GNAI3,GNAI1,EPHB3
Class I PI3K signaling events mediated by Akt(N)	0.0036	35	2	0.0647	0.142388	CDKN1A,SFN
Validated transcriptional targets of AP1 family members Fra1 and Fra2(N)	0.0037	36	2	0.0679	0.142388	IVL,GJA1
Prion diseases(K)	0.0037	36	2	0.0679	0.142388	MAPK3,ELK1
inactivation of gsk3 by akt causes accumulation of b-catenin in alveolar macrophages(B)	0.0037	36	2	0.0679	0.142388	BTRC,GJA1
Trk receptor signaling mediated by PI3K and PLC-gamma(N)	0.0037	36	2	0.0679	0.142388	GAB1,SFN
E-cadherin signaling in the nascent adherens junction(N)	0.0037	36	2	0.0679	0.142388	ENAH,JUP
deregulation of cdk5 in alzheimers disease(B)	0.0006	6	1	0.0683	0.142388	CDK5R1
Alternative NF-kappaB pathway(N)	0.0006	6	1	0.0683	0.142388	BTRC
Chemical carcinogenesis(K)	0.0082	80	3	0.0694	0.142388	ADH1C,ALDH3B2,ADH6
Regulation of nuclear beta catenin signaling and target gene transcription(N)	0.0082	80	3	0.0694	0.142388	BTRC,CTNNBIP1,SFN
Dopaminergic synapse(K)	0.0134	131	4	0.07	0.142388	GNAI3,GNAI1,TH,CALM1
rac1 cell motility signaling pathway(B)	0.0038	37	2	0.0712	0.142388	PLD2,CDK5R1
GMCSF-mediated signaling events(N)	0.0038	37	2	0.0712	0.142388	PIM1,MAPK3
EGF receptor signaling pathway(P)	0.0084	82	3	0.0735	0.146963	GAB1,MAPK3,SPRY2
Bladder cancer(K)	0.0039	38	2	0.0745	0.149073	MAPK3,CDKN1A
EPHB forward signaling(N)	0.0039	38	2	0.0745	0.149073	MAPK3,EPHB3
Arachidonic acid metabolism(R)	0.0039	38	2	0.0745	0.149073	GPX4,ALOX12B
Response to elevated platelet cytosolic Ca2+(R)	0.0085	83	3	0.0756	0.151157	SERPINF2,TUBA4A,CALM1
Aldosterone-regulated sodium reabsorption(K)	0.004	39	2	0.0779	0.155857	MAPK3,SFN
Signaling events regulated by Ret tyrosine kinase(N)	0.004	39	2	0.0779	0.155857	GAB1,MAPK3
IFN-gamma pathway(N)	0.0041	40	2	0.0814	0.162737	MAPK3,CALM1
Glycine, serine and threonine metabolism(K)	0.0041	40	2	0.0814	0.162737	PGAM1,PGAM4
MAPK signaling pathway(K)	0.0263	257	6	0.0842	0.168401	MECOM,MAPK3,ELK1,PLA2G4F,PLA2G4E,PLA2G4D
Hedgehog 'off' state(R)	0.0091	89	3	0.0887	0.174906	BTRC,TTC21B,CSNK1A1
Progesterone-mediated oocyte maturation(K)	0.0091	89	3	0.0887	0.174906	MAPK3,GNAI3,GNAI1
Parkinson's disease(K)	0.0147	143	4	0.0896	0.174906	GNAI3,GNAI1,PPIF,TH
Rheumatoid arthritis(K)	0.0092	90	3	0.091	0.174906	ATP6V0D1,ATP6V1D,ATP6V0A1
LKB1 signaling events(N)	0.0044	43	2	0.092	0.174906	CAB39,SFN
Proteoglycans in cancer(K)	0.0209	204	5	0.0943	0.174906	GAB1,HIF1A,MAPK3,ELK1,CDKN1A
Fatty acid degradation(K)	0.0045	44	2	0.0956	0.174906	ADH1C,ADH6
Heterotrimeric G-protein signaling pathway-Gi alpha and Gs alpha mediated pathway(P)	0.0151	147	4	0.0967	0.174906	GNAI3,GNAI1,GNRHR,CALM1
Signaling by ERBB4(R)	0.0151	147	4	0.0967	0.174906	BTRC,GAB1,MAPK3,CDKN1A
Adrenergic signaling in cardiomyocytes(K)	0.0153	149	4	0.1003	0.174906	MAPK3,GNAI3,GNAI1,CALM1
regulation of map kinase pathways through dual specificity phosphatases(B)	0.0009	9	1	0.1007	0.174906	MAPK3
Notch-mediated HES/HEY network(N)	0.0047	46	2	0.1029	0.174906	HIF1A,HEY1
Rap1 signaling pathway(K)	0.0216	211	5	0.1049	0.174906	LPAR5,MAPK3,GNAI3,GNAI1,CALM1
Orphan transporters(R)	0.0099	97	3	0.1076	0.174906	TUBB2A,CRABP2,CLCA2
Endocytosis(K)	0.0218	213	5	0.108	0.174906	STAM,PLD2,PDCD6IP,CXCR1,CXCR2
Type II diabetes mellitus(K)	0.0049	48	2	0.1104	0.174906	MAPK3,HK2
Posttranslational regulation of adherens junction stability and dissassembly(N)	0.0049	48	2	0.1104	0.174906	JUP,DSP
FoxO family signaling(N)	0.0049	48	2	0.1104	0.174906	SFN,CSNK1A1
Regulation of actin cytoskeleton(K)	0.022	215	5	0.1112	0.174906	ENAH,MAPK3,BDKRB1,BDKRB2,ABI2
Dissolution of Fibrin Clot(R)	0.001	10	1	0.1112	0.174906	SERPINF2
5-Hydroxytryptamine degredation(P)	0.001	10	1	0.1112	0.174906	ALDH3B2
Signaling by ERBB2(R)	0.0159	155	4	0.1116	0.174906	GAB1,MAPK3,CDKN1A,CALM1
Mitochondrial biogenesis(R)	0.005	49	2	0.1142	0.174906	PRKAB1,CALM1
Senescence-Associated Secretory Phenotype (SASP)(R)	0.0051	50	2	0.1181	0.174906	MAPK3,CDKN1A
ALK2 signaling events(N)	0.0011	11	1	0.1217	0.174906	TLX2
cxcr4 signaling pathway(B)	0.0011	11	1	0.1217	0.174906	GNAI1
Retrograde endocannabinoid signaling(K)	0.0106	103	3	0.1227	0.174906	MAPK3,GNAI3,GNAI1
Signaling by VEGF(R)	0.0106	103	3	0.1227	0.174906	JUP,MAPK3,CALM1
Endometrial cancer(K)	0.0053	52	2	0.1258	0.174906	MAPK3,ELK1
Signaling events mediated by Stem cell factor receptor (c-Kit)(N)	0.0053	52	2	0.1258	0.174906	GAB1,MAPK3
Carbon metabolism(K)	0.0109	106	3	0.1305	0.174906	PGAM1,PGAM4,HK2
erythropoietin mediated neuroprotection through nf-kb(B)	0.0012	12	1	0.132	0.174906	HIF1A
IL2-mediated signaling events(N)	0.0055	54	2	0.1337	0.174906	STAM,MAPK3
Circadian Clock(R)	0.0055	54	2	0.1337	0.174906	BTRC,HIF1A
Heterotrimeric G-protein signaling pathway-Gq alpha and Go alpha mediated pathway(P)	0.0111	108	3	0.1358	0.174906	BDKRB1,BDKRB2,GNRHR
Interleukin signaling pathway(P)	0.0056	55	2	0.1377	0.174906	MAPK6,CXCR1
Pathogenic Escherichia coli infection(K)	0.0056	55	2	0.1377	0.174906	TUBB2A,TUBA4A
estrogen responsive protein efp controls cell cycle and breast tumors growth(B)	0.0013	13	1	0.1422	0.174906	SFN
phosphorylation of mek1 by cdk5/p35 down regulates the map kinase pathway(B)	0.0013	13	1	0.1422	0.174906	CDK5R1
Mitotic G2-G2/M phases(R)	0.0114	111	3	0.1439	0.174906	BTRC,TUBA4A,ACTR1A
DAP12 interactions(R)	0.0176	172	4	0.1463	0.174906	GAB1,MAPK3,CDKN1A,CALM1
Factors involved in megakaryocyte development and platelet production(R)	0.0115	112	3	0.1466	0.174906	RCOR1,NFE2,PHF21A
Oocyte meiosis(K)	0.0116	113	3	0.1494	0.174906	BTRC,MAPK3,CALM1
Cholinergic synapse(K)	0.0116	113	3	0.1494	0.174906	MAPK3,GNAI3,GNAI1
ATF-2 transcription factor network(N)	0.0059	58	2	0.1498	0.174906	MAPK3,TH
IL5-mediated signaling events(N)	0.0014	14	1	0.1522	0.174906	PIM1
Atypical NF-kappaB pathway(N)	0.0014	14	1	0.1522	0.174906	BTRC
Signaling by PDGF(R)	0.0179	175	4	0.1528	0.174906	GAB1,MAPK3,CDKN1A,CALM1
Validated targets of C-MYC transcriptional repression(N)	0.006	59	2	0.1539	0.174906	S100A7,CDKN1A
B cell activation(P)	0.006	59	2	0.1539	0.174906	MAPK3,CALM1
Signaling by NOTCH1(R)	0.006	59	2	0.1539	0.174906	HIF1A,HEY1
Alzheimer disease-amyloid secretase pathway(P)	0.006	59	2	0.1539	0.174906	MAPK6,MAPK3
Neurotrophic factor-mediated Trk receptor signaling(N)	0.0062	60	2	0.158	0.174906	GAB1,MAPK3
Tuberculosis(K)	0.0182	178	4	0.1594	0.174906	MAPK3,ATP6V0D1,ATP6V0A1,CALM1
Shigellosis(K)	0.0063	61	2	0.1621	0.174906	BTRC,MAPK3
Inositol phosphate metabolism(K)	0.0063	61	2	0.1621	0.174906	ITPKA,ISYNA1
Prolactin receptor signaling(R)	0.0015	15	1	0.1622	0.174906	BTRC
PAR4-mediated thrombin signaling events(N)	0.0015	15	1	0.1622	0.174906	GNA15
Fc-epsilon receptor I signaling in mast cells(N)	0.0064	62	2	0.1663	0.174906	PLD2,MAPK3
Neurotrophin signaling pathway(K)	0.0123	120	3	0.1691	0.174906	GAB1,MAPK3,CALM1
Phase 1 - Functionalization of compounds(R)	0.0065	63	2	0.1705	0.174906	ADH1C,ADH6
O-linked glycosylation(R)	0.0065	63	2	0.1705	0.174906	MUCL1,GALNT6
RAF/MAP kinase cascade(R)	0.0016	16	1	0.172	0.174906	MAPK3
aspirin blocks signaling pathway involved in platelet activation(B)	0.0016	16	1	0.172	0.174906	GNAI1
Retinol metabolism(K)	0.0066	64	2	0.1746	0.174906	ADH1C,ADH6
Lysosome(K)	0.0125	122	3	0.1749	0.174906	GM2A,ATP6V0D1,ATP6V0A1
Cell cycle(K)	0.0127	124	3	0.1807	0.180734	CDKN1A,E2F5,SFN
Syndecan-1-mediated signaling events(N)	0.0017	17	1	0.1817	0.181731	MAPK3
Metabolism of nitric oxide(R)	0.0017	17	1	0.1817	0.181731	CALM1
cell cycle: g2/m checkpoint(B)	0.0017	17	1	0.1817	0.181731	SFN
hypoxia-inducible factor in the cardivascular system(B)	0.0017	17	1	0.1817	0.181731	HIF1A
HIF-1-alpha transcription factor network(N)	0.0068	66	2	0.183	0.183045	HIF1A,HK2
Angiogenesis(P)	0.0068	66	2	0.183	0.183045	HIF1A,EPHB3
Long-term potentiation(K)	0.0069	67	2	0.1873	0.187274	MAPK3,CALM1
Phenylalanine metabolism(K)	0.0018	18	1	0.1913	0.191337	ALDH3B2
VEGF signaling pathway(P)	0.0018	18	1	0.1913	0.191337	HIF1A
downregulated of mta-3 in er-negative breast tumors(B)	0.0018	18	1	0.1913	0.191337	TUBA4A
E2F transcription factor network(N)	0.007	68	2	0.1915	0.191516	CDKN1A,E2F5
Degradation of beta-catenin by the destruction complex(R)	0.007	68	2	0.1915	0.191516	BTRC,CSNK1A1
p53 signaling pathway(K)	0.007	68	2	0.1915	0.191516	CDKN1A,SFN
Amphetamine addiction(K)	0.007	68	2	0.1915	0.191516	TH,CALM1
PPAR signaling pathway(K)	0.0071	69	2	0.1958	0.195772	FABP5,PPARD
CDC42 signaling events(N)	0.0072	70	2	0.2	0.200039	ENAH,MAPK3
sprouty regulation of tyrosine kinase signals(B)	0.0019	19	1	0.2008	0.200831	SPRY2
Hypoxic and oxygen homeostasis regulation of HIF-1-alpha(N)	0.0019	19	1	0.2008	0.200831	HIF1A
Cholesterol biosynthesis(R)	0.0019	19	1	0.2008	0.200831	HMGCR
hypoxia and p53 in the cardiovascular system(B)	0.0019	19	1	0.2008	0.200831	HIF1A
Cytokine-cytokine receptor interaction(K)	0.0272	265	5	0.2038	0.203804	IL20,IL22RA1,CXCL14,CXCR1,CXCR2
Melanoma(K)	0.0073	71	2	0.2043	0.204318	MAPK3,CDKN1A
Toll-Like Receptors Cascades(R)	0.0135	132	3	0.2045	0.204547	MAPK3,ELK1,S100A12
Neurotransmitter Receptor Binding And Downstream Transmission In The Postsynaptic Cell(R)	0.0135	132	3	0.2045	0.204547	GNAI3,GNAI1,CALM1
Oxidative phosphorylation(K)	0.0136	133	3	0.2076	0.207575	ATP6V0D1,ATP6V1D,ATP6V0A1
Prolactin signaling pathway(K)	0.0074	72	2	0.2086	0.208607	MAPK3,TH
Arf1 pathway(N)	0.0021	20	1	0.2102	0.210215	PLD2
Leishmaniasis(K)	0.0075	73	2	0.2129	0.212906	MAPK3,ELK1
Biosynthesis of amino acids(K)	0.0076	74	2	0.2172	0.217213	PGAM1,PGAM4
Wnt signaling pathway(P)	0.0279	272	5	0.2185	0.218469	GNA15,BTRC,PPARD,CSNK1A1,CSNK1A1L
E-cadherin signaling in keratinocytes(N)	0.0022	21	1	0.2195	0.219489	JUP
ras signaling pathway(B)	0.0022	21	1	0.2195	0.219489	PLD2
Terpenoid backbone biosynthesis(K)	0.0022	21	1	0.2195	0.219489	HMGCR
PDGFR-alpha signaling pathway(N)	0.0022	21	1	0.2195	0.219489	ELK1
Notch signaling pathway(P)	0.0022	21	1	0.2195	0.219489	HEY1
Signaling by SCF-KIT(R)	0.014	137	3	0.2198	0.219786	GAB1,MAPK3,CDKN1A
Signalling by NGF(R)	0.028	273	5	0.2206	0.220591	GAB1,MAPK3,ELK1,CDKN1A,CALM1
Neuroactive ligand-receptor interaction(K)	0.0282	275	5	0.2249	0.224855	LTB4R,BDKRB1,BDKRB2,LTB4R2,GNRHR
stathmin and breast cancer resistance to antimicrotubule agents(B)	0.0023	22	1	0.2287	0.228656	TUBA4A
TRAIL signaling pathway(N)	0.0023	22	1	0.2287	0.228656	MAPK3
regulation of ck1/cdk5 by type 1 glutamate receptors(B)	0.0023	22	1	0.2287	0.228656	CDK5R1
signaling pathway from g-protein families(B)	0.0024	23	1	0.2377	0.237715	GNAI1
Signaling by Robo receptor(R)	0.0024	23	1	0.2377	0.237715	ENAH
Canonical NF-kappaB pathway(N)	0.0024	23	1	0.2377	0.237715	BTRC
Histidine metabolism(K)	0.0024	23	1	0.2377	0.237715	ALDH3B2
Visual signal transduction: Rods(N)	0.0024	23	1	0.2377	0.237715	CNGB1
Visual phototransduction(R)	0.0081	79	2	0.2389	0.238855	CNGB1,CALM1
CXCR4-mediated signaling events(N)	0.0081	79	2	0.2389	0.238855	GNAI3,GNAI1
TGF-beta signaling pathway(K)	0.0082	80	2	0.2432	0.243199	MAPK3,E2F5
Signaling events mediated by Hepatocyte Growth Factor Receptor (c-Met)(N)	0.0082	80	2	0.2432	0.243199	GAB1,MAPK3
Hypoxia response via HIF activation(P)	0.0025	24	1	0.2467	0.24667	HIF1A
transcription factor creb and its extracellular signals(B)	0.0025	24	1	0.2467	0.24667	MAPK3
Growth hormone receptor signaling(R)	0.0025	24	1	0.2467	0.24667	MAPK3
Vitamin digestion and absorption(K)	0.0025	24	1	0.2467	0.24667	SLC19A1
Phosphatidylinositol signaling system(K)	0.0083	81	2	0.2475	0.247546	ITPKA,CALM1
T cell activation(P)	0.0083	81	2	0.2475	0.247546	MAPK3,CALM1
Hepatitis B(K)	0.015	146	3	0.2478	0.247763	MAPK3,ELK1,CDKN1A

[truncated: 2 more sheets: lightcyan, salmon]
