# Supplementary material for: Network-Based Predictors of Progression in Head and Neck Squamous Cell Carcinoma
Source: Front Genet. 2018 May 29;9:183. doi: 10.3389/fgene.2018.00183 (PMC5992410; doi:10.3389/fgene.2018.00183)
Supplement: Supplementary file 1 [file Data_Sheet_1.zip › Supplementary_Data_Reduced/3-differentialNetworkAnalysis_genes/de.txt]

A2M
AAK1
AARSD1
AATF
ABCA12
ABCA13
ABCA1
ABCA3
ABCA8
ABCB10
ABCB1
ABCC1
ABCC4
ABCC9
ABHD11
ABHD15
ABHD2
ABHD3
ABHD8
ABI2
ABI3BP
ABI3
ABL1
ABL2
ABLIM1
ABR
ACACA
ACACB
ACAD11
ACADSB
ACAP1
ACAP2
ACBD3
ACBD4
ACBD5
ACBD6
ACD
ACER2
ACE
ACHE
ACLY
ACOT7
ACOT8
ACP1
ACP2
ACP5
ACP6
ACPL2
ACSL4
ACSL5
ACSS1
ACTA1
ACTA2
ACTB
ACTC1
ACTG1
ACTN1
ACTR10
ACTR1A
ACTR1B
ACTR2
ACTR3B
ACVR1B
ACVR1
ACVR2A
ACVR2B
ACVRL1
ACYP1
ADAM10
ADAM17
ADAM28
ADAM33
ADAM6
ADAMTS10
ADAMTS14
ADAMTS17
ADAMTS4
ADAMTS5
ADAMTS7
ADAMTS9
ADAMTSL1
ADAMTSL2
ADAR
ADAT1
ADAT2
ADCK5
ADCY2
ADCY3
ADCY4
ADCY6
ADCY7
ADCY9
ADC
ADD1
ADD3
ADI1
ADK
ADNP2
ADNP
ADORA2A
ADPGK
ADPRHL2
ADPRH
ADRA2A
ADRM1
ADSL
ADSS
AEBP1
AES
AFAP1
AFF1
AFF4
AFG3L1
AFMID
AFTPH
AGAP1
AGAP2
AGAP3
AGAP4
AGAP6
AGBL5
AGGF1
AGL
AGPAT2
AGPAT4
AGPAT5
AGTRAP
AGT
AHCTF1
AHCYL1
AHDC1
AHI1
AHNAK
AHSA1
AHSA2
AIF1
AIM1L
AIM1
AIM2
AIMP1
AIMP2
AIP
AJAP1
AK1
AK2
AK3L1
AKAP10
AKAP11
AKAP13
AKAP1
AKAP2
AKAP5
AKAP6
AKAP8L
AKAP9
AKNA
AKR1A1
AKR7A2
AKT3
ALDH1B1
ALDH1L2
ALDH3A1
ALDH5A1
ALDH6A1
ALG10
ALG6
ALKBH2
ALKBH6
ALKBH7
ALMS1
ALOX5AP
ALOX5
ALPK1
ALPK2
ALPK3
ALPL
ALS2CL
ALS2CR8
ALS2
AMBRA1
AMFR
AMOT
AMPD2
AMZ2P1
AMZ2
ANAPC11
ANAPC16
ANAPC1
ANAPC7
ANGEL2
ANGPT1
ANGPT2
ANGPTL2
ANK2
ANK3
ANKFY1
ANKHD1.EIF4EBP3
ANKHD1
ANKIB1
ANKMY1
ANKMY2
ANKRA2
ANKRD10
ANKRD11
ANKRD12
ANKRD13B
ANKRD13C
ANKRD13D
ANKRD16
ANKRD17
ANKRD1
ANKRD26
ANKRD28
ANKRD32
ANKRD36BP1
ANKRD40
ANKRD50
ANKRD52
ANKRD54
ANKRD56
ANKRD57
ANKRD6
ANKS1A
ANKS3
ANO10
ANO6
ANO8
ANP32B
ANP32E
ANPEP
ANTXR1
ANTXR2
ANUBL1
ANXA2P1
ANXA2P2
ANXA2
ANXA3
ANXA5
ANXA6
AOC3
AOX1
AP1G1
AP1S2
AP2B1
AP3B1
AP3M1
AP3M2
AP4E1
APAF1
APBA1
APBA2
APBB1IP
APBB1
APBB2
APBB3
APCDD1L
APCDD1
APC
APITD1
APLNR
APLN
APOA1BP
APOB48R
APOBEC2
APOBEC3C
APOBEC3D
APOBEC3F
APOBEC3G
APOC1
APOD
APOL2
APOL3
APOL4
APOL6
APOLD1
APOOL
APOO
APPBP2
APPL1
APP
APRT
APTX
AQP1
AQP3
AQP9
AQR
ARAP2
ARCN1
ARF5
ARFGAP1
ARFGAP3
ARFGEF1
ARFGEF2
ARFRP1
ARG1
ARGLU1
ARHGAP11A
ARHGAP11B
ARHGAP12
ARHGAP15
ARHGAP19
ARHGAP1
ARHGAP24
ARHGAP25
ARHGAP26
ARHGAP27
ARHGAP28
ARHGAP29
ARHGAP30
ARHGAP32
ARHGAP33
ARHGAP42
ARHGAP4
ARHGAP5
ARHGAP9
ARHGDIA
ARHGDIB
ARHGEF10L
ARHGEF11
ARHGEF12
ARHGEF15
ARHGEF17
ARHGEF19
ARHGEF2
ARHGEF37
ARHGEF4
ARHGEF6
ARID1A
ARID1B
ARID2
ARID4A
ARID4B
ARID5A
ARID5B
ARIH1
ARL10
ARL13B
ARL15
ARL16
ARL2
ARL3
ARL4C
ARL4D
ARL5B
ARL6IP1
ARL6IP4
ARL6IP5
ARL6IP6
ARMC5
ARMC9
ARMCX1
ARMCX3
ARMCX5
ARNT
ARPC2
ARPC3
ARPC4
ARPC5L
ARPP21
ARRB1
ARRB2
ARRDC1
ARRDC2
ARRDC3
ARRDC4
ARSB
ARSG
ARSI
ARSJ
ARTN
AS3MT
ASAH1
ASAM
ASAP1
ASB3
ASB7
ASCC3
ASF1B
ASH1L
ASPM
ASPN
ASPSCR1
ASTE1
ASXL1
ASXL2
ATAD2B
ATAD2
ATAD3A
ATAD3B
ATAD5
ATE1
ATF1
ATF2
ATF4
ATF5
ATF6
ATF7IP
ATF7
ATG16L2
ATG2A
ATG2B
ATG4B
ATG4D
ATHL1
ATL3
ATMIN
ATM
ATN1
ATOX1
ATP10A
ATP10B
ATP10D
ATP11A
ATP11B
ATP11C
ATP13A3
ATP2A2
ATP2A3
ATP2B1
ATP2B4
ATP2C1
ATP5C1
ATP5E
ATP5F1
ATP5G1
ATP5G2
ATP5H
ATP5J2
ATP5J
ATP5O
ATP6V0A1
ATP6V0A2
ATP6V0B
ATP6V0D1
ATP6V0E1
ATP6V0E2
ATP6V1D
ATP6V1E1
ATP6V1F
ATP6V1G1
ATP7A
ATP8A1
ATP8B1
ATP8B2
ATP8B4
ATP9A
ATP9B
ATPAF1
ATPIF1
ATRIP
ATRN
ATRX
ATR
ATXN1L
ATXN1
ATXN2L
ATXN2
ATXN7L1
ATXN7L2
ATXN7L3B
ATXN7
AUP1
AURKAIP1
AURKA
AURKB
AUTS2
AVEN
AXIN2
AZI1
AZIN1
B2M
B3GALNT1
B3GALT6
B3GAT3
B3GNT4
B3GNTL1
B4GALNT3
B4GALNT4
B4GALT2
B4GALT5
B4GALT6
B4GALT7
B9D1
B9D2
BACE1
BACH1
BACH2
BAD
BAG4
BAHCC1
BAHD1
BAI2
BAIAP2L2
BAIAP2
BAK1
BANF1
BARD1
BARX2
BASP1
BAT1
BAT2L1
BAT2L2
BAT2
BATF2
BATF
BAX
BAZ1B
BAZ2A
BAZ2B
BBC3
BBOX1
BBS10
BBS1
BBS9
BBX
BCAP31
BCAR1
BCAS3
BCAT2
BCCIP
BCKDHB
BCL11A
BCL2A1
BCL2L11
BCL2L12
BCL6B
BCL6
BCL7C
BCL9L
BCL9
BCLAF1
BCORL1
BCOR
BCS1L
BDKRB1
BDKRB2
BDP1
BEND3
BEND7
BEX2
BEX4
BHLHB9
BHLHE41
BICD1
BICD2
BIN1
BIN2
BIN3
BIRC5
BIRC6
BLM
BLOC1S1
BLZF1
BMF
BMI1
BMP1
BMP2K
BMP4
BMP8B
BMPR1A
BMPR2
BNC1
BNC2
BNIP1
BNIP3
BNIPL
BOC
BOD1L
BOD1
BOK
BOLA1
BOLA2
BOLA3
BPTF
BRAF
BRCA1
BRCA2
BRD1
BRD2
BRD3
BRD4
BRD8
BRI3
BRIP1
BRIX1
BRMS1
BRP44
BRPF1
BRPF3
BRWD1
BRWD3
BSG
BSPRY
BST2
BTAF1
BTBD11
BTBD12
BTBD6
BTBD7
BTF3L4
BTF3
BTK
BTN2A2
BTN3A3
BTRC
BUB1B
BUB1
BUB3
BUD31
BVES
BYSL
BZRAP1
BZW1
C10orf10
C10orf118
C10orf119
C10orf12
C10orf137
C10orf18
C10orf26
C10orf4
C10orf75
C10orf76
C10orf84
C10orf99
C11orf10
C11orf30
C11orf31
C11orf48
C11orf51
C11orf61
C11orf67
C11orf73
C11orf75
C11orf82
C11orf83
C11orf93
C12orf10
C12orf23
C12orf24
C12orf32
C12orf34
C12orf35
C12orf41
C12orf44
C12orf45
C12orf47
C12orf48
C12orf51
C12orf57
C12orf62
C12orf65
C12orf73
C12orf76
C13orf15
C13orf18
C13orf1
C13orf23
C13orf31
C14orf101
C14orf106
C14orf109
C14orf118
C14orf119
C14orf129
C14orf135
C14orf138
C14orf139
C14orf142
C14orf143
C14orf145
C14orf153
C14orf156
C14orf166
C14orf167
C14orf179
C14orf1
C14orf21
C14orf2
C14orf43
C14orf49
C14orf4
C14orf79
C14orf80
C14orf93
C15orf23
C15orf24
C15orf40
C15orf42
C15orf61
C15orf63
C16orf13
C16orf42
C16orf45
C16orf55
C16orf57
C16orf59
C16orf61
C16orf72
C16orf74
C16orf75
C16orf91
C17orf100
C17orf103
C17orf106
C17orf108
C17orf37
C17orf42
C17orf49
C17orf53
C17orf56
C17orf58
C17orf61
C17orf65
C17orf71
C17orf75
C17orf79
C17orf81
C17orf86
C17orf90
C17orf91
C17orf95
C18orf1
C18orf25
C18orf54
C18orf55
C19orf10
C19orf24
C19orf25
C19orf28
C19orf40
C19orf42
C19orf43
C19orf44
C19orf48
C19orf50
C19orf52
C19orf53
C19orf54
C19orf55
C19orf56
C19orf60
C19orf61
C19orf62
C19orf66
C19orf70
C1QBP
C1R
C1S
C1orf107
C1orf109
C1orf112
C1orf116
C1orf122
C1orf123
C1orf124
C1orf128
C1orf131
C1orf135
C1orf151
C1orf156
C1orf159
C1orf162
C1orf170
C1orf172
C1orf198
C1orf212
C1orf216
C1orf26
C1orf27
C1orf31
C1orf35
C1orf38
C1orf50
C1orf52
C1orf54
C1orf55
C1orf56
C1orf57
C1orf58
C1orf63
C1orf66
C1orf77
C1orf83
C1orf86
C1orf91
C1orf96
C20orf112
C20orf117
C20orf151
C20orf177
C20orf199
C20orf20
C20orf24
C20orf27
C20orf72
C20orf96
C21orf119
C21orf2
C21orf33
C21orf45
C21orf57
C21orf58
C21orf59
C22orf30
C22orf32
C22orf39
C22orf40
C22orf9
C2CD3
C2orf18
C2orf28
C2orf3
C2orf44
C2orf54
C2orf56
C2orf60
C2orf64
C2orf67
C2orf68
C2orf79
C2orf7
C2orf86
C3orf10
C3orf17
C3orf18
C3orf26
C3orf34
C3orf37
C3orf54
C3orf58
C3orf63
C3orf64
C3orf75
C3
C4A
C4orf21
C4orf27
C4orf29
C4orf3
C4orf41
C4orf42
C4orf46
C5AR1
C5orf13
C5orf24
C5orf25
C5orf30
C5orf33
C5orf41
C5orf42
C5orf51
C5orf53
C5orf54
C5orf56
C5orf62
C5
C6orf108
C6orf125
C6orf129
C6orf130
C6orf134
C6orf136
C6orf153
C6orf162
C6orf167
C6orf168
C6orf1
C6orf203
C6orf225
C6orf35
C6orf48
C7orf11
C7orf13
C7orf23
C7orf30
C7orf40
C7orf44
C7orf47
C7orf50
C7orf55
C7orf58
C7orf59
C8orf37
C8orf38
C8orf40
C8orf41
C8orf59
C8orf73
C8orf76
C9orf102
C9orf110
C9orf114
C9orf119
C9orf129
C9orf140
C9orf142
C9orf167
C9orf16
C9orf23
C9orf37
C9orf3
C9orf41
C9orf45
C9orf5
C9orf64
C9orf69
C9orf72
C9orf80
C9orf86
C9orf91
CA11
CA12
CA2
CA5B
CAB39
CABC1
CABIN1
CABLES2
CACHD1
CACNA1B
CACNA1C
CACNA1H
CACNA2D1
CACNA2D3
CACNB1
CACNG1
CACYBP
CADM1
CAD
CALCOCO1
CALCRL
CALD1
CALHM2
CALM1
CALM2
CALML4
CALR
CALU
CAMK1
CAMK2B
CAMK2N1
CAMSAP1L1
CAMSAP1
CAMTA1
CAND2
CANX
CAP1
CAPG
CAPN10
CAPN3
CAPN7
CAPNS2
CAPZB
CARD10
CARD11
CARD14
CARD16
CARD6
CARD8
CARD9
CARHSP1
CASC4
CASC5
CASD1
CASKIN2
CASP1
CASP2
CASP4
CASP8AP2
CASQ2
CASZ1
CAT
CAV2
CBFA2T2
CBLB
CBLC
CBLL1
CBL
CBS
CBWD2
CBX1
CBX3
CBX5
CBX6
CBX7
CBX8
CBY1
CCAR1
CCBL1
CCDC101
CCDC104
CCDC106
CCDC109B
CCDC111
CCDC117
CCDC124
CCDC125
CCDC12
CCDC130
CCDC132
CCDC137
CCDC138
CCDC142
CCDC146
CCDC149
CCDC14
CCDC159
CCDC18
CCDC21
CCDC23
CCDC24
CCDC28A
CCDC34
CCDC41
CCDC45
CCDC46
CCDC51
CCDC52
CCDC56
CCDC57
CCDC58
CCDC59
CCDC61
CCDC64
CCDC66
CCDC69
CCDC72
CCDC74A
CCDC75
CCDC76
CCDC77
CCDC85C
CCDC86
CCDC88A
CCDC93
CCDC94
CCDC97
CCDC99
CCHCR1
CCL13
CCL18
CCL21
CCL22
CCL2
CCL3
CCL4L2
CCL4
CCL5
CCL8
CCM2
CCNA2
CCNB1IP1
CCNB1
CCNB2
CCNF
CCNH
CCNI
CCNL1
CCNL2
CCNO
CCNT1
CCNT2
CCPG1
CCR5
CCR6
CCR7
CCRL2
CCRN4L
CCS
CCT3
CCT4
CCT5
CCT7
CD14
CD151
CD163L1
CD180
CD200
CD209
CD247
CD248
CD274
CD276
CD27
CD28
CD2AP
CD2BP2
CD2
CD300A
CD302
CD320
CD34
CD37
CD3D
CD3E
CD3G
CD40
CD44
CD46
CD48
CD4
CD52
CD53
CD59
CD5
CD63
CD68
CD6
CD72
CD74
CD7
CD83
CD86
CD8A
CD8B
CD93
CD96
CD97
CD99L2
CD9
CDC123
CDC14A
CDC14B
CDC20
CDC23
CDC25A
CDC25C
CDC27
CDC34
CDC37
CDC40
CDC42BPA
CDC42BPB
CDC42SE2
CDC42
CDC45
CDC6
CDC73
CDC7
CDCA2
CDCA3
CDCA4
CDCA5
CDCA7L
CDCA7
CDCA8
CDCP1
CDH1
CDH2
CDH3
CDH5
CDH6
CDK10
CDK12
CDK13
CDK14
CDK17
CDK19
CDK1
CDK20
CDK2AP2
CDK2
CDK3
CDK4
CDK5R1
CDK5RAP3
CDK6
CDK7
CDK8
CDK9
CDKAL1
CDKL5
CDKN1A
CDKN1B
CDKN2AIP
CDKN2C
CDKN2D
CDKN3
CDON
CDR2
CDS1
CDT1
CEACAM19
CEACAM5
CEBPB
CECR1
CECR5
CELF1
CELF2
CELSR1
CELSR2
CENPA
CENPC1
CENPE
CENPF
CENPH
CENPJ
CENPK
CENPL
CENPM
CENPO
CENPP
CENPQ
CENPT
CENPW
CEP110
CEP120
CEP135
CEP152
CEP170
CEP192
CEP250
CEP290
CEP350
CEP55
CEP63
CEP68
CEP70
CEP72
CEP76
CEP78
CEP97
CERCAM
CERK
CES3
CETN2
CETN3
CFDP1
CFH
CFL1
CFP
CGGBP1
CGN
CH25H
CHADL
CHAF1A
CHAF1B
CHCHD10
CHCHD1
CHCHD4
CHCHD5
CHCHD6
CHCHD7
CHCHD8
CHD1
CHD2
CHD3
CHD4
CHD6
CHD8
CHD9
CHEK2
CHERP
CHI3L1
CHIC1
CHKA
CHKB.CPT1B
CHML
CHMP1A
CHMP2A
CHMP4A
CHMP6
CHM
CHN1
CHPF2
CHPF
CHRD
CHST10
CHST11
CHST14
CHST15
CHST6
CHST7
CHST9
CHSY1
CHTF18
CIAPIN1
CIB1
CIC
CIDECP
CIITA
CINP
CIRH1A
CISD2
CISD3
CIT
CKAP2L
CKAP5
CKS1B
CKS2
CLASP1
CLASP2
CLCA2
CLCC1
CLCN2
CLCN3
CLCN4
CLDN15
CLDN5
CLDN7
CLEC10A
CLEC14A
CLEC2D
CLEC3B
CLEC5A
CLIC1
CLIC2
CLIC4
CLINT1
CLIP1
CLIP2
CLIP3
CLK1
CLK2P
CLK2
CLK4
CLOCK
CLPP
CLPX
CLSPN
CLSTN2
CLSTN3
CLTA
CLTC
CLUAP1
CMC1
CMIP
CMPK2
CMTM1
CMTM6
CMTM8
CNGB1
CNIH4
CNN1
CNNM3
CNNM4
CNOT10
CNOT1
CNOT6L
CNOT6
CNOT8
CNPY2
CNPY3
CNPY4
CNRIP1
CNST
CNTNAP1
COBRA1
COCH
COG6
COIL
COL10A1
COL12A1
COL14A1
COL15A1
COL16A1
COL17A1
COL18A1
COL1A1
COL1A2
COL3A1
COL4A1
COL4A2
COL4A3BP
COL4A6
COL5A1
COL5A2
COL5A3
COL6A1
COL6A2
COL6A3
COL8A1
COL8A2
COMMD1
COMMD3
COMMD4
COMMD5
COMMD6
COMMD8
COMP
COMTD1
COPA
COPB1
COPE
COPS3
COPS5
COPS6
COPZ1
COQ10A
COQ3
COQ4
COQ7
CORO1A
CORO1C
CORO2A
CORO6
COTL1
COX16
COX17
COX19
COX4I1
COX4NB
COX5A
COX6A1
COX6A2
COX6B1
COX7A2L
COX7A2
COX7B
COX7C
COX8A
CP110
CPA3
CPA4
CPD
CPEB2
CPEB3
CPEB4
CPNE5
CPSF3L
CPSF3
CPSF6
CPT1B
CPXM1
CPXM2
CP
CR1
CRABP2
CRAMP1L
CRB3
CRBN
CREB1
CREB3L1
CREB3L2
CREB3L4
CREBBP
CREBL2
CREBZF
CRIM1
CRIPT
CRISPLD2
CRKL
CRLF3
CROCCL1
CROCC
CRTAP
CRTC1
CRTC2
CRTC3
CRYBG3
CSAD
CSF1
CSF2RA
CSF2RB
CSGALNACT1
CSGALNACT2
CSMD2
CSNK1A1
CSNK1G1
CSNK1G3
CSNK2A1P
CSNK2A2
CSNK2B
CSPG4
CSPP1
CSRNP2
CSRP3
CST3
CST7
CSTF2T
CTCF
CTDSP2
CTDSPL2
CTF1
CTGF
CTLA4
CTNNA1
CTNNB1
CTNNBIP1
CTNNBL1
CTNND1
CTPS2
CTR9
CTSA
CTSF
CTSL1
CTSO
CTSW
CTSZ
CTTNBP2NL
CTU2
CUEDC1
CUEDC2
CUL4B
CUL5
CUL7
CUL9
CUTA
CWC15
CWH43
CX3CL1
CXCL10
CXCL13
CXCL16
CXCL17
CXCR3
CXCR6
CXXC5
CXorf23
CXorf36
CXorf56
CYB5B
CYB5R1
CYB5RL
CYBA
CYBRD1
CYC1
CYCS
CYFIP1
CYFIP2
CYGB
CYHR1
CYLD
CYP20A1
CYP27A1
CYP27B1
CYP2C18
CYP2U1
CYP4F12
CYP4V2
CYP4X1
CYP7B1
CYR61
CYS1
CYTH3
CYTH4
CYTIP
CYTSA
CYTSB
CYYR1
D2HGDH
D4S234E
DAAM1
DAAM2
DAB2
DACT3
DAD1
DAG1
DAGLA
DAP3
DAPK1
DAPK3
DARS2
DAZAP1
DBF4B
DBF4
DBI
DBNL
DBP
DBR1
DBT
DCAF13
DCAF16
DCAF17
DCAF5
DCAF7
DCAKD
DCBLD1
DCHS1
DCI
DCK
DCLRE1A
DCLRE1B
DCLRE1C
DCP1A
DCP2
DCTN1
DCTN3
DCTPP1
DCUN1D1
DCUN1D2
DCUN1D3
DCXR
DDHD2
DDI2
DDIT3
DDR2
DDT
DDX11
DDX12
DDX17
DDX18
DDX21
DDX26B
DDX28
DDX39
DDX3X
DDX41
DDX46
DDX49
DDX51
DDX55
DDX56
DDX58
DDX59
DDX60
DDX6
DEK
DEM1
DENND1B
DENND1C
DENND2A
DENND2C
DENND2D
DENND3
DENND4A
DENND4B
DENND4C
DENND5A
DENND5B
DENR
DEPDC1B
DEPDC5
DERL2
DES
DET1
DEXI
DFFB
DFNA5
DGCR6L
DGCR6
DGCR8
DGKD
DGKE
DGKH
DGUOK
DHFRL1
DHFR
DHODH
DHPS
DHRS13
DHRS1
DHRS7
DHTKD1
DHX30
DHX33
DHX34
DHX35
DHX36
DHX40
DHX57
DHX58
DHX8
DHX9
DIABLO
DIAPH1
DIAPH2
DICER1
DIDO1
DIO2
DIP2A
DIP2B
DIP2C
DIS3L
DISC1
DISP1
DIXDC1
DKC1
DKK3
DLC1
DLG1
DLG3
DLG4
DLG5
DLGAP4
DLGAP5
DLL4
DLX1
DLX3
DMAP1
DMD
DMPK
DMTF1
DMXL1
DMXL2
DNA2
DNAJA2
DNAJB14
DNAJB2
DNAJC10
DNAJC13
DNAJC14
DNAJC16
DNAJC17
DNAJC18
DNAJC27
DNAJC3
DNAJC5
DNAJC7
DNAJC8
DNAJC9
DNAL1
DNASE2
DNHD1
DNLZ
DNMBP
DNMT1
DNMT3A
DNTTIP1
DOC2B
DOCK10
DOCK11
DOCK1
DOCK2
DOCK4
DOCK5
DOCK7
DOCK8
DOCK9
DOHH
DOK1
DOK2
DOK3
DOK4
DOM3Z
DONSON
DOPEY1
DOPEY2
DPCD
DPH5
DPM1
DPM2
DPM3
DPP7
DPP8
DPT
DPY19L1
DPY19L3
DPY19L4
DPY30
DPYD
DPYSL2
DPYSL3
DRAM1
DRAP1
DRG1
DRG2
DSC2
DSCC1
DSCR3
DSEL
DSE
DSG1
DSG2
DSG3
DSN1
DSP
DSTN
DSTYK
DTL
DTNB
DTX3L
DTX3
DTYMK
DULLARD
DUOX1
DUS1L
DUS2L
DUSP12
DUSP14
DUSP18
DUSP26
DUSP27
DUSP28
DUSP3
DUSP6
DUSP7
DUT
DVL1
DVL3
DYM
DYNC1H1
DYNC1I2
DYNC1LI2
DYNC2H1
DYNLL1
DYNLRB1
DYNLT1
DYRK1A
DYRK1B
DYRK2
DYSFIP1
DYSF
DZIP3
E2F1
E2F3
E2F4
E2F5
E2F6
E2F7
E2F8
E4F1
EAF1
EBF1
EBF3
EBF4
EBNA1BP2
EBPL
EBP
ECE1
ECE2
ECH1
ECHDC2
ECHS1
ECM2
ECSIT
ECT2
EDEM1
EDEM3
EDF1
EDNRA
EDNRB
EEA1
EEF1B2
EEF1D
EEF1E1
EEF1G
EEF2K
EEPD1
EFCAB2
EFCAB7
EFEMP2
EFHC1
EFNA3
EFNA4
EFNB1
EFNB2
EFR3A
EFS
EGLN2
EHBP1L1
EHD1
EHD2
EHD3
EHD4
EHF
EHMT1
EHMT2
EI24
EID1
EIF1
EIF2AK2
EIF2AK3
EIF2AK4
EIF2B2
EIF2B3
EIF2B4
EIF2C1
EIF2C3
EIF2C4
EIF2S1
EIF2S2
EIF3A
EIF3B
EIF3C
EIF3D
EIF3F
EIF3G
EIF3H
EIF3I
EIF3K
EIF3M
EIF4A1
EIF4A2
EIF4A3
EIF4E2
EIF4E3
EIF4EBP1
EIF4EBP3
EIF4ENIF1
EIF4E
EIF4G2
EIF4G3
EIF5AL1
EIF5A
EIF6
ELAC1
ELAVL1
ELF1
ELF2
ELF3
ELF4
ELFN1
ELK3
ELK4
ELL2
ELMO1
ELMO2
ELMO3
ELMOD3
ELN
ELOF1
ELOVL1
ELOVL5
ELTD1
EMB
EMCN
EMD
EME1
EMG1
EMILIN1
EMILIN2
EML1
EML4
EMP2
EMP3
EMR2
ENAH
ENC1
ENDOD1
ENDOG
ENGASE
ENG
ENO1
ENPEP
ENPP1
ENPP4
ENPP5
ENSA
ENTPD1
ENTPD4
ENTPD5
ENTPD7
ENY2
EP300
EP400
EPAS1
EPB41L1
EPB41L2
EPB41L5
EPB41
EPC1
EPC2
EPCAM
EPDR1
EPHB1
EPHB3
EPM2AIP1
EPM2A
EPN1
EPN3
EPS15
EPS8L2
EPS8
EPSTI1
EPT1
ERAL1
ERAP1
ERBB2IP
ERBB3
ERC1
ERCC1
ERCC3
ERCC4
ERCC6L
ERCC6
EREG
ERG
ERH
ERI3
ERLEC1
ERMAP
ERN1
ERP29
ERP44
ESAM
ESCO1
ESCO2
ESPL1
ESR1
ESRP2
ESYT2
ETNK1
ETNK2
ETS1
ETV3
ETV5
ETV6
ETV7
EVC2
EVC
EVI2A
EVI2B
EVI5
EVL
EVPL
EXD3
EXO1
EXOC3L2
EXOC5
EXOC6B
EXOC6
EXOC8
EXOG
EXOSC1
EXOSC2
EXOSC4
EXOSC5
EXOSC6
EXOSC7
EXOSC8
EXOSC9
EXT2
EXTL2
EYA3
EZH1
EZH2
F12
F13A1
F3
F8
FAAH2
FABP3
FABP5
FAF2
FAHD2A
FAIM3
FAIM
FAM100B
FAM101B
FAM102A
FAM102B
FAM103A1
FAM104B
FAM107B
FAM108A1
FAM110A
FAM110B
FAM110C
FAM111B
FAM113A
FAM114A1
FAM114A2
FAM115A
FAM116A
FAM117A
FAM117B
FAM118A
FAM119A
FAM120B
FAM120C
FAM122B
FAM123B
FAM125A
FAM125B
FAM126A
FAM127A
FAM128A
FAM128B
FAM129B
FAM133B
FAM134B
FAM135A
FAM136A
FAM13B
FAM13C
FAM156A
FAM158A
FAM160A1
FAM160B1
FAM161A
FAM161B
FAM162A
FAM164A
FAM165B
FAM167B
FAM168A
FAM168B
FAM171A1
FAM172A
FAM175A
FAM176B
FAM177A1
FAM178A
FAM179B
FAM190B
FAM193A
FAM193B
FAM195A
FAM195B
FAM198B
FAM19A5
FAM200B
FAM20B
FAM21A
FAM21C
FAM26F
FAM32A
FAM38A
FAM3A
FAM3B
FAM40A
FAM45B
FAM46B
FAM46C
FAM49A
FAM50A
FAM53B
FAM53C
FAM54A
FAM55C
FAM58A
FAM60A
FAM63B
FAM65A
FAM65B
FAM70A
FAM72B
FAM72D
FAM73A
FAM73B
FAM76B
FAM78A
FAM83B
FAM83D
FAM83E
FAM83F
FAM83G
FAM83H
FAM86A
FAM89A
FAM89B
FAM96A
FAM96B
FAM98A
FAM98B
FAM98C
FANCA
FANCB
FANCC
FANCD2
FANCI
FANCL
FANCM
FAR2
FARP1
FARSB
FASTK
FAS
FAT1
FAU
FBF1
FBLIM1
FBLN1
FBLN2
FBLN5
FBLN7
FBL
FBN1
FBP1
FBRSL1
FBXL14
FBXL15
FBXL17
FBXL6
FBXL7
FBXL8
FBXO10
FBXO11
FBXO21
FBXO22OS
FBXO30
FBXO34
FBXO38
FBXO46
FBXO5
FBXO6
FBXW11
FBXW5
FBXW8
FBXW9
FCER1G
FCGR2A
FCGR2B
FCGR2C
FCGRT
FCHO2
FECH
FEM1C
FEN1
FERMT1
FERMT2
FERMT3
FER
FES
FEZ1
FGD2
FGD3
FGD5
FGD6
FGF7
FGFR1
FGFR2
FGR
FHL1
FHL2
FHL3
FHOD1
FH
FIBIN
FIBP
FICD
FIGNL1
FILIP1L
FILIP1
FIS1
FIZ1
FKBP10
FKBP15
FKBP2
FKBP3
FKBP7
FKBP8
FKBP9L
FKBP9
FKBPL
FKTN
FLAD1
FLI1
FLII
FLJ10038
FLJ10357
FLJ23867
FLJ36031
FLJ37453
FLJ39653
FLJ42709
FLJ45340
FLJ45445
FLNA
FLNB
FLNC
FLRT2
FLT1
FLT3LG
FLVCR1
FMNL1
FMNL3
FMOD
FMR1
FN3K
FNBP1
FNBP4
FNDC3A
FNDC3B
FNIP1
FNIP2
FOLR2
FOSL1
FOSL2
FOXA1
FOXE1
FOXJ1
FOXJ2
FOXJ3
FOXK1
FOXM1
FOXN2
FOXN3
FOXO1
FOXO3B
FOXO3
FOXO4
FOXP2
FOXP3
FOXRED2
FPGS
FRAT1
FRAT2
FRG1B
FRG1
FRK
FRMD4A
FRMD4B
FRMD6
FRS2
FRS3
FRYL
FRY
FSCN1
FSTL1
FSTL3
FTO
FUBP1
FUBP3
FUCA1
FUNDC2
FURIN
FUT10
FUT11
FUT3
FUT4
FUT6
FUT8
FXN
FXYD3
FXYD5
FXYD6
FYB
FYCO1
FYN
FZD1
FZD2
FZD4
FZD7
FZD8
G2E3
G3BP2
GAB1
GAB2
GAB3
GABARAPL2
GABARAP
GABBR1
GABPA
GADD45GIP1
GADD45G
GALE
GALK1
GALM
GALNS
GALNT10
GALNT12
GALNT2
GALNT4
GALNT5
GALNTL2
GANAB
GAN
GAPDH
GAPVD1
GAR1
GARS
GAS1
GAS5
GAS7
GATA3
GATAD1
GATAD2B
GATC
GATM
GBAP1
GBF1
GBGT1
GBP1
GBP2
GBP5
GCAT
GCA
GCC2
GCDH
GCET2
GCFC1
GCHFR
GCN1L1
GCNT2
GCNT4
GDF11
GDPD5
GEFT
GEMIN5
GEMIN6
GEMIN7
GEM
GEN1
GET4
GFER
GFM1
GFOD1
GFOD2
GFPT1
GFPT2
GFRA1
GGA2
GGCT
GGNBP2
GGT5
GGT7
GGTA1
GIGYF1
GIGYF2
GIMAP1
GIMAP2
GIMAP4
GIMAP5
GIMAP6
GIMAP7
GIMAP8
GIN1
GINS1
GINS2
GINS3
GINS4
GIPC1
GIPC3
GIT2
GIYD2
GJA1
GJA4
GJB2
GJB3
GJB5
GJB6
GJD3
GK5
GLB1L2
GLB1
GLCCI1
GLG1
GLI2
GLI3
GLI4
GLIPR1
GLIPR2
GLIS2
GLIS3
GLRX2
GLRX3
GLRX5
GLRX
GLT8D1
GLT8D2
GLTPD1
GLTSCR1
GLTSCR2
GLUD2
GLUL
GLYR1
GM2A
GMCL1
GMFG
GMIP
GMNN
GMPPA
GMPS
GNA11
GNA12
GNA13
GNA15
GNAI1
GNAI2
GNAI3
GNB2L1
GNE
GNG11
GNG12
GNG2
GNG5
GNG7
GNL3L
GNLY
GNPTAB
GNRHR2
GNS
GOLGA2B
GOLGA4
GOLGA5
GOLGA6L10
GOLGA6L9
GOLGA7B
GOLGA8A
GOLGA8B
GOLGB1
GOLIM4
GOLM1
GOLPH3
GON4L
GORAB
GOSR1
GPATCH1
GPATCH3
GPATCH8
GPBP1
GPC4
GPC6
GPD1L
GPD2
GPM6B
GPN3
GPR107
GPR114
GPR115
GPR116
GPR124
GPR137B
GPR153
GPR157
GPR160
GPR172A
GPR172B
GPR176
GPR183
GPR1
GPR4
GPR68
GPRASP1
GPRASP2
GPRC5B
GPS1
GPS2
GPSM3
GPX1
GPX2
GPX4
GPX7
GPX8
GRAMD1A
GRAMD1C
GRAP
GRB10
GREM1
GRHL1
GRHL2
GRINL1A
GRIPAP1
GRLF1
GRN
GRPEL1
GRTP1
GSDMD
GSG2
GSR
GSTCD
GSTO1
GSTP1
GSTZ1
GTF2A1
GTF2A2
GTF2F2
GTF2H3
GTF2H5
GTF2IP1
GTF2IRD2P1
GTF2IRD2
GTF2I
GTF3A
GTF3C2
GTF3C3
GTF3C4
GTF3C5
GTF3C6
GTPBP1
GTPBP3
GTSE1
GUCY1B3
GUK1
GVIN1
GXYLT1
GYPC
GZMA
GZMB
GZMH
GZMK
H1FX
H2AFV
H2AFZ
H3F3A
H3F3B
H6PD
HACE1
HACL1
HADH
HAPLN3
HARS
HAS2
HAUS1
HAUS5
HAUS7
HAUS8
HAVCR2
HAX1
HBP1
HBXIP
HCFC1R1
HCFC1
HCFC2
HCK
HCLS1
HCN3
HCST
HDAC6
HDDC2
HDDC3
HDGFRP2
HDGFRP3
HDHD3
HEATR1
HEATR5A
HEATR5B
HEBP2
HECTD1
HECTD2
HECW2
HELB
HELLS
HELZ
HEMK1
HEPH
HERC1
HERC2P2
HERC2
HERC3
HERC6
HES2
HES4
HEXIM2
HEY2
HEYL
HGSNAT
HGS
HHAT
HHEX
HHIPL1
HIAT1
HIF1A
HIGD1A
HIGD2A
HINT1
HIP1
HIPK1
HIPK2
HIPK3
HIRIP3
HIVEP1
HIVEP2
HIVEP3
HK2
HK3
HKR1
HLA.A
HLA.B
HLA.C
HLA.DMA
HLA.DMB
HLA.DOA
HLA.DPA1
HLA.DPB1
HLA.DQA1
HLA.DQB1
HLA.DQB2
HLA.DRA
HLA.DRB1
HLA.DRB5
HLA.DRB6
HLA.E
HLA.F
HLA.H
HLCS
HLF
HLTF
HLX
HM13
HMBOX1
HMBS
HMCN1
HMG20A
HMG20B
HMGA1
HMGB2
HMGB3
HMGCR
HMGN1
HMGN2
HMGN3
HMGXB4
HMHA1
HN1
HNMT
HNRNPA0
HNRNPA1
HNRNPA2B1
HNRNPA3
HNRNPAB
HNRNPC
HNRNPD
HNRNPH1
HNRNPL
HNRNPR
HNRNPUL1
HNRNPU
HNRPLL
HOMER1
HOMER2
HOMER3
HOOK2
HOOK3
HOXB2
HOXB3
HOXC13
HP1BP3
HPDL
HPRT1
HPS5
HRC
HRSP12
HS2ST1
HSBP1
HSCB
HSD17B10
HSD17B11
HSD17B14
HSD17B1
HSD17B4
HSD17B8
HSF1
HSF2
HSPA12B
HSPA13
HSPA14
HSPB11
HSPB1
HSPB2
HSPB3
HSPB6
HSPB7
HSPBP1
HSPC157
HSPD1
HSPE1
HSPG2
HTATIP2
HTR7P1
HTR7
HTRA1
HTRA2
HTRA3
HTT
HUWE1
HVCN1
HYOU1
IARS
IBTK
ICAM1
ICAM2
ICAM3
ICK
ICOSLG
ICOS
ICT1
ID2
IDE
IDO1
IDS
IDUA
IER3IP1
IFFO1
IFI27L1
IFI27L2
IFI27
IFI30
IFI35
IFI44L
IFI44
IFI6
IFIH1
IFIT1
IFIT2
IFIT3
IFIT5
IFITM3
IFNAR2
IFRD2
IFT122
IFT140
IFT172
IFT20
IFT81
IGDCC4
IGF1R
IGF2BP2
IGF2R
IGFBP4
IGFBP7
IGFL2
IGJ
IGSF10
IGSF9
IKBIP
IKBKB
IKBKE
IKZF1
IKZF2
IKZF3
IKZF4
IL10RA
IL11RA
IL11
IL12RB1
IL13RA1
IL15RA
IL15
IL16
IL17RE
IL18BP
IL18R1
IL18
IL1R1
IL20RB
IL21R
IL22RA1
IL2RA
IL2RB
IL2RG
IL32
IL34
IL3RA
IL4I1
IL4R
IL6R
IL6ST
IL7
ILDR1
ILF2
ILF3
ILKAP
ILK
ILVBL
IMP3
IMP4
IMPA2
IMPACT
IMPDH1
INCENP
INF2
ING1
ING3
ING4
ING5
INMT
INO80B
INO80D
INO80E
INO80
INPP4A
INPP4B
INPP5B
INPP5D
INPP5F
INSR
INTS10
INTS2
INTS3
INTS7
IP6K1
IP6K3
IPCEF1
IPMK
IPO11
IPO7
IPO9
IPPK
IPP
IPW
IQCC
IQGAP1
IQGAP2
IQSEC1
IRAK4
IREB2
IRF1
IRF2BP1
IRF2
IRF3
IRF4
IRF8
IRS1
IRX6
ISCA2
ISCU
ISG20L2
ISM1
ISOC1
ISOC2
ITCH
ITGA11
ITGA1
ITGA2
ITGA3
ITGA5
ITGA6
ITGA7
ITGA9
ITGAE
ITGAL
ITGAM
ITGAV
ITGAX
ITGB1BP1
ITGB1
ITGB2
ITGB3BP
ITGB7
ITGB8
ITIH4
ITK
ITM2A
ITM2C
ITPA
ITPKB
ITPR1
ITPR2
ITPR3
ITPRIPL1
ITPRIPL2
ITPRIP
ITSN1
ITSN2
IVD
JAGN1
JAK1
JAK2
JAK3
JAM2
JAM3
JAZF1
JHDM1D
JKAMP
JMJD1C
JMJD4
JMJD5
JMJD6
JMJD8
JMY
JOSD2
JPH2
JRK
JTB
JUP
KAL1
KANK1
KANK2
KANK3
KANK4
KARS
KAT2A
KAT2B
KBTBD11
KBTBD4
KBTBD7
KCMF1
KCNAB2
KCNC3
KCND1
KCND3
KCNE3
KCNE4
KCNJ15
KCNJ2
KCNJ8
KCNMA1
KCNMB1
KCNN3
KCNQ1
KCNS3
KCTD10
KCTD12
KCTD13
KCTD17
KCTD18
KCTD20
KCTD3
KCTD6
KCTD7
KDELC1
KDELC2
KDELR3
KDM2B
KDM3A
KDM3B
KDM4A
KDM4C
KDM5A
KDM5B
KDM5C
KDM6A
KDM6B
KDR
KEAP1
KHDC1L
KHDRBS1
KHK
KHSRP
KIAA0100
KIAA0101
KIAA0114
KIAA0141
KIAA0146
KIAA0182
KIAA0195
KIAA0196
KIAA0232
KIAA0240
KIAA0247
KIAA0284
KIAA0355
KIAA0430
KIAA0467
KIAA0494
KIAA0528
KIAA0556
KIAA0562
KIAA0564
KIAA0586
KIAA0753
KIAA0754
KIAA0776
KIAA0892
KIAA0895L
KIAA0907
KIAA0913
KIAA0947
KIAA1009
KIAA1012
KIAA1033
KIAA1109
KIAA1143
KIAA1147
KIAA1211
KIAA1217
KIAA1267
KIAA1274
KIAA1310
KIAA1328
KIAA1370
KIAA1429
KIAA1430
KIAA1432
KIAA1462
KIAA1468
KIAA1524
KIAA1539
KIAA1549
KIAA1609
KIAA1614
KIAA1632
KIAA1644
KIAA1671
KIAA1712
KIAA1715
KIAA1755
KIAA1804
KIAA1841
KIAA1908
KIAA1958
KIAA1967
KIAA2013
KIAA2018
KIAA2026
KIDINS220
KIF11
KIF13A
KIF14
KIF15
KIF16B
KIF18A
KIF18B
KIF1B
KIF1C
KIF20A
KIF20B
KIF21A
KIF21B
KIF22
KIF23
KIF24
KIF26B
KIF27
KIF2A
KIF2C
KIF3C
KIF4A
KIF5B
KIF7
KIFC1
KIFC2
KIFC3
KIRREL
KITLG
KLC1
KLC4
KLF10
KLF11
KLF12
KLF13
KLF16
KLF2
KLF3
KLF6
KLF7
KLF9
KLHDC10
KLHDC4
KLHDC5
KLHL11
KLHL12
KLHL13
KLHL15
KLHL17
KLHL18
KLHL20
KLHL23
KLHL24
KLHL26
KLHL28
KLHL30
KLHL3
KLHL5
KLHL6
KLHL8
KLRK1
KNTC1
KPNA2
KPNA6
KPNB1
KPTN
KRAS
KREMEN1
KRI1
KRIT1
KRR1
KRT13
KRT19
KRT23
KRT5
KRT78
KRT8
KRTCAP2
KRTCAP3
KSR1
KTELC1
L2HGDH
L3MBTL3
LAD1
LAG3
LAGE3
LAMA2
LAMA3
LAMA4
LAMB1
LAMB2
LAMB3
LAMC1
LAMC2
LAP3
LAPTM5
LARGE
LARP1B
LARP1
LARP4
LARP6
LARS2
LASP1
LASS3
LASS4
LASS6
LAT2
LATS1
LATS2
LAT
LAX1
LBH
LBR
LCA5
LCK
LCMT1
LCOR
LCP1
LCP2
LDB2
LDHA
LDLRAD3
LDOC1L
LDOC1
LEF1
LEMD3
LENG1
LENG8
LEPRE1
LEPREL2
LEPROT
LETMD1
LGALS3BP
LGALS7B
LGALS9
LGI2
LGMN
LHFPL2
LHFP
LIFR
LIG1
LIG3
LILRA5
LILRA6
LILRB1
LILRB2
LILRB3
LILRB4
LILRB5
LIMA1
LIMCH1
LIMD1
LIMD2
LIME1
LIMS2
LIN37
LIN52
LIN54
LIN7B
LIN9
LINGO1
LIPE
LIPT1
LITAF
LIX1L
LLGL2
LLPH
LMAN1
LMAN2
LMBR1
LMBRD2
LMCD1
LMNA
LMNB1
LMO2
LMO4
LMOD1
LMOD3
LMTK2
LNPEP
LNX1
LOC100128191
LOC100129034
LOC100129387
LOC100129637
LOC100130776
LOC100130932
LOC100132247
LOC100132287
LOC100133161
LOC100133331
LOC100190986
LOC100216545
LOC100270710
LOC100271836
LOC100288778
LOC144438
LOC146880
LOC147727
LOC150776
LOC150786
LOC151162
LOC152217
LOC200030
LOC253039
LOC254559
LOC283314
LOC284023
LOC284441
LOC284837
LOC284900
LOC285074
LOC338799
LOC339047
LOC339290
LOC349114
LOC374443
LOC388789
LOC388796
LOC388955
LOC389333
LOC399959
LOC400027
LOC400043
LOC400657
LOC401010
LOC440944
LOC440957
LOC441208
LOC441869
LOC442454
LOC554202
LOC641298
LOC642587
LOC642846
LOC642852
LOC643008
LOC646214
LOC646762
LOC650623
LOC651250
LOC653501
LOC653653
LOC678655
LOC728743
LOC728758
LOC729678
LOC729991
LOC730101
LOC81691
LOC91316
LOC92659
LOC93622
LOC96610
LONP2
LONRF1
LOXL1
LOXL2
LOXL3
LPAR1
LPAR2
LPAR5
LPCAT1
LPHN2
LPIN1
LPIN2
LPL
LPPR2
LPPR4
LPP
LPXN
LRBA
LRCH1
LRCH3
LRDD
LRIG1
LRIG2
LRIG3
LRMP
LRP10
LRP11
LRP12
LRP1
LRP3
LRP6
LRPPRC
LRRC15
LRRC17
LRRC23
LRRC27
LRRC32
LRRC33
LRRC37A4
LRRC37A
LRRC37B2
LRRC37B
LRRC40
LRRC42
LRRC45
LRRC49
LRRC58
LRRC59
LRRC8B
LRRC8C
LRRCC1
LRRFIP1
LRRK1
LRRK2
LRSAM1
LSG1
LSM10
LSM11
LSM12
LSM2
LSM3
LSM4
LSM5
LSM6
LSM7
LSMD1
LSP1
LST1
LTBP1
LTBP2
LTBP3
LTB
LUC7L2
LUC7L3
LUC7L
LUM
LUZP1
LUZP6
LXN
LY6E
LY6K
LY75
LY86
LY9
LYL1
LYN
LYPD6
LYPLA2P1
LYPLA2
LYRM4
LYSMD3
LYSMD4
LYST
LYVE1
LYZ
LZTFL1
LZTS1
MACF1
MACROD1
MAD1L1
MAD2L1
MAD2L2
MADD
MAF1
MAGED1
MAGED2
MAGED4B
MAGEH1
MAGI1
MAGI2
MAGI3
MAGOHB
MAGOH
MALL
MAMDC4
MAML1
MAML2
MAML3
MAN1A1
MAN1A2
MAN1B1
MAN1C1
MAN2A1
MAN2A2
MAN2B1
MAN2B2
MANEA
MANF
MANSC1
MAP1A
MAP1LC3B2
MAP1LC3B
MAP1S
MAP2K2
MAP2K3
MAP2K4
MAP2K6
MAP3K12
MAP3K13
MAP3K14
MAP3K1
MAP3K2
MAP3K3
MAP3K9
MAP4K1
MAP4K3
MAP4K4
MAP4
MAP7D1
MAP7D2
MAPK13
MAPK1
MAPK3
MAPK6
MAPK8IP1
MAPK8
MAPKAPK3
MAPRE2
MARCH6
MARCH8
MARCH9
MARK3
MARK4
MARS2
MARVELD1
MARVELD2
MAST3
MAST4
MASTL
MAT2B
MATR3
MBD3
MBD4
MBD5
MBD6
MBLAC2
MBNL1
MBNL3
MBOAT1
MBOAT2
MBP
MBTD1
MBTPS1
MBTPS2
MB
MCAM
MCAT
MCCC1
MCCC2
MCC
MCF2L
MCFD2
MCM10
MCM2
MCM3
MCM4
MCM5
MCM6
MCM7
MCM8
MCM9
MCPH1
MCTP1
MCTS1
MDC1
MDFIC
MDFI
MDH1
MDM1
MDM2
MDM4
MDN1
MDP1
ME2
ME3
MEA1
MECOM
MECP2
MECR
MED10
MED11
MED12
MED13L
MED13
MED14
MED19
MED1
MED23
MED27
MED30
MED6
MED7
MED8
MED9
MEF2A
MEF2C
MEF2D
MEGF6
MEGF8
MEIS1
MEIS3P1
MEIS3
MELK
MEMO1
MERTK
MEST
METRN
METT11D1
METTL11A
METTL14
METTL1
METTL2A
METTL4
METTL5
METTL7A
MET
MEX3B
MEX3C
MFAP2
MFAP3
MFAP4
MFAP5
MFGE8
MFHAS1
MFI2
MFNG
MFRP
MFSD3
MFSD4
MFSD5
MFSD6
MFSD7
MGAT1
MGAT4A
MGAT5
MGA
MGC2752
MGC70857
MGC72080
MGP
MGRN1
MIA3
MIAT
MIB1
MIB2
MICAL1
MICAL2
MICALCL
MICALL1
MID2
MIER1
MIER3
MIF
MIIP
MINK1
MITD1
MITF
MKI67IP
MKI67
MKL2
MKLN1
MKRN2
MKS1
MLF1IP
MLF2
MLH1
MLH3
MLKL
MLL2
MLL3
MLL4
MLL5
MLLT10
MLLT1
MLLT4
MLLT6
MLL
MLST8
MLXIP
MMAB
MMD
MMP12
MMP14
MMP17
MMP19
MMP25
MMP2
MMP3
MMRN1
MMRN2
MN1
MNAT1
MND1
MOB2
MOBKL1A
MOBKL1B
MOCS1
MON1B
MON2
MORC3
MORC4
MORN2
MOSC1
MOSC2
MOSPD2
MPDZ
MPG
MPHOSPH6
MPHOSPH8
MPHOSPH9
MPND
MPP1
MPP2
MPP3
MPST
MPZL2
MPZL3
MRAP2
MRAS
MRC2
MRGPRF
MRM1
MRP63
MRPL11
MRPL12
MRPL13
MRPL14
MRPL15
MRPL16
MRPL17
MRPL18
MRPL1
MRPL20
MRPL22
MRPL24
MRPL27
MRPL28
MRPL2
MRPL32
MRPL33
MRPL34
MRPL37
MRPL38
MRPL40
MRPL41
MRPL42
MRPL43
MRPL45
MRPL46
MRPL47
MRPL48
MRPL4
MRPL50
MRPL51
MRPL52
MRPL53
MRPL54
MRPL55
MRPL9
MRPS10
MRPS11
MRPS12
MRPS14
MRPS15
MRPS16
MRPS18A
MRPS18C
MRPS21
MRPS23
MRPS24
MRPS25
MRPS26
MRPS28
MRPS2
MRPS33
MRPS34
MRPS35
MRPS36
MRPS5
MRPS6
MRPS7
MRPS9
MRTO4
MRVI1
MSC
MSH2
MSH3
MSH5
MSH6
MSI2
MSL2
MSN
MSRB2
MT1E
MT1X
MTBP
MTCP1NB
MTDH
MTERFD1
MTERFD3
MTERF
MTF1
MTF2
MTG1
MTHFD1L
MTHFR
MTIF3
MTM1
MTMR10
MTMR12
MTMR14
MTMR15
MTMR1
MTMR2
MTMR3
MTMR4
MTMR6
MTOR
MTP18
MTRR
MTR
MTUS1
MTX1
MTX3
MUC15
MUC20
MUC4
MUL1
MURC
MUSTN1
MUTYH
MVD
MVK
MVP
MX1
MX2
MXD1
MXD3
MXRA5
MXRA8
MYADM
MYBL2
MYBPC2
MYCBP2
MYCBP
MYCT1
MYD88
MYEOV2
MYF6
MYH11
MYH7
MYH9
MYL12B
MYL1
MYL2
MYL3
MYL6
MYL9
MYLIP
MYLPF
MYO10
MYO15B
MYO18A
MYO1B
MYO1C
MYO1D
MYO1E
MYO1F
MYO5A
MYO5B
MYO5C
MYO9A
MYO9B
MYOF
MYOM2
MYOM3
MYPN
MYSM1
MYST1
MYST2
MYST3
MYST4
MZF1
N4BP1
N4BP2L1
N4BP2
NAA10
NAA16
NAA20
NAA25
NAA38
NAA40
NAAA
NACA2
NACAP1
NACA
NAE1
NAF1
NAGA
NANS
NAP1L1
NAPA
NAPEPLD
NAPRT1
NAPSB
NARFL
NARF
NARG2
NASP
NAT14
NAT9
NAV1
NBAS
NBEAL1
NBEAL2
NBN
NBPF10
NBPF14
NBPF15
NBPF1
NBPF3
NBPF9
NBR1
NCAM1
NCAPD2
NCAPD3
NCAPG2
NCAPG
NCAPH2
NCAPH
NCEH1
NCF1C
NCF1
NCF4
NCK1
NCKAP1L
NCKAP1
NCKAP5L
NCLN
NCOA1
NCOA2
NCOA3
NCOA4
NCOA5
NCOA6
NCOR1
NCOR2
NCRNA00188
NCRNA00201
NCSTN
NDC80
NDEL1
NDFIP2
NDOR1
NDST1
NDST2
NDUFA10
NDUFA11
NDUFA12
NDUFA13
NDUFA1
NDUFA2
NDUFA3
NDUFA4
NDUFA5
NDUFA6
NDUFA7
NDUFA8
NDUFA9
NDUFAB1
NDUFAF2
NDUFAF4
NDUFB10
NDUFB11
NDUFB1
NDUFB2
NDUFB3
NDUFB4
NDUFB6
NDUFB7
NDUFB8
NDUFB9
NDUFC1
NDUFC2
NDUFS3
NDUFS4
NDUFS5
NDUFS6
NDUFS7
NDUFS8
NDUFV1
NDUFV2
NEAT1
NECAP2
NEDD1
NEDD4
NEDD8
NEDD9
NEFH
NEGR1
NEIL3
NEK1
NEK2
NEK4
NEK6
NEK7
NEK8
NEK9
NELF
NENF
NEO1
NES
NEU3
NEURL1B
NEXN
NF1
NFAM1
NFAT5
NFATC2IP
NFATC3
NFATC4
NFE2L2
NFE2L3
NFIC
NFIX
NFKB1
NFKB2
NFKBIB
NFKBID
NFKBIE
NFKBIL1
NFKBIL2
NFU1
NFXL1
NFYA
NFYB
NGDN
NHLRC2
NHLRC3
NHP2L1
NHP2
NHSL1
NICN1
NID1
NINJ1
NINL
NIN
NIP7
NIPAL1
NIPAL2
NIPAL4
NIPBL
NIT2
NKG7
NKTR
NLE1
NLGN2
NLRC3
NLRC5
NMB
NME1.NME2
NME1
NME2P1
NME2
NME3
NMI
NMNAT3
NMRAL1
NNMT
NNT
NOB1
NOC2L
NOC4L
NOD2
NOL11
NOL12
NOL3
NOL7
NOL8
NOMO2
NONO
NOP10
NOP16
NOP56
NOP58
NOS1AP
NOS3
NOSIP
NOTCH1
NOTCH2
NOTCH3
NOXA1
NPAT
NPC2
NPEPPS
NPIPL3
NPIP
NPM1
NPM3
NPRL2
NPTXR
NR1D2
NR1H3
NR2C2AP
NR2C2
NR2F1
NR2F2
NR2F6
NR3C1
NRBF2
NRF1
NRG1
NRIP1
NRP2
NSA2
NSD1
NSDHL
NSFL1C
NSF
NSL1
NSMCE1
NSMCE4A
NSUN5P1
NSUN5P2
NSUN5
NSUN6
NT5C3L
NT5C3
NT5C
NT5DC1
NT5DC3
NT5E
NTHL1
NTM
NTN1
NTN4
NUAK1
NUB1
NUBP2
NUCKS1
NUDCD2
NUDC
NUDT14
NUDT1
NUDT22
NUDT5
NUDT8
NUFIP2
NUMB
NUP107
NUP133
NUP153
NUP155
NUP160
NUP188
NUP205
NUP214
NUP35
NUP37
NUP43
NUP62CL
NUP62
NUP85
NUP98
NUPR1
NUSAP1
NUTF2
NXT1
NYNRIN
OAF
OAS1
OAS2
OAS3
OAZ1
OBFC2A
OBFC2B
OBSCN
OCEL1
OCIAD2
OCLN
ODF3B
ODZ2
ODZ3
OFD1
OGDH
OGFOD1
OGFOD2
OGFRL1
OGFR
OGG1
OGT
OIP5
OLFM1
OLFML1
OLFML2B
OPA1
OPHN1
OPTN
OSBPL11
OSBPL7
OSBPL8
OSBP
OSMR
OST4
OSTC
OSTM1
OTUB1
OTUD3
OTUD4
OTUD7B
OTX1
OVCA2
OXNAD1
OXR1
OXSM
P2RX4
P2RX5
P2RX7
P2RY10
P2RY1
P2RY8
P4HA2
P4HA3
P4HB
P4HTM
P704P
PA2G4P4
PA2G4
PABPC1L
PABPN1
PACSIN2
PACSIN3
PADI2
PAF1
PAFAH1B2
PAFAH1B3
PAG1
PAK1IP1
PAK2
PALB2
PALLD
PALM2.AKAP2
PALM
PAMR1
PAM
PAN2
PAN3
PANK3
PANX1
PAPD4
PAPD5
PAPOLG
PAPPA
PAPSS1
PAQR3
PAQR5
PAQR8
PARG
PARK7
PARL
PARP10
PARP12
PARP14
PARP16
PARP1
PARP2
PARP4
PARP8
PARP9
PARVA
PARVG
PASK
PATL1
PATZ1
PAX9
PAXIP1
PBK
PBRM1
PBX1
PBXIP1
PCBD2
PCCA
PCCB
PCDH12
PCDH17
PCDH18
PCDH7
PCDHGA9
PCDHGC3
PCDHGC5
PCF11
PCGF1
PCGF5
PCM1
PCMT1
PCMTD2
PCNA
PCNT
PCNX
PCOLCE
PCP4L1
PCYOX1
PCYT2
PDCD1LG2
PDCD1
PDCD2L
PDCD2
PDCD5
PDCD6IP
PDCD6
PDCD7
PDCL3
PDE10A
PDE12
PDE2A
PDE3A
PDE3B
PDE4A
PDE4B
PDE4DIP
PDE4D
PDE7B
PDF
PDGFB
PDGFC
PDGFD
PDGFRA
PDGFRB
PDIK1L
PDLIM2
PDLIM3
PDLIM5
PDLIM7
PDP2
PDPK1
PDPN
PDPR
PDRG1
PDS5A
PDS5B
PDXDC1
PDXP
PDZD8
PDZRN3
PEAR1
PECAM1
PELI2
PELP1
PEMT
PERP
PES1
PEX14
PEX16
PEX1
PEX26
PFAS
PFDN1
PFDN2
PFDN4
PFDN5
PFDN6
PFKFB2
PFN1
PGAM1
PGAM2
PGAM4
PGAP1
PGBD2
PGCP
PGLS
PGLYRP3
PGM2L1
PGM2
PGM3
PGM5
PGPEP1
PGP
PHACTR2
PHACTR4
PHB2
PHB
PHC1
PHC2
PHC3
PHF10
PHF12
PHF17
PHF19
PHF1
PHF20L1
PHF20
PHF21A
PHF23
PHF2
PHF3
PHF5A
PHF6
PHF8
PHGDH
PHIP
PHKA2
PHKG2
PHLDA2
PHLDA3
PHLDB1
PHLDB2
PHLPP1
PHLPP2
PHPT1
PHTF1
PHTF2
PHYHD1
PHYHIP
PI15
PI4K2A
PI4KAP1
PI4KA
PIAS1
PIAS2
PICALM
PIF1
PIGF
PIGK
PIGM
PIGN
PIGU
PIGY
PIH1D1
PIK3AP1
PIK3C2A
PIK3C2B
PIK3CA
PIK3CB
PIK3CD
PIK3CG
PIK3IP1
PIK3R1
PIK3R3
PIK3R4
PIK3R5
PIKFYVE
PILRA
PILRB
PIM1
PIN1
PIN4
PINK1
PION
PIP4K2A
PIP4K2B
PIP5K1A
PIPSL
PIR
PITX1
PJA2
PKD1
PKD2
PKIA
PKIG
PKM2
PKMYT1
PKN1
PKN2
PKN3
PKP1
PKP4
PLA2G15
PLA2G2A
PLA2G4C
PLA2G4F
PLA2G6
PLA2G7
PLAGL1
PLAGL2
PLAU
PLBD2
PLCB1
PLCB2
PLCB3
PLCD3
PLCE1
PLCL1
PLCL2
PLD2
PLEC
PLEK2
PLEKHA1
PLEKHA3
PLEKHA5
PLEKHA7
PLEKHB2
PLEKHG1
PLEKHG2
PLEKHG4
PLEKHG5
PLEKHG6
PLEKHH2
PLEKHH3
PLEKHJ1
PLEKHM1
PLEKHM2
PLEKHM3
PLEKHN1
PLEKHO1
PLEKHO2
PLEK
PLIN3
PLIN4
PLK1
PLK2
PLK3
PLK4
PLLP
PLOD1
PLOD3
PLS1
PLS3
PLSCR3
PLSCR4
PLVAP
PLXDC1
PLXDC2
PLXNB1
PLXND1
PM20D2
PMEPA1
PMF1
PML
PMM1
PMM2
PMP22
PMPCA
PMS1
PMS2L11
PMS2L1
PMS2L5
PMVK
PNCK
PNKD
PNKP
PNN
PNO1
PNPLA1
PNP
POC1A
POC1B
POC5
PODXL2
PODXL
POFUT2
POGK
POGZ
POLA1
POLA2
POLD1
POLD2
POLD3
POLD4
POLDIP2
POLE2
POLE3
POLE4
POLE
POLG2
POLH
POLI
POLK
POLQ
POLR1A
POLR1B
POLR1C
POLR1D
POLR2A
POLR2B
POLR2D
POLR2E
POLR2F
POLR2G
POLR2H
POLR2I
POLR2J
POLR2K
POLR3A
POLR3K
POM121C
POM121
POMP
POP4
POP5
POP7
POU2F2
POU3F1
POU6F1
PPA1
PPA2
PPAP2B
PPAPDC1B
PPARA
PPARD
PPARGC1B
PPAT
PPCDC
PPDPF
PPFIBP1
PPIA
PPIB
PPIE
PPIH
PPIL5
PPIP5K2
PPM1B
PPM1D
PPM1G
PPM1H
PPM1K
PPM1L
PPM1M
PPOX
PPP1CA
PPP1R12A
PPP1R12B
PPP1R13L
PPP1R14B
PPP1R14C
PPP1R15B
PPP1R16A
PPP1R16B
PPP1R2P3
PPP1R3D
PPP1R3F
PPP1R7
PPP1R8
PPP1R9B
PPP2CA
PPP2R1A
PPP2R2C
PPP2R2D
PPP2R5E
PPP4C
PPP4R1
PPP4R2
PPPDE1
PPPDE2
PPTC7
PPWD1
PQBP1
PRAF2
PRC1
PRDM10
PRDM15
PRDM2
PRDM4
PRDX1
PRDX5
PRELID1
PRELP
PREPL
PREX1
PRF1
PRIC285
PRICKLE1
PRIM1
PRIM2
PRKAA1
PRKAB1
PRKACB
PRKAR1A
PRKAR2A
PRKAR2B
PRKCA
PRKCB
PRKCDBP
PRKCE
PRKCI
PRKCZ
PRKD1
PRKD3
PRKDC
PRKG1
PRKRA
PRKRIP1
PRKX
PRMT10
PRMT1
PRNP
PROCR
PROM2
PRPF31
PRPF38A
PRPF38B
PRPF39
PRPF40A
PRPF4B
PRPF8
PRPS2
PRPSAP1
PRPSAP2
PRR11
PRR12
PRR13
PRR16
PRR3
PRR5L
PRR5
PRR7
PRRC1
PRRG1
PRRT3
PRRX1
PRSS23
PRSS8
PRUNE2
PRUNE
PSAP
PSD3
PSENEN
PSIP1
PSMA2
PSMA3
PSMA4
PSMA5
PSMA6
PSMA7
PSMB10
PSMB1
PSMB2
PSMB3
PSMB4
PSMB5
PSMB6
PSMB7
PSMB8
PSMB9
PSMC1
PSMC3IP
PSMC3
PSMC5
PSMC6
PSMD13
PSMD14
PSMD4
PSMD6
PSMD7
PSMD9
PSME1
PSME2
PSMG1
PSMG2
PSMG3
PSMG4
PSPC1
PSRC1
PSTPIP1
PTAFR
PTAR1
PTBP2
PTCD3
PTCH1
PTDSS2
PTENP1
PTER
PTGER3
PTGES2
PTGES3
PTGFRN
PTGS1
PTHLH
PTK6
PTK7
PTMA
PTMS
PTN
PTOV1
PTP4A1
PTP4A3
PTPLAD1
PTPLA
PTPN11
PTPN13
PTPN14
PTPN18
PTPN1
PTPN21
PTPN22
PTPN23
PTPN6
PTPN7
PTPN9
PTPRB
PTPRCAP
PTPRC
PTPRE
PTPRF
PTPRG
PTPRJ
PTPRK
PTPRM
PTPRN2
PTPRS
PTRF
PTRH1
PTRH2
PTS
PTTG1
PTTG3P
PTX3
PUF60
PUM1
PUM2
PURA
PUS1
PUS7L
PUSL1
PVRIG
PVRL4
PVR
PVT1
PWP1
PWWP2A
PXDN
PXK
PXMP2
PXN
PYCARD
PYCR1
PYCR2
PYCRL
PYGL
PYGO2
QKI
QPCTL
QPCT
QRICH1
QSER1
QSOX1
QTRT1
QTRTD1
R3HDM1
R3HDM2
RAB10
RAB11A
RAB11FIP1
RAB11FIP2
RAB11FIP5
RAB13
RAB15
RAB1A
RAB1B
RAB22A
RAB23
RAB25
RAB27A
RAB27B
RAB28
RAB30
RAB31
RAB34
RAB36
RAB38
RAB3D
RAB3GAP1
RAB3GAP2
RAB3IL1
RAB40B
RAB43
RAB4B
RAB6B
RAB8B
RABAC1
RABEPK
RABGAP1L
RABGEF1
RABGGTA
RABGGTB
RABL2A
RABL2B
RABL5
RAC2
RAC3
RACGAP1
RAD18
RAD1
RAD21
RAD23A
RAD50
RAD51AP1
RAD51C
RAD51L3
RAD51
RAD52
RAD54B
RAD54L2
RAD54L
RAD9A
RAE1
RAET1E
RAET1L
RAF1
RAG1AP1
RAI14
RAI1
RAI2
RALB
RALGAPA2
RALGAPB
RALGPS1
RALY
RAMP2
RAMP3
RANBP10
RANBP1
RANBP2
RANGAP1
RANGRF
RAN
RAP2A
RAPGEF1
RAPGEF2
RAPGEF4
RAPGEF5
RAPGEF6
RAPGEFL1
RAPH1
RARRES1
RARRES2
RARRES3
RARS
RASA1
RASA2
RASA3
RASA4
RASAL2
RASAL3
RASGEF1B
RASGRP1
RASGRP2
RASGRP3
RASL12
RASSF2
RASSF3
RASSF4
RASSF5
RASSF6
RASSF7
RASSF8
RASSF9
RAVER1
RAVER2
RB1CC1
RBAK
RBBP4
RBBP5
RBBP6
RBBP7
RBBP9
RBL1
RBL2
RBM10
RBM12B
RBM12
RBM14
RBM15B
RBM15
RBM16
RBM17
RBM24
RBM25
RBM27
RBM33
RBM34
RBM39
RBM42
RBM43
RBM47
RBM4
RBM6
RBM9
RBMX2
RBMXL1
RBMX
RBPMS
RBX1
RC3H1
RC3H2
RCAN2
RCAN3
RCBTB1
RCC1
RCCD1
RCE1
RCN3
RCOR1
RCOR2
RCOR3
RCSD1
RDBP
RDH11
REC8
RECK
RECQL4
RECQL
REEP3
REEP4
REEP5
REEP6
RELB
REL
RENBP
REPIN1
REPS2
RER1
RERE
REST
REV1
REV3L
REXO2
REXO4
RFC1
RFC2
RFC3
RFC4
RFC5
RFFL
RFNG
RFTN1
RFTN2
RFWD2
RFWD3
RFX1
RFX5
RFX7
RFXANK
RG9MTD1
RG9MTD3
RGL1
RGMB
RGP1
RGPD3
RGPD4
RGPD5
RGPD6
RGS16
RGS19
RGS20
RGS5
RHBDD1
RHBDD3
RHOBTB3
RHOD
RHOG
RHOH
RHOJ
RHOQ
RHOT1
RHOT2
RHOV
RIBC2
RIC8A
RIC8B
RICTOR
RIF1
RILPL2
RIN3
RINL
RLF
RLTPR
RMI1
RMND5A
RMND5B
RNASE1
RNASE4
RNASE6
RNASEH2A
RNASEH2B
RNASEH2C
RNASEK
RNASEL
RNF103
RNF111
RNF115
RNF11
RNF123
RNF125
RNF126
RNF130
RNF138
RNF144A
RNF149
RNF157
RNF160
RNF165
RNF166
RNF168
RNF169
RNF181
RNF19A
RNF207
RNF20
RNF213
RNF216
RNF217
RNF219
RNF25
RNF38
RNF41
RNF44
RNF5
RNF6
RNF7
RNFT1
RNH1
RNPS1
ROBLD3
ROBO4
ROCK1
ROCK2
ROMO1
ROR2
RORA
RP2
RP9P
RP9
RPA1
RPA2
RPA3
RPAIN
RPAP3
RPF1
RPF2
RPGRIP1L
RPH3AL
RPIA
RPL10A
RPL10
RPL11
RPL12
RPL13A
RPL13
RPL14
RPL15
RPL17
RPL18A
RPL18
RPL19P12
RPL19
RPL22L1
RPL22
RPL23AP82
RPL23A
RPL23P8
RPL23
RPL24
RPL26L1
RPL26
RPL27A
RPL27
RPL28
RPL29
RPL30
RPL31
RPL32
RPL34
RPL35A
RPL35
RPL36AL
RPL36A
RPL36
RPL37A
RPL37
RPL38
RPL3L
RPL3
RPL41
RPL4
RPL5
RPL6
RPL7A
RPL8
RPLP0
RPLP1
RPP21
RPP25
RPP30
RPP38
RPP40
RPRD1A
RPRD2
RPS10
RPS11
RPS12
RPS13
RPS14
RPS15A
RPS15
RPS16
RPS17
RPS19BP1
RPS20
RPS21
RPS23
RPS24
RPS25
RPS26
RPS27A
RPS27L
RPS27
RPS29
RPS2
RPS3A
RPS3
RPS4X
RPS5
RPS6KA2
RPS6KA3
RPS6KA4
RPS6KA5
RPS6KB2
RPS6
RPS7
RPS8
RPS9
RPSAP58
RPSA
RPUSD1
RPUSD3
RQCD1
RRAGC
RRAS2
RRAS
RREB1
RRM2
RRN3
RRP1
RRP7A
RRP8
RRP9
RSAD2
RSBN1L
RSBN1
RSC1A1
RSF1
RSL1D1
RSL24D1
RSPRY1
RSRC1
RSRC2
RTF1
RTKN2
RTKN
RTN2
RTN4IP1
RTN4
RTP4
RUFY2
RUNDC1
RUNDC2A
RUNX1
RUNX2
RUNX3
RUSC2
RUVBL1
RUVBL2
RWDD1
RWDD3
RYK
RYR1
S100A10
S100A11
S100A13
S100A16
S100A1
S100A4
S100A6
S100B
S100PBP
S1PR1
S1PR2
S1PR3
S1PR4
SAC3D1
SACM1L
SACS
SAFB2
SAFB
SALL2
SAMD10
SAMD12
SAMD1
SAMD4A
SAMD4B
SAMD5
SAMD8
SAMD9L
SAMD9
SAMHD1
SAMSN1
SAP130
SAP30BP
SAP30L
SAP30
SARM1
SARNP
SARS
SART3
SASH1
SASH3
SASS6
SAT2
SATB1
SATB2
SBDS
SBF1
SBF2
SBNO1
SCAI
SCAMP5
SCAND1
SCAND2
SCAPER
SCARA3
SCARB2
SCARF1
SCARF2
SCLT1
SCLY
SCN1B
SCNM1
SCNN1A
SCO2
SCPEP1
SCRN2
SCYL2
SCYL3
SDC1
SDC2
SDC3
SDCCAG1
SDCCAG3
SDF2L1
SDF2
SDHAF1
SDHAF2
SDHAP1
SDHAP3
SDHB
SDK1
SDPR
SDR39U1
SDSL
SEC11A
SEC11C
SEC14L1
SEC16A
SEC23A
SEC23IP
SEC24A
SEC24B
SEC24C
SEC24D
SEC31A
SEC31B
SEC61B
SEC61G
SECISBP2L
SECTM1
SEL1L3
SEL1L
SELENBP1
SELK
SELL
SELO
SELPLG
SELP
SELS
SEMA3C
SEMA3D
SEMA3G
SEMA4A
SEMA4D
SEMA5A
SEMA6B
SEMA6C
SEMA6D
SENP1
SENP2
SENP6
SENP7
SEPHS1
SEPN1
SEPSECS
SEPT11
SEPT1
SEPT3
SEPT4
SEPT6
SEPT8
SEPW1
SEPX1
SERF1A
SERF2
SERINC1
SERINC2
SERINC3
SERINC5
SERPINB13
SERPINB1
SERPINB4
SERPINB5
SERPINB9
SERPINE1
SERPINF1
SERPING1
SERPINH1
SERTAD1
SERTAD2
SERTAD4
SESN2
SESTD1
SETBP1
SETD1A
SETD1B
SETD2
SETD3
SETD4
SETD5
SETD7
SETD8
SETDB1
SETDB2
SETMAR
SETX
SET
SF3A1
SF3A3
SF3B14
SF3B1
SF3B5
SF4
SFI1
SFMBT1
SFMBT2
SFPQ
SFRS11
SFRS12IP1
SFRS12
SFRS13A
SFRS14
SFRS15
SFRS16
SFRS17A
SFRS18
SFRS1
SFRS2IP
SFRS2
SFRS3
SFRS7
SFRS8
SFRS9
SFT2D1
SFT2D3
SFXN2
SFXN3
SFXN4
SGCA
SGCB
SGCD
SGEF
SGIP1
SGK196
SGK269
SGK3
SGMS2
SGOL1
SGPL1
SGPP1
SGPP2
SGTA
SGTB
SH2B1
SH2B3
SH2D1A
SH2D3A
SH2D3C
SH2D4A
SH3BGRL2
SH3BGRL3
SH3BGR
SH3BP4
SH3D19
SH3GL1
SH3GLB2
SH3KBP1
SH3PXD2A
SH3PXD2B
SH3RF1
SH3RF3
SHANK3
SHARPIN
SHC1
SHE
SHFM1
SHMT2
SHOC2
SHPRH
SHROOM4
SIDT1
SIDT2
SIGIRR
SIK2
SIK3
SIL1
SIN3A
SIP1
SIPA1L3
SIRPA
SIRPB1
SIRPG
SIRT1
SIRT3
SIRT6
SIRT7
SIT1
SIVA1
SIX1
SIX4
SKA1
SKA3
SKAP1
SKIL
SKIV2L2
SKI
SKP2
SLA2
SLAMF1
SLAMF6
SLAMF7
SLAMF8
SLA
SLBP
SLC10A7
SLC11A2
SLC12A4
SLC12A6
SLC12A7
SLC15A3
SLC16A14
SLC16A1
SLC16A2
SLC16A6
SLC16A7
SLC17A5
SLC19A1
SLC22A17
SLC22A23
SLC22A3
SLC23A2
SLC24A1
SLC24A3
SLC25A10
SLC25A11
SLC25A14
SLC25A17
SLC25A19
SLC25A1
SLC25A20
SLC25A23
SLC25A24
SLC25A26
SLC25A28
SLC25A29
SLC25A33
SLC25A38
SLC25A39
SLC25A3
SLC25A40
SLC25A42
SLC25A45
SLC25A46
SLC26A11
SLC26A2
SLC27A1
SLC27A4
SLC27A5
SLC28A3
SLC29A2
SLC29A3
SLC2A10
SLC2A11
SLC2A1
SLC2A5
SLC30A1
SLC30A4
SLC30A5
SLC30A6
SLC30A7
SLC31A2
SLC33A1
SLC35A3
SLC35B4
SLC35D1
SLC35E2
SLC35E4
SLC35F5
SLC36A1
SLC37A1
SLC37A2
SLC38A2
SLC38A7
SLC39A10
SLC39A13
SLC39A14
SLC39A2
SLC39A4
SLC39A8
SLC3A2
SLC41A1
SLC41A2
SLC43A1
SLC45A4
SLC46A1
SLC46A3
SLC4A5
SLC4A7
SLC5A3
SLC6A11
SLC6A2
SLC6A6
SLC7A1
SLC7A5
SLC9A1
SLC9A2
SLC9A8
SLC9A9
SLCO2A1
SLFN11
SLFN5
SLIT2
SLIT3
SLK
SLMAP
SLTM
SMAD1
SMAD2
SMAD4
SMAD5
SMAD6
SMAD7
SMAP2
SMARCA1
SMARCA2
SMARCA5
SMARCAD1
SMARCC1
SMARCC2
SMARCD3
SMC1A
SMC2
SMC3
SMC4
SMC5
SMC6
SMCHD1
SMCR7L
SMCR8
SMEK2
SMG1
SMG7
SMPD1
SMPD4
SMS
SMTNL2
SMUG1
SMURF1
SMURF2
SMYD3
SMYD4
SNAI1
SNAI2
SNAP47
SNAPC2
SNAPC4
SNAPC5
SNAPIN
SNED1
SNF8
SNHG10
SNHG11
SNHG12
SNHG1
SNHG3
SNHG6
SNHG7
SNRK
SNRNP200
SNRNP25
SNRNP35
SNRNP40
SNRNP48
SNRNP70
SNRPA1
SNRPA
SNRPB2
SNRPB
SNRPC
SNRPD1
SNRPD2
SNRPD3
SNRPE
SNRPF
SNRPG
SNRPN
SNTB1
SNTB2
SNUPN
SNX12
SNX13
SNX19
SNX20
SNX21
SNX22
SNX25
SNX27
SNX29
SNX2
SNX30
SNX33
SNX6
SNX9
SOAT1
SOBP
SOCS4
SOCS5
SOCS7
SOD1
SOD3
SON
SORBS1
SORCS2
SOS1
SOS2
SOX13
SOX15
SOX2
SOX4
SP100
SP110
SP1
SP2
SP3
SP4
SPA17
SPAG5
SPAG7
SPAG9
SPARCL1
SPAST
SPATA13
SPATA2L
SPATA5
SPC24
SPC25
SPCS1
SPDYE3
SPEN
SPG11
SPHK2
SPI1
SPIN1
SPIN3
SPIRE2
SPN
SPOCK1
SPON1
SPON2
SPOP
SPPL2B
SPRED1
SPRED2
SPRN
SPRR3
SPRR4
SPRY1
SPRY2
SPRY4
SPRYD3
SPSB3
SPTAN1
SPTBN1
SPTB
SPTLC2
SPTLC3
SPTY2D1
SQRDL
SR140
SRA1
SRBD1
SRFBP1
SRGAP2
SRGAP3
SRGN
SRL
SRM
SRP14
SRP19
SRP9
SRPK2
SRPK3
SRPR
SRPX2
SRRD
SRRM1
SRRM2
SRRT
SS18L1
SS18L2
SSBP1
SSBP2
SSBP4
SSB
SSC5D
SSFA2
SSH1
SSH2
SSH3
SSNA1
SSPN
SSR2
SSR4
SSSCA1
SSU72
SSX2IP
ST3GAL1
ST3GAL2
ST6GAL1
ST6GALNAC1
ST8SIA1
ST8SIA4
STAC3
STAG1
STAG2
STAG3L1
STAG3L3
STAM2
STAMBPL1
STAM
STAP2
STARD10
STARD13
STARD5
STARD7
STARD8
STAT1
STAT2
STAT3
STAT5A
STAT5B
STAU2
STEAP2
STIL
STIM1
STK10
STK16
STK19
STK32C
STK35
STK36
STK4
STMN1
STON1
STON2
STOX2
STRA13
STRBP
STRN3
STRN
STS
STT3B
STUB1
STX11
STX12
STX17
STX19
STX2
STX4
STX8
STXBP4
STXBP5
STYXL1
SUB1
SUCLG1
SUDS3
SUFU
SUGT1
SULT1A3
SUMO1
SUMO2
SUN2
SUOX
SUPT4H1
SURF1
SURF2
SURF4
SURF6
SUSD3
SUSD5
SUV39H1
SUV39H2
SUV420H2
SUZ12P
SUZ12
SV2A
SVIL
SWAP70
SYCP2
SYDE1
SYF2
SYNC
SYNE2
SYNGAP1
SYNGR1
SYNGR3
SYNJ1
SYNJ2
SYNM
SYNPO2L
SYNPO2
SYNPO
SYNRG
SYT11
SYT7
SYTL1
SYTL2
SYTL3
SYTL4
TAB1
TAB2
TAB3
TACC1
TACC3
TACO1
TADA1
TADA2A
TAF10
TAF13
TAF1A
TAF1C
TAF1D
TAF1L
TAF1
TAF2
TAF4B
TAF4
TAF5L
TAF5
TAF8
TAF9B
TAF9
TAGAP
TAGLN
TALDO1
TANC1
TANC2
TAOK1
TAOK2
TAOK3
TAP1
TAP2
TAPT1
TARBP1
TARBP2
TARDBP
TATDN1
TATDN2
TATDN3
TAX1BP3
TAZ
TBC1D10C
TBC1D12
TBC1D16
TBC1D1
TBC1D24
TBC1D2B
TBC1D3B
TBC1D5
TBC1D7
TBC1D8
TBC1D9B
TBC1D9
TBCA
TBCB
TBCCD1
TBCD
TBCEL
TBL1X
TBL3
TBPL1
TBRG4
TBX15
TBX19
TBX2
TBX3
TBX6
TCAP
TCEA2
TCEA3
TCEB1
TCEB2
TCERG1
TCF12
TCF19
TCF20
TCF3
TCF4
TCF7
TCN2
TCP11L2
TCTN1
TCTN2
TEAD1
TEAD2
TECPR1
TECR
TEK
TENC1
TEP1
TESK2
TET2
TET3
TEX264
TFAM
TFAP2A
TFAP2C
TFAP4
TFB2M
TFCP2
TFDP2
TFPI
TFPT
TFRC
TGDS
TGFA
TGFB1I1
TGFB1
TGFB3
TGFBR2
TGFBRAP1
TGIF2
TGM2
TGOLN2
TGS1
THAP10
THAP3
THAP5
THAP7
THAP9
THBD
THBS2
THBS3
THEM5
THOC1
THOC2
THOC4
THOC6
THOC7
THOP1
THRAP3
THSD1
THUMPD1
THUMPD2
THY1
THYN1
TH
TIA1
TIAF1
TIAM2
TICAM2
TIE1
TIFA
TIGD1
TIGD7
TIGIT
TIMELESS
TIMM10
TIMM13
TIMM16
TIMM17A
TIMM17B
TIMM22
TIMM44
TIMM50
TIMM8A
TIMM8B
TIMM9
TIMP1
TIMP2
TIPIN
TIRAP
TJAP1
TJP1
TJP2
TJP3
TK1
TLCD1
TLE2
TLL1
TLN1
TLR1
TLR3
TLR5
TLR6
TM4SF19
TM6SF1
TM7SF3
TM9SF2
TMBIM1
TMC4
TMC7
TMC8
TMCC3
TMCO3
TMCO4
TMED10P1
TMED10
TMED1
TMED3
TMED4
TMED5
TMED7.TICAM2
TMED7
TMED9
TMEFF1
TMEM101
TMEM106A
TMEM111
TMEM116
TMEM119
TMEM11
TMEM126A
TMEM126B
TMEM127
TMEM131
TMEM134
TMEM136
TMEM140
TMEM141
TMEM147
TMEM149
TMEM14A
TMEM154
TMEM160
TMEM161A
TMEM161B
TMEM168
TMEM170B
TMEM173
TMEM176A
TMEM176B
TMEM177
TMEM182
TMEM183A
TMEM184A
TMEM184B
TMEM184C
TMEM185B
TMEM186
TMEM194A
TMEM199
TMEM200A
TMEM201
TMEM203
TMEM204
TMEM205
TMEM208
TMEM216
TMEM219
TMEM222
TMEM223
TMEM231
TMEM2
TMEM30A
TMEM38B
TMEM39B
TMEM42
TMEM45A
TMEM47
TMEM48
TMEM50A
TMEM55A
TMEM56
TMEM60
TMEM63A
TMEM67
TMEM79
TMEM87B
TMEM8B
TMEM91
TMEM92
TMEM93
TMEM97
TMEM9
TMF1
TMOD2
TMOD3
TMOD4
TMPO
TMPPE
TMPRSS11A
TMPRSS11B
TMPRSS4
TMSB10
TMTC2
TMTC3
TMTC4
TMUB1
TMX3
TMX4
TNFAIP1
TNFAIP2
TNFAIP8L2
TNFRSF11A
TNFRSF12A
TNFRSF14
TNFRSF1A
TNFRSF1B
TNFRSF25
TNFRSF4
TNFRSF9
TNFSF12.TNFSF13
TNFSF12
TNFSF13
TNKS1BP1
TNKS2
TNKS
TNNC1
TNNC2
TNNI1
TNNI2
TNNT1
TNNT3
TNPO1
TNPO3
TNRC18
TNRC6A
TNRC6B
TNRC6C
TNS1
TNS3
TNXB
TOLLIP
TOM1L1
TOM1
TOMM20
TOMM22
TOMM40
TOMM5
TOMM6
TOMM7
TOP1MT
TOP1P1
TOP1
TOP2A
TOP2B
TOP3A
TOPBP1
TOR1AIP1
TOR1AIP2
TOR3A
TOX
TP53BP1
TP53BP2
TP53I11
TP53I13
TP53INP1
TP53TG1
TP53
TPD52L1
TPD52L2
TPD52
TPI1
TPK1
TPM2
TPP1
TPP2
TPRA1
TPRKB
TPRN
TPR
TPT1
TPX2
TRA2B
TRABD
TRADD
TRAF2
TRAF3IP1
TRAF3IP2
TRAF3IP3
TRAF5
TRAF6
TRAFD1
TRAIP
TRAK2
TRAM2
TRANK1
TRAP1
TRAPPC10
TRAPPC1
TRAPPC2L
TRAPPC2P1
TRAPPC3
TRAPPC5
TRAPPC6A
TREX1
TRIAP1
TRIB2
TRIL
TRIM11
TRIM21
TRIM22
TRIM23
TRIM24
TRIM29
TRIM2
TRIM33
TRIM37
TRIM44
TRIM52
TRIM54
TRIM56
TRIM59
TRIM5
TRIM62
TRIM68
TRIM8
TRIO
TRIP11
TRIP12
TRMT112
TRMT11
TRMT1
TRMT2A
TRMT2B
TRMT5
TRMT61A
TRMT61B
TRMU
TRNAU1AP
TROAP
TRO
TRPC6
TRPM7
TRPT1
TRPV1
TRPV2
TRPV4
TRRAP
TRUB1
TRUB2
TSC22D2
TSC2
TSEN15
TSEN2
TSEN34
TSEN54
TSFM
TSG101
TSHZ1
TSHZ2
TSHZ3
TSNARE1
TSPAN10
TSPAN11
TSPAN33
TSPAN4
TSPAN5
TSPO
TSPYL2
TSPYL4
TSPYL5
TSSC1
TSTA3
TSTD2
TTBK2
TTC13
TTC14
TTC17
TTC19
TTC1
TTC21B
TTC22
TTC28
TTC30B
TTC32
TTC33
TTC37
TTC3
TTC7B
TTF1
TTF2
TTK
TTLL11
TTLL3
TTLL4
TTLL5
TTN
TTPAL
TTYH3
TUBA1A
TUBA1B
TUBA1C
TUBA4A
TUBB2B
TUBB2C
TUBB3
TUBB4
TUBB6
TUBD1
TUBE1
TUBGCP3
TUBGCP4
TUBGCP6
TUB
TUFM
TULP3
TULP4
TUSC2
TWF2
TWIST1
TXLNA
TXLNG
TXN2
TXNDC15
TXNDC16
TXNDC17
TXNDC5
TXNDC9
TXNL4B
TXNRD2
TXN
TYK2
TYMP
TYMS
TYROBP
U2AF1L4
U2AF1
UBA52
UBA7
UBAC1
UBAC2
UBAP2L
UBASH3B
UBC
UBD
UBE2C
UBE2D2
UBE2F
UBE2H
UBE2I
UBE2J1
UBE2J2
UBE2L3
UBE2L6
UBE2M
UBE2Q2
UBE2S
UBE2T
UBE2V1
UBE2V2
UBE3A
UBE3B
UBE4B
UBFD1
UBL3
UBL5
UBL7
UBN1
UBN2
UBP1
UBR1
UBR2
UBR3
UBR4
UBR5
UBTD1
UBXN11
UBXN1
UBXN2B
UBXN4
UBXN7
UCHL3
UCK2
UCP2
UEVLD
UFD1L
UGCG
UGGT1
UGGT2
UHMK1
UHRF1BP1L
UHRF1BP1
UHRF1
ULBP2
UNC119B
UNC119
UNC45B
UNG
UNKL
UPF1
UPF2
UPF3B
UQCR10
UQCR11
UQCRB
UQCRC1
UQCRFS1
UQCRHL
UQCRH
UQCRQ
URB1
URB2
URM1
UROD
USE1
USF1
USMG5
USO1
USP11
USP12
USP13
USP15
USP16
USP19
USP1
USP21
USP24
USP25
USP27X
USP28
USP30
USP31
USP32
USP33
USP34
USP37
USP38
USP39
USP42
USP46
USP47
USP4
USP53
USP54
USP6NL
USP7
USP8
USP9X
USPL1
UTP11L
UTP14C
UTP18
UTP20
UTRN
UXS1
UXT
VAMP1
VAMP3
VAMP5
VAMP8
VANGL1
VAPA
VASH1
VAV1
VCAM1
VCL
VCPIP1
VDAC1
VDAC2
VDR
VEGFB
VEGFC
VEZF1
VGLL3
VHL
VIM
VKORC1
VMAC
VNN2
VPRBP
VPS13A
VPS13B
VPS13C
VPS13D
VPS25
VPS28
VPS29
VPS39
VPS41
VPS4A
VPS54
VPS72
VPS8
VRK1
VRK2
VSIG10
VSNL1
VTCN1
VTI1B
VWF
WAPAL
WARS
WASF2
WASH2P
WASH3P
WASH5P
WASH7P
WAS
WBP11
WBP1
WBSCR22
WDFY1
WDFY2
WDFY3
WDFY4
WDHD1
WDR11
WDR12
WDR13
WDR18
WDR19
WDR25
WDR26
WDR27
WDR34
WDR35
WDR3
WDR44
WDR46
WDR48
WDR54
WDR5
WDR60
WDR61
WDR62
WDR67
WDR6
WDR74
WDR76
WDR7
WDR81
WDR82
WDR83
WDR85
WDR8
WDR90
WDR92
WDSUB1
WDTC1
WDYHV1
WEE1
WHSC1L1
WHSC1
WIBG
WIPF1
WIPF2
WISP1
WNK1
WNK2
WNT5A
WRAP53
WRN
WWC2
WWC3
WWP1
WWTR1
XAB2
XAF1
XDH
XIAP
XIRP1
XPC
XPO1
XPO4
XPO7
XRCC1
XRCC2
XRCC3
XRCC6
XRN1
XRN2
XYLB
XYLT1
YBX1
YDJC
YEATS2
YIF1A
YIF1B
YIPF2
YIPF5
YKT6
YLPM1
YOD1
YPEL1
YPEL2
YTHDC1
YTHDC2
YTHDF3
YWHAB
YWHAE
YWHAZ
ZADH2
ZAK
ZAP70
ZBED2
ZBED4
ZBED5
ZBP1
ZBTB10
ZBTB11
ZBTB12
ZBTB1
ZBTB24
ZBTB26
ZBTB2
ZBTB33
ZBTB34
ZBTB38
ZBTB39
ZBTB40
ZBTB41
ZBTB43
ZBTB44
ZBTB46
ZBTB47
ZBTB48
ZBTB49
ZBTB6
ZBTB7B
ZBTB7C
ZBTB8A
ZBTB8OS
ZC3H10
ZC3H11A
ZC3H12C
ZC3H13
ZC3H4
ZC3H6
ZC3H7A
ZC3H7B
ZC3H8
ZCCHC11
ZCCHC14
ZCCHC17
ZCCHC24
ZCCHC2
ZCCHC3
ZCCHC6
ZCCHC8
ZCWPW1
ZDBF2
ZDHHC12
ZDHHC17
ZDHHC20
ZDHHC23
ZDHHC24
ZDHHC2
ZDHHC5
ZDHHC9
ZEB1
ZEB2
ZFAND2A
ZFAND2B
ZFC3H1
ZFHX3
ZFP106
ZFP14
ZFP161
ZFP30
ZFP3
ZFP62
ZFP64
ZFP91
ZFPL1
ZFR
ZFX
ZFYVE16
ZFYVE19
ZFYVE1
ZFYVE20
ZFYVE21
ZFYVE26
ZFYVE28
ZFYVE9
ZGPAT
ZHX1
ZHX2
ZHX3
ZKSCAN1
ZKSCAN4
ZMAT3
ZMAT5
ZMIZ1
ZMIZ2
ZMYM1
ZMYM2
ZMYM3
ZMYM4
ZMYM5
ZMYND11
ZMYND17
ZMYND19
ZNF100
ZNF101
ZNF107
ZNF10
ZNF114
ZNF121
ZNF124
ZNF12
ZNF131
ZNF136
ZNF140
ZNF142
ZNF143
ZNF146
ZNF148
ZNF14
ZNF165
ZNF169
ZNF175
ZNF17
ZNF181
ZNF182
ZNF184
ZNF187
ZNF189
ZNF192
ZNF193
ZNF195
ZNF205
ZNF217
ZNF224
ZNF225
ZNF226
ZNF227
ZNF22
ZNF230
ZNF232
ZNF235
ZNF236
ZNF238
ZNF248
ZNF24
ZNF251
ZNF253
ZNF259
ZNF25
ZNF260
ZNF264
ZNF266
ZNF267
ZNF26
ZNF275
ZNF276
ZNF280C
ZNF280D
ZNF281
ZNF286A
ZNF28
ZNF292
ZNF295
ZNF2
ZNF302
ZNF317
ZNF318
ZNF319
ZNF324B
ZNF326
ZNF32
ZNF331
ZNF333
ZNF337
ZNF33A
ZNF33B
ZNF354B
ZNF358
ZNF362
ZNF367
ZNF37A
ZNF37B
ZNF384
ZNF385A
ZNF397OS
ZNF397
ZNF3
ZNF407
ZNF417
ZNF420
ZNF423
ZNF428
ZNF430
ZNF432
ZNF434
ZNF436
ZNF438
ZNF443
ZNF444
ZNF445
ZNF446
ZNF449
ZNF45
ZNF460
ZNF461
ZNF462
ZNF469
ZNF470
ZNF473
ZNF484
ZNF488
ZNF48
ZNF490
ZNF496
ZNF498
ZNF500
ZNF507
ZNF510
ZNF511
ZNF512
ZNF514
ZNF516
ZNF517
ZNF518A
ZNF521
ZNF524
ZNF527
ZNF529
ZNF532
ZNF543
ZNF550
ZNF551
ZNF554
ZNF557
ZNF558
ZNF564
ZNF566
ZNF567
ZNF569
ZNF576
ZNF577
ZNF579
ZNF580
ZNF581
ZNF587
ZNF589
ZNF594
ZNF599
ZNF605
ZNF606
ZNF608
ZNF609
ZNF611
ZNF615
ZNF616
ZNF618
ZNF621
ZNF622
ZNF623
ZNF627
ZNF638
ZNF639
ZNF641
ZNF644
ZNF646
ZNF652
ZNF653
ZNF654
ZNF664
ZNF668
ZNF669
ZNF670
ZNF672
ZNF687
ZNF688
ZNF689
ZNF691
ZNF692
ZNF700
ZNF701
ZNF704
ZNF70
ZNF710
ZNF711
ZNF718
ZNF720
ZNF721
ZNF740
ZNF749
ZNF74
ZNF75A
ZNF75D
ZNF764
ZNF765
ZNF766
ZNF767
ZNF768
ZNF76
ZNF770
ZNF776
ZNF77
ZNF780A
ZNF780B
ZNF785
ZNF787
ZNF789
ZNF791
ZNF792
ZNF799
ZNF800
ZNF813
ZNF81
ZNF827
ZNF828
ZNF830
ZNF836
ZNF84
ZNF862
ZNF90
ZNF92
ZNFX1
ZNHIT1
ZNHIT3
ZNRD1
ZNRF3
ZRANB2
ZRANB3
ZSCAN12
ZSCAN18
ZSCAN20
ZSCAN22
ZSCAN29
ZSCAN2
ZSWIM4
ZSWIM6
ZSWIM7
ZWILCH
ZWINT
ZXDB
ZXDC
ZYG11B
ZYX
ZZEF1
ZZZ3
A2LD1
AAAS
AACS
AAGAB
AAMP
AARS2
AARS
AASDHPPT
AASDH
AASS
ABCA11P
ABCA4
ABCA5
ABCA7
ABCB6
ABCB7
ABCB8
ABCB9
ABCC10
ABCD1
ABCD3
ABCD4
ABCE1
ABCF1
ABCF2
ABCF3
ABCG1
ABCG2
ABHD12
ABHD13
ABHD14A
ABHD14B
ABHD5
ABHD6
ABI1
ABLIM2
ABLIM3
ABT1
ARMC1
ASNSD1
BPHL
C11orf59
C1orf43
FAM49B
FLOT1
GBA2
LRTOMT
PPP2R3C
SUV420H1
TIPRL
ZFAND1
ZNF410
